# Supplementary material for: Salivary metabolite profiling distinguishes patients with oral cavity squamous cell carcinoma from normal controls
Source: PLoS One. 2018 Sep 20;13(9):e0204249. doi: 10.1371/journal.pone.0204249 (PMC6147497; doi:10.1371/journal.pone.0204249)
Supplement: S1 Table — (XLSX) [file pone.0204249.s002.xlsx]

## Sheet: 1st set clinical
studyno	status	age	sex	race	smoking status	drinking status	tumor site	LN status
1st-001	case	50-59	M	White	Never	Current	Oral cavity	positive
1st-002	case	<50	F	White	Current	Former	Oral cavity	positive
1st-003	case	50-59	F	Non-white	Current	Current	Oral cavity	negative
1st-004	case	50-59	M	White	Former	Former	Oral cavity	positive
1st-005	case	60-69	M	White	Current	Current	Oral cavity	positive
1st-006	case	50-59	M	White	Current	Current	Oral cavity	negative
1st-007	case	70+	M	White	Former	Former	Oral cavity	negative
1st-008	case	50-59	M	White	Current	Current	Oral cavity	positive
1st-009	case	<50	F	Non-white	Current	Current	Oral cavity	positive
1st-010	case	60-69	M	White	Current	Current	Oral cavity	negative
1st-011	case	70+	F	White	Never	Current	Oral cavity	positive
1st-012	case	70+	F	White	Never	Never	Oral cavity	positive
1st-013	case	60-69	M	White	Former	Former	Oral cavity	negative
1st-014	case	60-69	M	White	Current	Current	Oral cavity	positive
1st-015	case	60-69	M	White	Former	Current	Oral cavity	positive
1st-016	case	70+	M	White	Never	Current	Oral cavity	negative
1st-017	case	50-59	F	White	Current	Current	Oral cavity	positive
1st-018	case	<50	M	White	Current	Former	Oral cavity	positive
1st-019	case	70+	M	White	Current	Unknown	Oral cavity	negative
1st-020	control	<50	M	White	Never	Current	NA	NA
1st-021	control	<50	F	White	Never	Current	NA	NA
1st-022	case	<50	M	White	Former	Former	Oral cavity	positive
1st-023	control	<50	M	White	Current	Current	NA	NA
1st-024	control	<50	F	White	Former	Current	NA	NA
1st-025	control	<50	F	White	Former	Current	NA	NA
1st-026	case	50-59	M	White	Current	Current	Oral cavity	negative
1st-027	case	50-59	M	White	Current	Current	Oral cavity	negative
1st-028	case	70+	M	White	Never	Never	Oral cavity	negative
1st-029	control	<50	M	Non-white	Former	Current	NA	NA
1st-030	case	50-59	M	White	Never	Current	Oral cavity	positive
1st-031	case	70+	F	White	Former	Current	Oral cavity	negative
1st-032	control	<50	F	White	Never	Former	NA	NA
1st-033	case	70+	M	White	Never	Never	Oral cavity	negative
1st-034	case	50-59	M	Non-white	Current	Current	Oral cavity	positive
1st-035	case	70+	M	White	Current	Former	Oral cavity	negative
1st-036	case	60-69	M	White	Current	Current	Oral cavity	positive
1st-037	case	50-59	M	White	Current	Current	Oral cavity	negative
1st-038	case	<50	F	White	Former	Current	Oral cavity	negative
1st-039	case	70+	M	White	Former	Current	Oral cavity	positive
1st-040	case	60-69	F	White	Former	Current	Oral cavity	positive
1st-041	control	<50	M	White	Unknown	Unknown	NA	NA
1st-042	case	<50	M	Non-white	Former	Former	Oral cavity	positive
1st-043	case	70+	M	White	Former	Current	Oral cavity	positive
1st-044	case	70+	M	White	Current	Current	Oral cavity	negative
1st-045	case	<50	M	White	Never	Current	Oral cavity	positive
1st-046	control	50-59	F	White	Current	Never	NA	NA
1st-047	case	60-69	M	White	Current	Former	Oral cavity	positive
1st-048	control	<50	M	Non-white	Current	Former	NA	NA
1st-049	case	50-59	M	White	Current	Former	Oral cavity	negative
1st-050	case	50-59	F	White	Never	Never	Oral cavity	negative
1st-051	control	60-69	M	Non-white	Never	Current	NA	NA
1st-052	case	60-69	F	White	Never	Never	Oral cavity	positive
1st-053	case	60-69	M	White	Current	Current	Oral cavity	positive
1st-054	control	50-59	F	White	Current	Former	NA	NA
1st-055	case	<50	M	Non-white	Current	Current	Oral cavity	negative
1st-056	case	50-59	M	White	Current	Former	Oral cavity	negative
1st-057	case	70+	F	White	Never	Former	Oral cavity	negative
1st-058	case	60-69	M	White	Current	Current	Oral cavity	positive
1st-059	case	<50	M	White	Never	Current	Oral cavity	positive
1st-060	case	50-59	M	White	Former	Current	Oral cavity	positive
1st-061	case	60-69	F	Non-white	Current	Former	Oral cavity	negative
1st-062	case	70+	M	White	Former	Former	Oral cavity	negative
1st-063	case	60-69	M	Non-white	Never	Current	Oral cavity	positive
1st-064	case	70+	M	White	Former	Current	Oral cavity	positive
1st-065	case	50-59	M	White	Current	Current	Oral cavity	positive
1st-066	case	70+	F	White	Former	Current	Oral cavity	negative
1st-067	case	50-59	M	White	Current	Current	Oral cavity	negative
1st-068	case	60-69	M	White	Current	Current	Oral cavity	negative
1st-069	case	60-69	M	White	Current	Current	Oral cavity	negative
1st-070	control	<50	F	White	Current	Current	NA	NA
1st-071	case	60-69	M	White	Never	Current	Oral cavity	positive
1st-072	control	<50	M	White	Former	Former	NA	NA
1st-073	case	60-69	M	White	Former	Current	Oral cavity	positive
1st-074	case	50-59	M	White	Current	Former	Oral cavity	negative
1st-075	case	50-59	F	White	Former	Former	Oral cavity	positive
1st-076	case	<50	M	White	Current	Current	Oral cavity	positive
1st-077	case	50-59	F	Non-white	Current	Current	Oral cavity	positive
1st-078	case	60-69	F	White	Former	Current	Oral cavity	negative
1st-079	case	<50	F	White	Current	Never	Oral cavity	positive
1st-080	case	70+	F	White	Former	Former	Oral cavity	negative
1st-081	case	<50	M	White	Never	Never	Oral cavity	positive
1st-082	control	<50	M	White	Unknown	Unknown	NA	NA
1st-083	case	70+	M	White	Former	Never	Oral cavity	negative
1st-084	case	<50	M	White	Current	Current	Oral cavity	positive
1st-085	case	70+	F	White	Former	Current	Oral cavity	positive
1st-086	case	60-69	M	White	Former	Current	Oral cavity	negative
1st-087	case	60-69	M	White	Current	Current	Oral cavity	positive
1st-088	case	50-59	M	White	Current	Current	Oral cavity	positive
1st-089	control	60-69	M	White	Unknown	Unknown	NA	NA
1st-090	control	50-59	M	White	Unknown	Unknown	NA	NA
1st-091	case	50-59	M	White	Former	Current	Oral cavity	positive
1st-092	control	60-69	M	White	Unknown	Unknown	NA	NA
1st-093	control	50-59	F	White	Unknown	Unknown	NA	NA
1st-094	case	60-69	M	White	Current	Current	Oral cavity	positive
1st-095	case	50-59	M	White	Former	Current	Oral cavity	positive
1st-096	case	<50	F	White	Never	Current	Oral cavity	negative
1st-097	case	60-69	F	White	Never	Current	Oral cavity	positive
1st-098	case	50-59	F	White	Never	Never	Oral cavity	negative
1st-099	control	<50	M	White	Former	Former	NA	NA

## Sheet: 1st set NMR
studyno	Ethylalcohol	Formate	Proline	Acetate	Glucose	Mannose	Uracil	Phenylalanine	Tyrosine	Lactate	Alanine	Trigonelline	Propionate	Isoleucine	Valine	Leucine	2-Hydroxybutyrate	Isovaleric acid	2-hydroxy-3-methylvalerate	2-hydroxyisovaleric acid	UDP-glucose	Pyruvate	Succinate	Propylene glycol	Fumarate	Glycine	Choline	Lysine	Trimethylamine	Sarcosine	Histidine	Methylmalonate	3-hydroxybutyrate	Hypoxanthine	Threonine	Glutamine	Methionine	2-Oxoisocaproic acid	Tryptophan	Bytyrate	4-phenylacetate	Creatinine	Dimethylamine	Methylamine	Galactose	Citrate	Glutamate	Maleate	Acetoacetate
1st-001	992.159	1161.92	1218.51	101332	667.727	56.587	218.803	716.769	1124.2	2829.35	1505.22	49.0421	28380.3	497.966	792.219	1486.35	3319.77	1950.37	905.393	90.5393	147.126	1173.24	2188.03	1373.18	60.3595	2406.84	1029.88	6967.75	377.247	132.036	290.48	1822.1	2018.27	82.9943	373.474	735.631	169.761	82.9943	105.629	4896.66	422.517	547.008	41.4972	120.719	1988.09	90.5393	739.404	90.5393	79.2219
1st-002	1381.58	538.73	108.615	7720.35	490.939	121.649	169.439	256.331	273.71	23265.3	204.196	199.851	1411.99	73.8581	99.9257	182.473	421.426	26.0676	152.061	117.304	182.473	386.669	3649.46	56605.7	78.2027	8085.29	317.156	664.723	1268.62	95.5811	551.764	95.5811	204.196	139.027	156.405	386.669	73.8581	43.446	278.054	629.966	121.649	91.2365	21.723	21.723	278.054	182.473	199.851	208.541	169.439
1st-003	32433	1588.9	271.91	65941.7	238.808	89.8485	96.9418	89.8485	172.604	2454.28	331.021	40.1954	2603.24	80.3908	75.6619	316.834	468.158	115.857	257.723	113.493	137.137	874.841	4487.7	1574.71	56.7464	813.366	839.374	5014.97	271.91	115.857	288.461	591.109	978.876	44.9243	229.35	1979.03	82.7552	73.2975	63.8397	654.949	42.5598	264.817	37.831	61.4753	671.5	63.8397	321.563	115.857	92.213
1st-004	239.325	96.826	1797.68	46498.4	330.67	82.2108	131.537	299.613	604.706	833.069	370.862	76.73	4307.84	261.247	420.188	823.934	1443.26	84.0377	301.439	100.48	149.806	537.11	714.32	259.421	49.3265	2175.84	230.19	4512.46	73.0762	73.0762	301.439	438.457	401.919	47.4995	401.919	1353.74	82.2108	45.6726	85.8646	2153.92	93.1722	197.306	43.8457	42.0188	566.341	87.6915	705.186	113.268	96.826
1st-005	1709.78	2135.26	4207.48	226944	441.234	165.463	283.65	1008.53	1954.04	709.126	1386.73	55.1542	35826.6	929.743	1252.79	2655.28	3458.96	1891	1560.08	315.167	378.2	803.676	1339.46	1071.57	47.2751	17153	1867.36	26600.1	417.596	464.871	1008.53	1567.96	1252.79	126.067	1796.45	4522.65	196.979	133.946	141.825	5176.62	614.576	1914.64	157.584	141.825	1654.63	244.254	2938.93	133.946	472.751
1st-006	615.854	199.17	1774.18	96770.3	317.099	96.9642	188.687	455.994	558.199	841.23	835.989	83.8609	9182.77	385.236	623.716	1056.12	104.826	353.788	631.578	125.791	217.514	1043.02	1543.57	773.093	47.1718	3398.99	1077.09	3679.4	322.341	272.548	235.859	731.163	843.851	110.067	361.65	1011.57	141.515	86.4816	128.412	453.373	191.308	463.856	60.2751	159.86	804.541	83.8609	851.713	120.55	167.722
1st-007	336.386	699.212	467.121	40836.3	483.279	139.549	212.995	414.239	547.912	2379.67	430.397	51.4126	5587.82	305.538	367.233	747.687	262.939	315.821	489.155	77.8534	223.278	449.493	703.619	390.736	91.0738	1163.39	766.783	1953.68	202.713	63.1641	239.436	633.11	517.064	70.5088	226.216	427.459	118.984	48.4748	76.3845	396.612	69.0398	230.622	24.9719	61.6952	505.313	69.0398	442.149	195.368	182.148
1st-008	880.753	426.826	911.24	68668.2	389.564	91.4628	189.701	359.076	430.214	12042.6	1927.49	60.9752	16998.5	243.901	575.877	789.29	2449.17	691.052	890.915	111.788	125.338	2686.3	17184.8	616.527	88.0753	2479.66	3563.66	6426.11	938.341	155.826	325.201	359.076	1266.93	81.3003	369.239	1050.13	118.563	98.2378	88.0753	3763.52	135.5	392.951	44.0376	47.4252	338.751	74.5252	653.79	115.175	304.876
1st-009	640.7	1699.52	2261.17	48033.7	324.51	79.0473	149.774	361.954	730.148	713.506	567.893	52.0048	3126.53	413.958	255.864	742.629	278.746	64.486	388.996	166.415	114.411	432.68	1075.46	549.171	72.8068	6664.94	461.803	3405.28	83.2077	158.095	349.472	911.125	640.7	72.8068	553.331	1903.38	106.09	66.5662	101.929	386.916	83.2077	411.878	49.9246	49.9246	742.629	170.576	1597.59	133.132	183.057
1st-010	324.695	548.717	620.367	14653.9	256.672	91.6039	98.8597	55.3252	165.975	1252.53	204.975	46.2555	1322.36	95.2318	74.3715	226.742	77.0924	31.7439	216.766	97.9527	122.441	320.16	635.786	890.644	57.1391	1156.39	501.554	1615.31	74.3715	156.906	165.069	203.161	404.509	29.023	257.579	769.11	87.0691	58.0461	77.9994	143.301	46.2555	224.022	12.6976	33.5579	314.719	109.743	415.392	141.487	382.741
1st-011	2346.68	82.0592	196.09	26395.4	394.311	107.636	245.112	286.674	435.873	2375.45	242.981	54.3509	1795.71	123.622	207.812	413.493	195.024	100.176	203.55	66.0737	272.82	176.907	128.95	350.617	56.4823	488.093	869.615	850.432	118.293	171.578	186.498	577.612	497.684	73.5336	136.41	315.448	62.8765	50.0881	72.4679	315.448	49.0224	195.024	23.4455	59.6794	584.006	67.1394	206.747	115.096	37.2996
1st-012	3244.74	88.8969	1249.5	50807.1	1387.78	106.182	197.549	1345.8	1316.17	7726.62	2192.79	54.3259	4672.03	1518.66	1698.92	3829.98	471.648	224.712	651.911	113.591	98.7744	407.444	832.174	311.139	61.734	2963.23	1543.35	4318.91	103.713	145.692	469.178	288.915	249.405	91.3663	792.664	1506.31	491.402	49.3872	145.692	558.075	54.3259	711.175	83.9582	88.8969	269.16	155.57	901.316	135.815	237.058
1st-013	721.035	117.122	2485.19	130339	270.846	87.8418	259.865	655.154	951.62	977.241	673.454	69.5415	12177.1	574.632	772.276	1537.23	581.952	248.885	409.929	80.5217	248.885	494.11	409.929	453.85	47.581	5782.92	735.675	11536.6	117.122	109.802	267.186	706.395	655.154	109.802	640.513	1302.99	87.8418	58.5612	128.103	936.98	135.423	589.272	76.8616	98.8221	753.976	139.083	1383.51	117.122	501.431
1st-014	522.622	624.641	1616.19	40608.8	341.852	68.0125	109.178	182.56	336.483	690.864	259.521	69.8023	6101.44	141.394	155.713	363.33	535.151	170.031	343.642	100.229	127.076	429.553	454.61	359.75	68.0125	3295.03	155.713	4823.52	66.2227	102.019	273.84	637.17	540.52	69.8023	425.973	1023.77	93.0698	57.2737	82.3309	782.144	109.178	338.273	41.1655	32.2165	746.348	110.968	638.96	119.917	123.496
1st-015	7268.13	153.736	2351.84	64245.4	582.235	81.7746	588.777	1141.57	1272.41	2145.77	2054.18	58.8777	7418.59	1789.23	2256.98	3977.52	745.785	994.379	866.811	130.839	690.178	467.751	5858.33	546.254	124.297	6152.72	1694.37	7703.17	637.842	94.8586	212.614	824.288	971.483	261.679	1135.03	1691.1	356.537	183.175	143.923	1498.11	163.549	768.681	199.53	81.7746	798.12	278.034	2106.51	127.568	896.25
1st-016	302.926	139.812	2251.56	91731.3	524.295	90.2953	300.014	731.101	870.913	1083.54	984.51	61.1678	12283.1	693.235	879.651	1636.97	1188.4	643.718	859.262	87.3826	206.805	410.698	780.618	238.846	58.2551	3795.32	972.859	3233.16	340.792	78.6443	300.014	1535.02	1284.52	131.074	416.524	856.349	215.544	64.0806	122.336	1887.46	93.2081	401.96	87.3826	166.027	1770.95	90.2953	990.336	116.51	116.51
1st-017	1619.49	968.173	1009.25	49505.9	3497.16	1132.47	170.164	299.253	481.153	27513.7	698.258	41.074	8907.19	134.957	217.105	557.433	176.031	23.4709	404.872	140.825	187.767	1314.37	2065.44	2505.51	52.8094	18671.1	598.507	3256.58	58.6771	340.327	193.635	381.401	222.973	70.4126	457.682	2411.63	117.354	58.6771	76.2803	322.724	88.0157	927.099	46.9417	23.4709	399.005	181.899	633.713	146.693	123.222
1st-018	567.213	784.736	1976.99	61099.3	594.748	101.878	134.92	203.756	371.717	2032.05	437.8	57.8227	6715.69	214.77	198.249	688.365	1263.84	123.906	512.144	151.44	176.222	539.678	2131.18	688.365	57.8227	3474.87	900.382	9623.35	261.579	189.989	366.21	580.98	1073.85	46.8088	677.351	1968.72	85.3573	85.3573	101.878	1756.71	192.742	459.828	71.59	63.3296	674.598	140.427	988.493	154.194	140.427
1st-019	796.451	384.334	773.298	141032	1509.55	97.2411	166.699	157.438	268.571	4412.89	958.52	87.9801	28056.4	185.221	222.265	814.973	4473.09	393.595	657.535	166.699	162.069	1907.78	1143.74	930.736	69.4579	708.471	935.367	14914.9	314.876	157.438	611.23	592.708	912.214	64.8274	504.728	2194.87	115.763	74.0885	97.2411	6441.07	787.19	458.422	50.9358	194.482	578.816	120.394	657.535	175.96	152.807
1st-020	582.54	865.751	1181.2	55792.6	511.162	94.4037	145.059	1017.72	1830.51	2325.55	794.373	46.0506	5804.68	904.894	819.7	1996.29	310.841	198.018	253.278	80.5885	133.547	706.877	204.925	419.06	50.6556	4310.34	1906.49	1703.87	126.639	230.253	366.102	720.692	591.75	57.5632	531.884	1934.12	158.875	94.4037	105.916	534.187	147.362	538.792	110.521	108.219	805.885	71.3784	1740.71	117.429	112.824
1st-021	813.955	131.815	6274.37	75823	220.789	75.7934	270.22	1011.68	1074.29	1588.36	1449.96	62.6119	6847.76	1150.08	1505.98	2488	514.077	194.426	372.376	85.6794	158.177	1021.56	293.287	425.102	42.8397	10808.8	856.794	5855.86	144.996	82.3841	214.199	1196.22	925.997	118.633	767.82	2586.86	233.971	98.8609	105.452	1034.74	75.7934	972.132	204.313	95.5655	1143.49	49.4304	2975.71	128.519	289.992
1st-022	1345.87	1505.51	279.373	63054	620.828	75.3863	135.252	144.121	277.155	6073.03	416.842	48.7794	15449.8	150.773	184.031	334.804	2330.32	219.507	388.018	77.6035	170.728	886.897	2795.94	929.025	48.7794	769.383	565.397	3339.17	290.459	170.728	184.031	840.335	842.552	46.5621	281.59	456.752	68.7345	53.2138	79.8208	3434.51	128.6	150.773	42.1276	53.2138	844.77	108.645	356.976	117.514	232.811
1st-023	327.272	254.347	2902.76	44909.2	430.434	104.94	163.636	245.454	416.205	1100.99	510.473	49.8023	3137.54	218.774	193.873	483.793	55.1382	83.5967	261.462	85.3753	149.407	695.453	416.205	398.418	62.2528	4517.78	297.035	2913.43	142.292	62.2528	247.233	683.002	533.596	65.8101	419.762	983.595	97.8259	42.6877	85.3753	316.6	56.9169	435.77	37.3517	83.5967	811.065	55.1382	885.769	176.087	85.3753
1st-024	161548	121.15	514.886	83840.7	393.737	65.6228	252.395	292.779	323.066	2261.46	408.88	45.4312	4639.03	292.779	499.743	848.048	212.012	196.868	318.018	111.054	323.066	146.389	171.629	731.946	70.6707	1620.38	1277.12	2534.05	126.198	398.785	146.389	1130.73	1559.8	100.958	257.443	358.401	166.581	70.6707	85.8144	540.126	75.7186	439.168	90.8623	126.198	858.144	75.7186	418.976	131.246	70.6707
1st-025	1060.87	118.183	736.909	41197.4	329.523	118.183	287.812	542.254	920.441	551.986	301.715	86.2044	3054.7	358.722	476.905	853.702	65.3485	193.265	362.893	80.6428	218.292	177.97	329.523	336.475	83.4236	2702.93	731.347	1701.84	171.018	59.7869	315.619	717.443	731.347	98.718	180.751	531.13	87.5948	69.5197	88.9852	289.202	62.5677	326.743	43.1022	68.1293	770.278	61.1773	471.344	212.73	97.3276
1st-026	620.153	761.491	708.129	33122	232.197	99.513	155.759	242.292	572.56	1185.5	644.671	46.1509	3598.33	255.272	242.292	612.942	398.052	89.4175	245.177	167.297	124.031	1360.01	1494.14	451.414	44.7087	2007.57	500.449	3307	113.935	105.282	252.388	796.104	1502.79	38.9399	385.072	1016.76	105.282	79.3219	66.342	610.058	72.1109	331.71	25.9599	40.3821	823.506	151.433	610.058	111.051	599.962
1st-027	1107.62	103.034	1934.47	82198.2	213.796	92.7309	234.403	507.444	819.123	618.206	546.082	48.9413	11725.3	448.199	530.627	1068.98	746.999	929.884	687.754	167.431	396.682	329.71	285.92	391.53	48.9413	4530.93	826.85	5666.89	365.772	170.007	236.979	700.633	744.423	82.4274	425.016	1063.83	108.186	51.5171	87.5791	1267.32	226.675	360.62	82.4274	92.7309	687.754	79.8516	857.76	131.369	154.551
1st-028	239.606	99.3489	156.328	8742.7	412.736	118.342	133.683	134.413	344.799	2954.17	205.272	44.5609	252.025	70.8591	99.3489	216.96	111.037	18.2627	143.179	81.0862	146.832	455.836	281.975	245.45	65.7456	738.542	376.211	538.383	54.788	54.788	337.494	170.939	101.54	52.5965	168.016	477.021	73.0506	43.8304	74.5117	146.832	33.6033	207.464	41.6389	34.3338	219.882	119.073	225.726	151.215	54.0575
1st-029	898.919	214.028	1020.2	67116.9	195.004	85.6113	447.081	1193.8	1317.46	1412.59	1136.73	59.4523	5469.61	1117.7	1776.44	2972.62	342.445	378.117	466.106	133.173	159.332	218.785	860.869	615.926	64.2085	5181.86	2249.68	5835.84	137.929	57.0742	297.262	456.594	456.594	140.307	558.852	699.159	385.251	68.9647	166.466	739.587	197.382	613.548	121.283	78.4771	482.753	87.9894	1391.18	178.357	173.601
1st-030	1116.49	113.541	2985.19	108210	742.75	279.123	359.548	1457.11	1911.28	24643.2	3188.62	66.2325	19070.2	1253.69	1816.66	3751.6	558.245	193.967	827.906	160.85	264.93	1811.93	16279	756.943	113.541	5625.03	969.833	10261.3	307.508	212.89	780.597	1031.33	1045.53	170.312	1499.69	2266.1	425.78	56.7707	160.85	1069.18	241.275	917.793	94.6178	151.389	1211.11	208.159	1693.66	137.196	321.701
1st-031	202.868	161.219	611.29	23972	295.569	122.258	116.884	532.024	667.717	530.681	393.644	79.2662	1545.02	401.705	319.752	839.685	432.605	188.089	399.018	65.8313	123.602	349.309	1046.58	288.851	41.6484	1369.02	568.299	2537.86	134.35	77.9227	409.766	347.965	767.136	68.5183	448.727	1440.23	94.0447	77.9227	133.006	381.553	67.1748	249.89	59.1138	42.9918	451.414	291.538	525.307	123.602	298.256
1st-032	367.849	97.9167	4181.31	72813	203.773	76.7455	336.092	656.306	875.957	1066.5	1720.16	60.8671	4289.81	722.466	889.189	1603.72	164.077	148.198	259.347	68.8063	164.077	1058.56	230.237	801.858	42.3424	8090.04	838.908	2500.85	50.2815	169.369	420.777	1032.09	918.3	111.149	404.899	1331.14	232.883	66.1599	108.502	545.158	156.137	960.642	89.9775	50.2815	1119.43	116.441	1648.71	140.259	89.9775
1st-033	830.462	3803.52	2773.74	245717	1262.3	390.317	415.231	1785.49	2125.98	913.508	1378.57	58.1323	13204.3	1062.99	2034.63	4002.83	2981.36	307.271	722.502	340.489	1004.86	564.714	11759.3	2566.13	58.1323	19192	2997.97	32753.4	979.945	448.449	747.416	3205.58	4027.74	191.006	2333.6	4467.89	199.311	124.569	132.874	5107.34	91.3508	2715.61	99.6554	307.271	3953	398.622	2657.48	91.3508	315.576
1st-034	1064.01	1863.49	931.745	48077.5	872.96	135.206	205.748	288.047	461.464	36596.7	446.767	211.627	7468.66	170.477	120.51	467.342	199.87	20.5748	423.253	135.206	243.959	1584.26	799.478	9540.84	102.874	1478.45	775.964	2157.42	73.4815	129.327	676.03	467.342	435.01	120.51	411.496	1049.32	85.2385	64.6637	267.473	346.833	126.388	290.987	32.3318	29.3926	487.917	41.1496	532.006	217.505	182.234
1st-035	1276.26	2386.67	11572.8	209919	540.786	180.262	209.104	1362.78	1355.57	1067.15	1629.57	50.4734	16576.9	1139.26	1377.2	3287.98	353.314	454.26	771.522	216.314	158.631	1867.51	4564.24	1680.04	57.6839	20117.2	605.681	16288.5	173.052	302.84	432.629	1384.41	1139.26	72.1048	1954.04	4593.08	158.631	115.368	100.947	1297.89	144.21	2105.46	151.42	115.368	1470.94	461.471	2862.56	136.999	800.364
1st-036	714.03	970.735	334.364	72464.3	1011.72	90.602	196.304	207.09	280.435	9319.06	580.284	77.6588	12157.9	120.803	256.706	474.582	862.876	112.174	202.776	122.96	110.017	1585.53	183.361	4959.38	47.4582	1082.91	877.976	1613.58	135.903	157.475	241.605	403.394	390.451	81.9732	243.762	405.552	88.4448	56.0869	86.2876	1182.14	75.5016	204.933	34.515	53.9297	481.053	64.7157	377.508	120.803	88.4448
1st-037	357.992	451.382	607.031	40889	5214.24	158.762	158.762	451.382	675.516	50321.3	999.266	71.5985	4046.87	214.795	373.557	579.014	317.524	24.9038	277.055	149.423	227.247	4554.29	1799.3	2278.7	90.2763	2515.29	541.658	1416.4	71.5985	133.858	417.139	476.286	252.151	71.5985	351.766	554.11	90.2763	74.7115	99.6153	454.495	59.1466	342.427	40.4687	34.2427	535.432	84.0504	1008.6	158.762	62.2595
1st-038	933.168	145.808	1674.7	84801.7	724.872	162.471	495.746	1024.82	1428.91	4936.63	3099.45	58.323	19359.1	1320.6	1524.73	2699.52	5149.09	2441.24	1495.57	99.9823	591.562	1320.6	5207.41	449.921	112.48	4715.83	1862.17	10098.2	1420.58	112.48	362.436	1428.91	1283.11	233.292	1395.59	1312.27	374.934	337.44	141.642	7398.69	229.126	766.531	108.314	166.637	1466.41	245.79	1658.04	129.144	191.633
1st-039	460.649	675.619	15221.9	311757	378.756	122.84	245.68	808.695	1443.37	931.535	1433.13	61.4199	22070.2	1187.45	1699.28	3480.46	3214.31	399.229	1207.92	368.519	286.626	1811.89	1914.25	696.092	71.6566	26686.9	583.489	38653.6	204.733	450.413	501.596	1627.63	1985.91	81.8932	3459.99	5916.78	194.496	92.1299	92.1299	4995.49	419.703	1914.25	204.733	133.076	1863.07	429.939	3736.38	153.55	798.459
1st-040	1194.43	509.622	318.514	34638.4	1544.79	95.5541	127.406	191.108	557.399	11705.4	652.953	63.7028	7628.41	222.96	398.142	828.136	1417.39	318.514	748.507	111.48	175.183	844.062	7182.49	67238.3	79.6285	29367	1465.16	3264.77	557.399	111.48	191.108	477.771	493.696	95.5541	445.919	748.507	79.6285	63.7028	191.108	1911.08	79.6285	286.662	31.8514	63.7028	525.548	79.6285	461.845	127.406	175.183
1st-041	270.667	93.5951	1573.41	62223	619.751	75.8879	129.009	220.075	513.508	5615.71	490.742	60.7103	1186.38	265.608	222.605	713.347	632.399	27.8256	556.511	215.016	111.302	397.147	723.465	680.462	40.4736	4748.05	915.714	5585.35	116.361	151.776	485.683	510.979	1034.61	78.4175	612.163	1884.55	98.6543	63.2399	98.6543	822.119	48.0624	604.574	88.5359	50.592	609.633	187.19	1145.91	108.773	192.249
1st-042	1196.49	752.807	296.395	44132	1572.89	176.382	150.925	243.662	398.224	8480.9	216.387	56.3696	10175.6	150.925	109.102	443.683	467.322	32.7307	260.028	112.739	147.288	607.337	2262.06	2052.94	60.0064	1303.77	480.051	1352.87	94.5555	61.8247	307.305	187.293	149.107	34.5491	205.476	423.681	58.188	36.3675	40.0042	696.437	52.7329	181.837	30.9124	41.8226	309.124	147.288	376.404	150.925	61.8247
1st-043	320.104	1632.72	1013.35	40079.3	579.597	145.846	212.14	589.068	937.584	3282.49	411.022	196.987	5932.35	393.975	530.35	905.384	659.15	170.47	361.775	81.4467	172.364	714.079	1081.54	367.457	83.3408	2801.39	666.726	3579.86	53.035	87.129	623.162	354.198	339.045	140.164	248.128	799.314	92.8113	75.7643	263.281	943.266	297.375	335.257	28.4116	53.035	475.421	106.07	518.986	204.564	94.7054
1st-044	1337.11	844.838	2541.17	168030	2401.47	179.611	1017.8	2175.29	1875.94	6093.48	4969.24	86.4795	30201.3	2108.77	3326.13	6951.62	4556.8	1144.19	2008.98	292.7	1476.8	1077.67	12925.4	4743.07	126.393	6273.09	6545.83	14395.5	1915.85	259.438	405.788	791.62	1097.62	472.311	2281.73	1363.71	1037.75	412.44	212.872	7583.58	372.527	1031.1	119.741	206.22	824.881	372.527	3239.65	133.045	312.656
1st-045	1159.59	1114.29	3442.53	59492.4	1041.82	72.4744	163.067	2255.77	1621.61	14277.5	706.625	54.3558	8687.87	1386.07	770.041	1938.69	652.27	126.83	1685.03	1748.45	163.067	742.863	606.973	1032.76	36.2372	10988.9	996.523	3696.19	54.3558	942.167	606.973	688.507	534.499	72.4744	951.227	2781.21	190.245	54.3558	108.712	1431.37	108.712	978.405	135.89	45.2965	715.685	154.008	3442.53	144.949	235.542
1st-046	1554.89	2504.14	2027.37	134562	438.118	90.2007	141.744	1116.77	2113.27	5399.16	957.845	120.268	14964.7	828.987	713.015	2066.03	635.7	85.9054	781.739	347.917	197.582	605.633	1542	4510.03	64.4291	6180.89	2139.04	10553.5	214.764	201.878	1228.45	1017.98	833.282	51.5432	1017.98	2508.44	197.582	124.563	115.972	1069.52	227.649	893.416	115.972	68.7243	1142.54	120.268	1636.5	154.63	304.964
1st-047	1230.08	1293.8	623.351	33962.9	1426.78	102.507	191.161	515.303	964.116	19451.3	892.084	60.9498	2343.8	290.897	506.992	950.264	479.287	116.359	493.14	160.686	207.784	1252.24	3183.24	2958.84	77.5725	2399.21	2726.12	2992.08	260.422	182.85	437.731	412.797	551.319	127.441	410.026	1487.73	132.981	74.8021	121.9	617.81	38.7863	764.644	55.409	52.6385	498.681	205.013	861.609	149.604	116.359
1st-048	1026.91	2037.61	1189.06	128132	886.389	86.477	145.93	508.052	718.84	13258	826.936	59.4529	22597.5	318.884	432.385	1453.89	2172.73	91.8818	729.649	189.168	275.645	1016.1	2005.18	2113.28	59.4529	5156.19	2334.88	22678.6	362.122	205.383	1135.01	1237.7	1280.94	70.2625	1237.7	7393.78	151.335	75.6674	70.2625	2934.81	248.621	837.746	108.096	91.8818	1329.58	156.74	1464.7	113.501	275.645
1st-049	1028.19	147.802	7962.01	153232	353.439	83.54	758.286	2107.78	2364.83	3360.88	3862.12	96.3923	14645.2	2358.4	3515.11	6316.91	2724.69	623.337	1278.81	141.375	488.388	1336.64	5712.85	559.076	89.9662	18488.1	2621.87	15204.3	546.223	257.046	314.882	2030.67	1670.8	334.16	1542.28	2306.99	719.73	218.489	199.211	4466.18	212.063	1979.26	205.637	115.671	2120.63	321.308	4414.77	147.802	449.831
1st-050	321.603	1880.05	406.235	27167	420.744	111.231	125.739	129.367	211.581	5123.88	216.417	220.044	4703.14	94.3046	101.559	233.343	337.32	35.062	224.88	88.2594	122.112	806.425	2014.25	1119.56	78.5871	557.364	436.461	1176.39	84.6323	43.5252	285.332	210.372	172.892	76.1691	215.208	509.003	83.4233	45.9433	152.338	494.495	70.1239	258.733	30.2258	61.6607	331.275	70.1239	302.258	169.265	32.6439
1st-051	410.934	154.1	4931.21	105764	299.639	124.136	299.639	1562.41	1626.61	2221.61	2760.96	55.6473	10115	1797.84	2636.83	5059.62	787.623	607.84	804.746	111.295	184.064	650.645	1348.38	676.329	59.9279	13419.6	2538.37	11399.1	175.503	226.87	714.854	916.04	890.357	128.417	1164.31	1776.43	612.12	64.2084	184.064	1536.72	269.675	1391.18	166.942	85.6112	1112.95	154.1	2277.26	171.222	218.309
1st-052	315.298	1184.36	3754.43	52212.3	476.922	209.316	177.521	516.665	585.554	2305.12	718.032	47.6922	4840.75	408.033	474.272	1035.98	688.887	84.7861	278.204	121.88	156.324	1059.83	1422.82	264.956	50.3417	7381.69	405.383	7320.75	82.1365	129.829	370.939	784.271	757.775	79.4869	749.827	1846.75	116.581	74.1878	74.1878	1115.47	39.7435	794.869	58.2904	52.9913	874.356	169.572	1433.41	103.333	193.418
1st-053	278.799	612.863	243.33	5129.74	795.154	155.072	212.811	152.597	273.025	2137.18	168.269	110.53	228.483	107.23	77.5358	192.19	97.3322	14.8473	216.935	84.1346	213.636	704.421	358.809	252.404	92.3831	419.848	499.034	536.977	42.8921	112.179	364.583	167.444	471.814	89.9085	215.286	475.113	62.6885	48.6661	167.444	178.167	83.3097	188.89	23.0958	37.943	287.047	163.32	324.166	185.591	440.469
1st-054	977.897	1999.26	1161.06	97637.6	456.352	68.2976	102.446	223.519	580.529	1589.47	704.707	68.2976	9583.39	242.146	214.206	639.513	776.109	46.5665	481.187	183.162	211.102	1431.14	1722.96	1269.71	46.5665	4256.18	1415.62	9397.12	90.0286	266.981	673.662	698.498	611.574	55.8798	670.558	1924.75	74.5064	55.8798	68.2976	1114.49	158.326	667.453	52.7754	93.133	735.751	152.117	1043.09	96.2375	180.057
1st-055	921.28	539.024	249.111	52637.5	1825.38	107.375	90.1952	195.423	178.243	7037.38	463.861	90.1952	12977.4	167.505	377.961	523.991	1816.79	412.321	408.026	146.03	186.833	1002.89	2660.76	824.642	51.5401	425.206	758.07	3504.73	272.733	92.3427	184.685	255.553	345.748	77.3102	246.963	822.495	77.3102	40.8026	68.7202	2662.91	79.4577	197.571	40.8026	92.3427	283.471	77.3102	315.683	92.3427	216.898
1st-056	309.732	544.701	939.876	21542.4	37552.3	138.845	117.484	64.0825	170.887	104978	320.412	64.0825	4517.81	106.804	138.845	192.247	117.484	32.0412	128.165	96.1237	96.1237	1281.65	1356.41	6707.3	53.402	9334.68	469.938	523.34	53.402	96.1237	224.289	331.093	106.804	42.7216	267.01	331.093	74.7629	42.7216	74.7629	213.608	21.3608	181.567	32.0412	32.0412	437.897	42.7216	309.732	117.484	96.1237
1st-057	448.396	64.9849	1769.76	30031.7	1115.57	75.8157	220.949	1284.54	1297.53	3288.24	1626.79	54.1541	4811.05	1126.41	1310.53	2848.51	1111.24	253.441	617.357	90.9789	121.305	825.309	896.792	610.858	47.6556	5634.19	1410.17	4289	121.305	90.9789	502.55	379.079	446.23	108.308	719.166	1150.23	296.764	97.4774	106.142	1356.02	36.8248	775.487	86.6466	36.8248	426.734	227.447	1132.9	97.4774	160.296
1st-058	511.875	104.538	886.77	119235	699.323	93.7237	317.219	493.852	814.675	1506.79	1214.8	57.6761	22717.2	428.966	814.675	1232.83	1795.17	1751.91	1366.2	151.4	537.109	2047.5	1676.21	612.809	50.4666	2252.97	1088.64	6178.55	583.971	151.4	266.752	1809.59	1636.56	155.005	497.456	937.237	169.424	97.3284	108.143	2681.94	165.819	436.176	36.0476	155.005	2000.64	82.9094	623.623	136.981	180.238
1st-059	306.577	345.099	491.165	30301.3	428.565	189.403	284.105	556.974	542.528	855.525	163.722	250.398	1634.01	134.83	234.347	434.986	659.702	80.2557	240.767	109.148	295.341	304.972	227.926	589.077	102.727	2486.32	836.264	3194.18	60.9943	121.989	704.645	455.852	534.503	173.352	349.915	836.264	80.2557	62.5994	329.048	985.54	154.091	391.648	32.1023	28.892	621.179	216.69	495.98	248.793	99.517
1st-060	537.089	1709.13	473.367	73235.3	500.676	93.3079	138.824	455.16	735.084	1019.56	421.023	111.514	8891.56	172.961	364.128	489.297	425.575	177.513	361.852	145.651	102.411	755.566	293.578	748.739	45.516	1665.89	955.837	5700.88	122.893	106.963	441.506	923.976	778.324	97.8595	275.372	657.707	61.4466	79.6531	157.03	664.534	209.374	261.717	45.516	97.8595	1030.94	91.0321	434.678	152.479	59.1708
1st-061	5805.18	418.193	918.925	3417.08	3494.11	154.071	209.097	236.609	434.701	126603	368.67	308.142	88.0407	110.051	181.584	412.691	154.071	22.0102	297.137	110.051	209.097	1012.47	3934.32	1128.02	148.569	7263.36	940.935	1425.16	77.0356	324.65	495.229	352.163	110.051	88.0407	269.625	1260.08	115.553	60.528	192.589	297.137	77.0356	473.219	71.5331	38.5178	181.584	60.528	566.762	225.604	99.0458
1st-062	429.014	132.934	1929.55	55945	235.655	74.5235	197.387	940.608	970.82	997.004	1337.39	52.3679	3504.62	1053.4	1403.86	2729.17	330.32	247.74	463.254	74.5235	110.778	263.854	878.169	447.141	42.2971	5303.25	1305.17	3256.88	219.542	58.4103	429.014	644.528	706.966	88.6226	402.83	636.471	342.405	50.3537	173.217	628.414	62.4386	652.584	118.835	68.4811	662.655	112.792	894.282	112.792	124.877
1st-063	979.261	2622.92	1039.92	28891.1	246.982	79.4386	106.881	298.978	755.389	15273.9	649.952	79.4386	189.208	179.098	222.428	476.632	118.436	57.7735	296.089	102.548	92.4376	987.927	6886.6	1451.56	38.9971	1759.2	387.083	1647.99	89.549	98.215	317.754	210.873	411.636	50.5518	368.306	973.484	95.3263	46.2188	90.9933	216.651	53.4405	246.982	33.2198	23.1094	284.535	128.546	596.512	131.435	336.531
1st-064	860.846	1861.83	5411.98	132257	920.905	180.177	200.197	867.519	1748.38	7614.15	1207.85	60.059	16649.7	407.067	493.819	1941.91	2402.36	427.086	1294.61	407.067	246.909	1287.93	1227.87	1961.93	60.059	13800.2	2529.15	23336.3	487.145	420.413	1167.81	2115.41	3076.36	106.772	2362.32	8675.19	206.87	146.811	186.85	3069.68	300.295	1661.63	186.85	73.4055	2268.9	460.452	2756.04	146.811	440.433
1st-065	781.564	112.097	1055.58	65131.4	918.571	105.869	585.394	535.574	576.053	3739.67	1905.65	59.1622	17101	560.484	834.498	1606.72	2833.56	1233.06	1276.66	292.697	840.726	613.419	8388.58	563.598	112.097	2550.2	2693.44	5807.24	1485.28	99.6416	239.763	971.506	1161.45	221.08	678.808	641.443	211.738	205.511	96.5278	4511.9	99.6416	373.656	74.7312	108.983	1195.7	112.097	756.653	146.349	221.08
1st-066	1657.46	1176.47	1618.46	148580	1163.47	136.497	994.475	3542.41	2866.43	22482.9	8384.79	64.9984	25739.4	4465.39	6246.34	12336.7	8209.3	3470.91	2573.94	331.492	493.988	1078.97	9528.76	1078.97	90.9977	6304.84	2034.45	15391.6	1715.96	253.494	428.989	643.484	987.975	441.989	2580.44	1228.47	1553.46	376.991	272.993	12187.2	168.996	1072.47	227.494	487.488	643.484	272.993	2164.45	129.997	675.983
1st-067	299.688	624.5	821.899	32569.1	929.571	102.289	152.536	337.373	340.963	6968.2	604.76	53.8362	4105.91	308.661	450.429	958.284	461.197	89.727	393.004	188.427	170.481	1683.28	418.128	1627.65	59.2198	2061.93	1475.11	3194.28	98.6997	175.865	294.304	825.488	696.281	52.0416	536.567	1126.97	123.823	87.9324	78.9597	626.294	50.2471	242.263	35.8908	52.0416	852.406	123.823	748.323	131.001	161.509
1st-068	13119.4	699.701	1049.55	31769.8	11803.3	124.947	149.936	208.244	208.244	200281	1274.46	266.553	849.637	233.234	166.596	691.372	241.564	24.9893	208.244	249.893	74.968	2415.64	18267.2	11561.7	66.6382	9837.47	1107.86	5014.53	83.2978	99.9573	433.148	716.361	308.202	66.6382	299.872	1932.51	74.968	74.968	83.2978	291.542	41.6489	316.532	58.3084	41.6489	391.5	41.6489	1066.21	158.266	133.276
1st-069	507.375	172.066	507.375	96363.8	619.88	72.7973	178.684	513.993	908.864	458.844	264.718	101.475	4698.74	183.096	416.93	725.767	412.518	123.535	341.927	97.0631	324.279	141.183	167.654	624.292	22.0598	1175.79	1414.03	1253	277.953	275.747	302.219	536.053	454.432	90.4452	304.425	441.196	119.123	77.2093	132.359	741.209	132.359	390.458	66.1794	108.093	613.262	59.5615	491.934	110.299	44.1196
1st-070	635.917	841.213	2283.29	100570	500.722	75.1083	190.274	876.263	1642.37	3560.13	1457.1	110.159	8422.14	585.845	746.076	1687.43	1547.23	100.144	726.047	245.354	245.354	826.191	1326.91	716.032	50.0722	10304.9	2578.72	16664	255.368	260.375	716.032	1096.58	916.321	80.1155	1196.73	2363.41	165.238	80.1155	110.159	2758.98	225.325	1236.78	90.1299	105.152	1196.73	195.282	2168.13	155.224	220.318
1st-071	638.557	300.151	700.352	34174.6	338.406	66.2098	114.764	298.68	516.436	5208.5	398.73	57.3818	4249.2	138.305	258.954	503.194	798.931	242.769	370.775	142.719	163.317	857.785	1157.94	525.264	45.6112	1655.24	617.958	2998.57	123.592	63.2671	310.45	397.259	974.02	63.2671	311.922	984.319	72.0951	57.3818	89.7511	1031.4	89.7511	306.036	41.1972	57.3818	478.182	102.993	504.666	158.904	513.494
1st-072	183.044	108.955	813.893	9194.71	382.432	101.328	143.82	685.326	1221.38	747.431	446.715	46.8506	230.984	512.088	319.238	880.356	111.134	30.5074	337.76	122.03	139.462	831.326	311.611	398.775	58.8357	2846.99	627.58	1039.43	47.9402	176.507	408.581	210.283	192.85	62.1043	388.969	1181.07	90.4326	71.9102	132.925	359.551	51.2088	394.417	64.2834	31.5969	287.641	139.462	945.729	146	88.2535
1st-073	2219.92	110.18	4358.23	139545	220.36	73.4533	742.695	1513.95	1048.75	2370.91	3713.47	48.9689	14964.1	1575.17	3101.36	4178.68	1493.55	546.819	546.819	208.118	424.397	534.577	2370.91	701.887	93.857	6827.08	1052.83	4048.09	126.503	93.857	244.844	1236.46	1338.48	204.037	914.086	685.564	546.819	122.422	171.391	2211.76	36.7267	1003.86	134.664	73.4533	1265.03	171.391	1485.39	122.422	293.813
1st-074	646.93	1352.19	1240.83	44551.6	606.276	86.6109	88.3784	298.719	447.195	2301.37	364.119	61.8649	4024.75	185.595	178.524	555.017	441.892	70.7027	420.681	187.362	139.638	708.795	1707.47	1249.67	42.4216	3266.47	461.335	4408.32	63.6325	141.405	327	325.233	325.233	37.1189	380.027	1207.25	98.9838	47.7244	88.3784	560.319	84.8433	296.952	47.7244	47.7244	422.449	259.833	701.725	123.73	95.4487
1st-075	469.468	4406.3	2622.32	168962	1562.66	194.494	167.667	784.683	1824.22	18624.5	1348.04	87.187	13078	556.655	529.829	2226.62	811.51	134.134	1052.95	254.854	429.228	1073.07	4191.68	4131.32	40.2401	10442.3	5177.56	17759.3	395.695	254.854	1187.08	1415.11	2313.81	120.72	1649.85	6606.09	228.027	160.961	100.6	1703.5	147.547	737.736	100.6	107.307	1797.39	268.268	2018.71	114.014	382.281
1st-076	276445	483.389	552.445	55175.5	1565.26	69.0556	176.476	207.167	214.84	11985	682.883	46.0371	7312.22	345.278	675.211	1457.84	1158.6	107.42	598.482	184.148	107.42	790.303	5447.72	2324.87	92.0742	2593.42	1273.69	7665.18	145.784	138.111	291.568	368.297	1772.43	53.7099	744.266	2424.62	130.438	107.42	69.0556	1795.45	61.3828	237.858	69.0556	23.0185	360.624	115.093	721.248	122.766	122.766
1st-077	636.251	1916.72	811.586	30347.5	333.401	74.3843	110.248	379.891	1111.78	1831.71	317.462	35.8639	2543.68	313.477	276.285	600.388	365.28	81.0258	224.481	120.874	91.6521	296.209	1362.83	673.444	34.5356	2950.13	300.194	2161.13	86.3389	91.6521	251.047	147.44	174.006	37.1921	277.613	1002.86	98.2935	47.8185	61.1014	495.453	98.2935	334.729	31.879	50.4751	292.224	94.3087	848.778	87.6672	127.516
1st-078	2620.94	1342.85	699.492	95731.1	2430.95	151.125	133.853	544.05	518.143	15211.8	1537.16	64.7678	26032.3	401.56	1101.05	1921.45	4948.26	384.289	936.974	198.621	99.3106	1161.5	19525.3	859.253	107.946	2992.27	2491.4	9339.52	613.135	125.218	315.203	310.885	323.839	116.582	496.553	1692.6	189.986	60.45	99.3106	7085.6	120.9	785.849	77.7214	107.946	444.739	86.3571	725.399	107.946	138.171
1st-079	1810.8	573.166	481.865	88939.6	580.774	81.1562	195.282	568.093	601.063	2330.7	738.014	58.331	16819.6	322.089	727.87	1047.42	2277.45	763.375	367.739	124.27	294.191	403.245	172.457	996.699	50.7226	1600.3	608.671	3717.97	205.427	101.445	223.18	545.268	456.504	111.59	256.149	334.769	139.487	78.6201	65.9394	3256.39	142.023	352.522	40.5781	81.1562	623.888	53.2587	550.34	119.198	55.7949
1st-080	1206.46	1572.68	607.88	40341.3	578.136	141.281	117.114	210.062	314.164	23447.1	553.97	61.3457	5874.31	152.435	182.178	397.817	288.139	29.7434	297.434	91.089	128.268	1252.94	933.198	1409.09	46.474	2070.88	369.933	3604.52	79.9353	92.948	321.6	384.805	317.882	53.9098	325.318	834.673	61.3457	40.8971	96.6659	451.727	72.4994	323.459	39.0382	29.7434	446.15	59.4867	591.149	146.858	55.7688
1st-081	795.086	178.489	1168.29	43502.6	23292.8	146.036	170.376	908.67	989.801	16631.9	1216.97	178.489	4843.54	1143.95	1354.89	3561.66	1030.37	665.276	1281.87	235.281	154.149	1565.83	9021.8	649.05	73.0181	14441.4	5662.96	2750.35	251.507	105.471	405.656	746.408	811.313	97.3575	438.109	884.331	421.883	146.036	146.036	1379.23	56.7919	1103.39	56.7919	40.5656	884.331	1314.33	811.313	267.733	178.489
1st-082	337.315	487.071	1020.67	27117.5	319.867	91.5984	113.408	100.322	133.763	843.287	287.881	27.6249	2323.4	95.9602	95.9602	382.387	216.637	59.6117	386.749	79.9669	125.039	407.104	792.399	478.347	56.7038	1917.75	535.051	4936.14	71.2432	104.684	322.775	526.327	776.405	43.6183	441.999	2420.81	93.0523	72.6971	77.059	293.696	46.5262	245.716	55.2498	40.7104	652.82	143.94	542.321	145.394	330.045
1st-083	1773.86	419.959	1892.95	194823	783.505	144.165	426.227	482.639	633.072	3553.98	764.701	62.6804	45806.8	601.732	739.629	1404.04	8160.99	1153.32	933.938	100.289	676.948	438.763	344.742	683.216	50.1443	3691.88	971.546	19268	344.742	150.433	225.649	1009.15	808.577	200.577	877.526	1065.57	175.505	106.557	94.0206	12435.8	351.01	576.66	68.9484	231.917	1065.57	119.093	1128.25	125.361	106.557
1st-084	1105.08	1962.76	1542.17	63531.2	744.968	118.205	214.419	395.85	527.8	2300.88	843.93	49.4813	7391.95	387.603	698.235	1616.39	945.642	335.373	761.462	87.9667	299.636	920.901	4357.1	896.16	68.724	3125.57	1740.09	6789.93	360.114	173.184	305.134	1478.94	989.625	109.958	769.708	1745.59	162.189	104.46	79.7198	1410.22	30.2385	321.628	41.2344	74.2219	1135.32	107.209	909.905	197.925	211.67
1st-085	812.763	1160.73	371.836	28582.4	692.167	206.017	207.273	282.645	639.407	9406.44	336.662	70.3473	2893.03	198.48	251.24	503.737	198.48	21.3554	262.546	97.9837	275.108	945.92	1053.95	976.069	82.9093	851.705	478.613	808.994	45.2233	64.0663	224.86	337.918	238.678	64.0663	228.629	444.695	62.8101	65.3225	77.8845	287.67	36.4299	177.124	28.8926	40.1985	376.861	81.6531	341.687	209.786	84.1655
1st-086	373.38	459.384	574.754	16223.2	511.825	110.126	105.931	374.429	524.41	3733.8	384.917	101.736	879.961	170.958	245.424	446.798	129.005	62.9293	252.766	86.0033	144.737	206.618	1880.54	443.651	56.6363	1197.75	548.533	1615.18	53.4899	89.1498	401.698	332.476	260.108	69.2222	302.06	878.912	59.7828	43.0017	103.833	202.422	71.3198	309.402	50.3434	32.5134	381.771	78.6616	405.894	97.5403	106.98
1st-087	470.052	1096.39	750.414	18280.7	424.717	110.951	120.496	152.707	297.064	1311.14	292.291	52.4932	1408.96	124.075	113.338	373.417	176.568	23.8605	294.678	112.144	136.005	384.155	767.116	422.331	52.4932	1997.13	250.536	2066.32	60.8444	151.514	280.361	615.602	340.013	48.9141	360.294	1344.54	66.8095	58.4583	77.5467	225.482	52.4932	204.008	23.8605	33.4047	548.792	114.531	465.28	121.689	114.531
1st-088	1000.89	851.97	2105.68	95244	259.747	121.215	155.848	200.871	339.403	955.869	1097.86	55.4127	15986.6	155.848	238.967	446.765	1887.49	2202.65	924.699	114.289	145.458	810.411	7380.28	526.421	51.9494	4599.25	730.755	11647.1	827.727	93.5089	301.307	1122.11	685.732	76.1925	786.168	1683.16	114.289	86.5823	69.2659	3155.06	141.995	370.572	51.9494	58.876	664.952	76.1925	990.502	128.142	197.408
1st-089	833.15	884.03	12713.5	183261	178.078	69.9592	387.955	1138.43	1151.15	953.989	1742.62	50.8794	11861.3	1043.03	1577.26	2868.33	635.993	317.996	515.154	127.198	222.597	1456.42	3580.64	1437.34	57.2393	20288.2	1647.22	22291.5	158.998	241.677	356.156	1176.59	1151.15	165.358	947.629	3008.24	267.117	44.5195	133.558	1659.94	139.918	1475.5	190.798	146.278	1144.79	209.878	3561.56	127.198	228.957
1st-090	410.703	164.281	19474.8	155044	410.703	74.6732	522.712	1881.76	2180.46	3054.13	3756.06	44.8039	10999.4	2374.61	3494.71	5548.22	1187.3	201.618	298.693	119.477	209.085	2979.46	1508.4	746.732	67.2059	28219	776.601	11327.9	74.6732	194.15	179.216	2120.72	1627.88	112.01	2031.11	5675.16	313.627	134.412	119.477	2426.88	59.7385	1769.75	470.441	89.6078	2068.45	186.683	9535.77	164.281	395.768
1st-091	4181.81	698.915	296.914	37296	1501.25	105.087	125.104	308.59	947.455	5718.09	331.943	51.7097	3869.89	336.947	363.636	1074.23	533.777	136.78	507.088	163.469	75.0624	498.748	910.758	2840.7	40.0333	785.653	522.101	1476.23	60.0499	145.121	326.939	370.308	296.914	51.7097	335.279	602.168	118.432	66.7222	91.743	740.616	63.3861	120.1	28.3569	30.025	470.391	46.7055	525.437	90.0749	71.7263
1st-092	693.06	162.476	2861.09	46803.1	2604.69	137.089	251.33	703.215	1147.48	6336.55	784.453	60.9284	10718.3	700.676	936.774	1472.44	517.891	25.3868	126.934	71.0831	243.713	1777.08	157.398	720.986	40.6189	5092.6	1566.37	1495.28	63.4671	68.5444	434.115	185.324	139.628	86.3152	309.719	2081.72	165.014	96.4699	109.163	822.533	63.4671	530.585	93.9312	40.6189	170.092	35.5415	1802.46	154.86	81.2378
1st-093	1045.84	195.65	2027.64	115590	245.452	53.359	177.863	811.057	835.958	942.676	1134.77	74.7027	12941.3	715.011	899.989	1767.96	978.249	259.681	259.681	99.6035	149.405	430.43	665.209	750.584	64.0308	7459.59	526.476	7939.83	67.5881	103.161	419.758	1277.06	786.157	81.8172	636.751	1885.35	174.306	53.359	124.504	1778.63	117.39	1394.45	106.718	53.359	1056.51	117.39	1785.75	131.619	199.207
1st-094	1659.11	1107.86	430.833	34894.8	2089.94	72.2514	99.0112	141.827	270.274	28863.1	404.073	53.5196	7784.42	69.5754	80.2793	441.536	786.738	56.1955	425.481	139.151	93.6592	1455.73	3671.44	1292.5	50.8436	1121.23	535.196	6344.74	107.039	128.447	425.481	1097.15	409.425	26.7598	473.648	3106.81	99.0112	66.8995	82.9553	955.324	90.9833	321.117	29.4358	50.8436	388.017	444.212	505.76	107.039	139.151
1st-095	456.302	416.227	170.316	20660.2	293.272	130.242	111.115	135.706	272.324	2089.33	127.509	47.3606	2786.08	62.8439	89.2566	133.885	261.394	235.892	221.32	85.6135	101.097	316.952	788.737	539.183	61.0224	279.61	189.443	1458.16	108.383	167.584	163.941	291.45	272.324	37.342	148.457	377.974	68.3086	67.3978	73.7733	434.443	101.097	183.978	27.3234	53.7361	325.149	95.6321	208.569	129.331	95.6321
1st-096	482.749	1276.95	573.069	63978.2	2011.97	93.4352	124.58	302.107	582.413	38364.5	464.061	40.4886	8259.67	208.672	165.069	654.046	498.321	15.5725	423.573	161.954	149.496	1622.66	6123.12	7129.11	71.6337	2155.24	1139.91	5198.11	80.9772	74.7482	669.619	597.985	685.191	52.9466	376.855	1952.8	109.008	74.7482	74.7482	569.955	105.893	274.077	24.9161	40.4886	666.504	74.7482	573.069	146.382	137.038
1st-097	4452.65	130.264	952.109	35938.6	667.897	111.316	210.79	902.372	1075.27	3536.07	1387.9	63.9476	2804.22	781.582	667.897	2020.27	933.162	215.527	670.266	113.685	172.895	1641.32	615.792	390.791	54.4739	2567.38	1191.32	4320.02	232.106	104.211	471.318	1061.06	895.267	120.79	760.266	2065.27	232.106	101.843	127.895	1046.85	63.9476	667.897	75.7898	59.2108	911.846	189.474	850.267	101.843	137.369
1st-098	2468.12	92.8864	1592.34	152621	2499.09	115.002	336.16	716.552	1026.17	8970.17	1158.87	48.6548	17091.1	601.55	774.054	1649.84	809.439	216.735	858.094	199.042	840.401	1287.14	526.356	1251.76	61.9243	4131.23	2875.06	6506.47	654.628	163.657	420.2	1437.53	1172.14	199.042	796.169	1229.64	216.735	84.0401	84.0401	1508.3	190.196	601.55	97.3096	115.002	1835.61	159.234	1043.87	163.657	176.927
1st-099	397.998	1472.22	681.756	34544.7	797.838	64.4904	169.518	287.443	340.878	16819.1	823.634	47.9071	3556.18	215.582	224.795	591.469	204.527	31.3239	433.007	154.777	114.24	2048.95	943.402	655.959	68.1756	1392.99	1544.08	2494.86	57.1201	171.36	466.173	381.415	479.071	68.1756	460.646	1463.01	101.342	64.4904	103.185	259.804	42.3794	560.145	46.0646	35.0091	423.794	191.629	670.7	147.407	191.629
[truncated: 1 more columns]

## Sheet: 1st set Targeted
studyno	Pyruvate (87.0 / 43.0)	lactate (89.0 / 43.0)	Oxalacetate (131.0 / 113.0)	PEP (166.9 / 79.0)	DHAP (168.9 / 78.8)	D-GA3P (168.9 / 97.0)	Glucose (179.0 / 89.0)	2/3-Phosphoglyceric Acid (185.0 / 97.0)	G1P/G6P/F6P/F1P (259.0 / 97.0)	F16BP/F26BP/G16BP (339.0 / 97.0)	Malonic Acid (103.0 / 41.0)	3HBA (103.0 / 59.0)	Fumaric Acid (115.0 / 71.0)	Maleic Acid (115.0 / 71.0 (2))	Succinate (117.0 / 73.0)	Malate (133.0 / 115.0)	Alpha-Ketoglutaric Acid (145.0 / 101.0)	Aconitate (173.0 / 85.0)	Citric Acid (191.0 / 111.0)	Glycine (76.0 / 30.1)	Sarcosine (89.9 / 44.0)	Alanine (90.0 / 44.0)	Cadaverine (103.0 / 86.0)	Serine (106.0 / 60.0)	Proline (116.1 / 70.0)	5-Aminovaleric Acid (118.0 / 55.0)	Valine (118.1 / 72.0)	Threonine (120.1 / 74.0 (2))	Cysteine (122.0 / 59.0)	Pipecolate (130.0 / 84.0)	Leucine (132.1 / 86.0)	iso-Leucine (132.1 / 86.0 (2))	Asparagine (133.1 / 74.0)	Tyramine (138.1 / 77.0)	Glutamine (147.1 / 84.0)	Lysine (147.1 / 84.0 (2))	Glutamic acid (148.1 / 84.0)	Methionine (150.1 / 61.0)	Histidine (156.1 / 110.0)	Tryptamine (161.1 / 144.0)	Phenylalanine (166.1 / 120.0)	1/3-Methylhistidine (170.0 / 96.0)	Arginine (175.1 / 70.0)	Cysteinyl-Glycine (Cys-Gly) (179.1 / 76.0)	Tyrosine (182.1 / 136.0)	Cystine (241.1 / 120.0)	isoValeric Acid (101.0 / 83.0)	2-Hydroxyisovaleric Acid (117.0 / 71.0)	3-Methyl-2-Oxovaleric Acid (129.0 / 101.0)
1st-001	1119621	10441427	154502	NA	201206	NA	4187642	NA	1958029	NA	933943	31797782	NA	NA	28505342	NA	187419	NA	NA	298044	152417	1995371	7120995	1459128	21121266	775112	367038	580446	NA	4273277	4692345	1779448	19545	47317	3666116	15113668	7771947	407534	8471757	NA	22308072	NA	5416761	NA	9675663	NA	NA	5369217	NA
1st-002	954766	63782882	NA	NA	234493	NA	4328284	NA	2507957	NA	293920	10190537	NA	NA	45624919	NA	68927	NA	NA	59707	NA	496819	786367	330797	1400898	107742	89688	208344	NA	424569	805190	220952	NA	57753	1290935	1392229	1895068	34379	3365642	NA	2442179	NA	2039218	NA	1125651	21490	NA	5933847	NA
1st-003	1210512	11408261	60918	NA	64663	NA	892310	NA	1066899	NA	237788	9936758	NA	NA	47621069	NA	67435	NA	NA	197614	315323	524918	2937338	306370	13464927	47315	36704	148582	NA	1654442	1138965	243284	NA	54030	333095	6155582	4330357	11730	9793179	NA	5256204	149848	2756124	NA	2078837	NA	NA	7683866	NA
1st-004	826647	2677832	102399	NA	111223	NA	1842384	NA	1990752	NA	63730	2695635	NA	NA	9342500	NA	324915	NA	NA	409012	113551	417461	565877	709840	90862582	1383297	671804	306142	NA	1124105	6247292	1961408	NA	62204	6096709	4104207	2117855	25511	3156446	NA	10802987	47652	7159744	NA	3705743	NA	NA	2266146	NA
1st-005	175595	2172747	427528	NA	75465	NA	3379395	NA	5456646	NA	248500	9253685	NA	NA	4182504	NA	1547859	NA	NA	3602173	746611	4730753	5756752	4367396	89166217	2183517	1030731	1249682	NA	26860302	13219330	6594280	31394	53445	32887936	67628803	22616371	320762	33509951	NA	48137842	65956	17833495	NA	15940807	NA	NA	5991507	NA
1st-006	1206019	3633177	186645	NA	270315	NA	3383039	NA	5562316	NA	337319	13454414	NA	NA	21505996	NA	597480	NA	NA	593151	274500	1650255	1626673	1899991	42269367	1021046	524289	748138	NA	3882051	4590407	2341932	18637	58245	10996763	14543940	15366770	382038	6296363	NA	14303925	53076	8303245	NA	4853014	NA	NA	6846675	NA
1st-007	840119	10572750	101637	NA	242062	NA	4267484	NA	4590072	NA	280832	11814798	NA	NA	6973623	NA	142116	NA	NA	158507	112343	786151	339183	766833	7043712	446035	185055	431340	NA	1529977	1982130	861878	NA	44668	2311620	6085983	4640136	121945	4574758	NA	12696275	41684	5672077	NA	3225518	NA	NA	1706962	NA
1st-008	2133371	42158058	286311	NA	452419	NA	5259910	NA	5289357	NA	2113740	59884858	NA	NA	107716238	NA	519789	NA	NA	448369	202975	3863054	11812034	1760279	27372773	1053214	473851	920419	NA	3670980	3552063	1765182	34396	74542	8924810	14088613	7267837	388522	9969946	NA	12348780	421659	3928919	NA	3726389	233341	NA	7603160	NA
1st-009	384330	2180966	215609	NA	106122	NA	2410500	NA	5452838	NA	152445	6223932	NA	NA	9061896	NA	469228	NA	NA	714690	149628	883220	216178	1473306	34882442	239701	137906	415467	NA	2630401	1511035	836627	18849	54167	7525716	10696060	8366802	84070	2427565	NA	7029169	131155	10058029	NA	4527517	NA	NA	874548	NA
1st-010	475521	5542401	68646	NA	161892	NA	1325972	NA	2241302	NA	561827	19161264	NA	NA	7100035	NA	157817	NA	NA	276202	94075	496266	85728	337914	11211372	176686	84783	180432	NA	2568965	544381	319886	NA	56419	2937185	9317645	3399748	15976	2574904	NA	1758437	NA	4236055	NA	1650840	39691	NA	2590411	NA
1st-011	655965	6825301	91949	NA	250739	NA	1633481	NA	2562136	NA	88429	3140273	NA	NA	581459	NA	61106	NA	NA	65087	46183	657661	75471	315840	2574603	483220	210952	224885	NA	896789	1584476	524791	NA	40741	1250375	2897529	2084838	102339	3393268	NA	7808337	60240	1944031	NA	1705317	NA	NA	990670	NA
1st-012	1440580	28187152	485876	NA	563537	NA	21869683	NA	12217866	NA	95192	3925065	NA	NA	11059876	NA	367025	NA	NA	342030	143168	2186209	394317	1952813	41990449	1331917	607745	1527910	NA	4694192	9355348	4299444	78061	52781	6604271	18452076	8342328	836183	8478312	NA	26651713	797673	8448814	NA	5214371	120665	NA	3880992	NA
1st-013	551838	7311522	377682	NA	192203	NA	1848561	NA	19590427	NA	117253	4065529	NA	NA	3853035	NA	798683	NA	NA	806568	303996	1919031	176904	2259158	60762002	1182303	624494	616226	NA	4369808	5947754	3472567	46704	53216	14229633	15930881	10500014	155729	9662243	NA	22995408	125994	5492542	NA	7856517	NA	NA	2757094	NA
1st-014	360496	3385754	73057	NA	76960	NA	3454103	NA	967831	NA	105140	4091773	NA	NA	4516736	NA	265462	NA	NA	494385	65972	460688	1344794	701792	44035420	221116	144174	219978	NA	3248100	960765	462484	17202	56410	3836997	12155258	3901828	28085	4063375	NA	6604005	NA	9382077	NA	2271586	NA	NA	1798085	NA
1st-015	445615	3292163	349723	NA	421850	NA	6616393	NA	3703938	NA	537863	19940685	NA	NA	72898224	NA	723754	NA	NA	580004	96502	3485113	3443048	3501928	44495754	1373042	606883	1069563	NA	4690344	7060920	3827908	21201	47541	13483862	17311946	15525287	742460	4903071	NA	21964830	NA	4041010	NA	6674889	NA	NA	7037595	NA
1st-016	906250	5196958	143225	NA	263548	NA	2780088	NA	2976224	NA	60051	2079885	NA	NA	11734204	NA	436712	NA	NA	428980	203900	1218525	654765	1642966	38747544	950970	488249	621925	NA	2799568	4818866	2516772	14959	52555	8389293	10718656	8497382	279914	6661979	NA	20302667	197655	12734918	NA	5120068	NA	NA	4018035	NA
1st-017	2667420	74554006	753370	NA	852765	NA	362951791	NA	24899704	NA	80210	3520772	NA	NA	26151050	NA	250913	NA	NA	292950	61632	1734977	103795	905279	42293744	487537	223028	822460	NA	1169645	2289729	936926	106686	53416	4858237	3898141	5492064	141979	17415679	NA	16758945	NA	11885231	NA	5127284	78532	NA	3042598	NA
1st-018	529830	9749108	NA	NA	103491	NA	8407297	NA	2108012	NA	NA	1137168	NA	NA	27685815	NA	363252	NA	NA	605851	101255	731090	3359948	872542	82603239	521232	303755	273620	NA	4988267	2804365	1234101	NA	55562	6294119	17350555	7552327	25565	4294282	NA	8953500	36083	14784453	NA	3400398	NA	NA	1494786	NA
1st-019	2752909	18643988	114600	NA	119957	NA	9968012	NA	3734809	NA	157390	6695911	NA	NA	19328308	NA	105054	NA	NA	170009	117510	2430127	93040	392439	44914192	356035	223888	454659	NA	1007549	2450446	723496	6616	54147	1787932	3913579	4475918	67952	4042043	NA	5918771	67967	610440	NA	2158648	51443	NA	15482360	NA
1st-020	1235387	7500209	184946	NA	181129	NA	3773931	NA	5775785	NA	NA	879589	NA	NA	920181	NA	429155	NA	NA	401220	323906	730038	249580	1211154	16357310	408625	211130	425854	NA	2361256	2329518	1319298	30311	50611	7681941	8669759	5193239	106788	10133570	NA	17986901	80913	13697424	NA	6927363	NA	NA	1892739	NA
1st-021	1043683	4795331	539852	NA	202401	NA	917608	NA	6778856	NA	83966	3199237	NA	NA	5764210	NA	1402845	NA	NA	1052498	367660	2457474	540616	2683917	99244432	1535714	806625	916627	NA	4196895	6420528	4155138	57066	49991	23630469	16723174	14046901	308027	9814440	NA	20047984	71407	3136389	NA	6342367	18162	NA	1606991	NA
1st-022	1414360	22119693	70193	NA	193537	NA	6296281	NA	6135535	NA	515305	17534070	NA	NA	35644030	NA	72057	NA	NA	161518	204594	878103	1821507	438455	5953232	217518	97870	330147	NA	939400	1021969	398250	NA	56657	1519620	3937107	4020370	42472	4563531	NA	7543399	NA	3125469	NA	2054491	NA	NA	3080853	NA
1st-023	1017010	9398343	150774	NA	255821	NA	4064706	NA	6013759	NA	46630	2017002	NA	NA	5234388	NA	308292	NA	NA	420550	203028	873794	147925	1167758	31553799	420705	211849	260259	NA	2196715	2005392	1057375	23390	43360	5296196	8422636	4932011	63520	6653636	NA	8130936	64428	13755910	NA	3733917	NA	NA	1909581	NA
1st-024	156730	6628327	181448	NA	212797	NA	2155896	NA	3374610	NA	60897	1758096	NA	NA	2228223	NA	234554	NA	NA	287261	276998	885839	558837	1112173	17302390	807405	389503	731975	NA	2396331	3273134	1559471	14157	49401	3957692	9029885	7945131	405935	6637561	NA	9246923	193703	1010928	NA	2475635	42400	NA	4816052	NA
1st-025	414806	1896926	189332	NA	306729	NA	1558612	NA	9557974	NA	420023	15888012	NA	NA	2491130	NA	369991	NA	NA	554025	245700	832142	241070	822388	21938823	815635	402228	533786	NA	2540595	3523890	2089692	11047	47540	7415317	10183361	5984097	232825	12642696	NA	19238745	41041	8667960	NA	6961457	NA	NA	1861946	NA
1st-026	2439530	7516116	79662	NA	279630	NA	2089505	NA	1452027	NA	1948912	53317729	NA	NA	21117606	NA	158101	NA	NA	358532	97476	1077778	1174710	1287410	8608992	633587	330757	551930	NA	2196659	1653247	771147	16047	64616	3396357	7954194	7093264	24916	6247297	NA	6168292	21883	8731366	NA	2521160	NA	NA	9189017	NA
1st-027	309805	1896901	162678	NA	54903	NA	1265866	NA	3125931	NA	416938	14392257	NA	NA	2147749	NA	429982	NA	NA	782588	200066	1085003	760759	1042266	35039806	801609	331134	365157	NA	2855754	3678150	1928341	12540	54705	6936717	11151520	5464134	199438	7005627	NA	17807259	103527	12232469	NA	5198068	NA	NA	9522256	NA
1st-028	1138998	12654541	145461	NA	138075	NA	2998569	NA	1823895	NA	NA	568856	NA	NA	2000695	NA	19764	NA	NA	62977	NA	454503	65369	1073762	1219379	202390	104768	335752	NA	840511	952998	278182	16373	49914	342148	3445224	671818	29121	8207847	NA	4041666	101476	4918837	NA	2083770	NA	NA	823940	NA
1st-029	365134	2101915	681984	NA	276401	NA	394078	NA	8709340	NA	35192	1291721	NA	NA	8123008	NA	1019494	NA	NA	1022079	835427	3512025	1290218	3400413	51194453	2369631	1014177	2129047	NA	6329824	10009690	5098186	80089	36104	20073793	22231270	25198231	1068899	21480325	NA	29330964	NA	877412	NA	9161459	NA	NA	4114631	NA
1st-030	2742112	64136824	435945	NA	387529	NA	15326080	NA	3983949	NA	258404	8456020	NA	NA	107436193	NA	909773	NA	NA	759263	393620	4686800	9396609	3399429	80110017	1281781	591577	1704061	NA	7769613	8604880	4118010	29661	52830	18027638	27919420	19337757	836474	26173659	NA	35060588	466213	13538707	NA	12081121	125071	NA	8606089	NA
1st-031	917794	3284635	135734	NA	398451	NA	4644444	NA	2617414	NA	367352	14208420	NA	NA	13321408	NA	95266	NA	NA	176223	92693	395213	435144	674914	11970311	315900	149679	396398	NA	1799161	2081711	718656	12684	55098	1657260	6658975	1905360	58838	3909870	NA	13874634	43451	10152168	NA	4160700	NA	NA	870502	NA
1st-032	802481	2773387	466435	NA	194161	NA	504475	NA	4784040	NA	33578	1240757	NA	NA	2084729	NA	980711	NA	NA	1493424	600732	4463162	152387	3113004	94454314	1238121	623657	911529	NA	7485717	5424575	3236270	57696	43301	18112086	26967552	16390711	516264	16351920	NA	17446677	37650	2919281	NA	6986890	NA	NA	1442098	NA
1st-033	1768548	11649182	477387	NA	326603	NA	20931397	NA	13569573	NA	1045871	35478498	NA	NA	100674745	NA	2601907	NA	NA	5182664	536321	4604278	10393695	2930576	44210184	5540356	2326246	1265443	NA	28574648	27438392	14932833	29437	44387	41643908	69935612	33676885	272026	21556678	NA	92154848	819167	23409012	NA	19217234	57155	NA	15382010	NA
1st-035	1149653	9135466	581703	NA	112190	NA	9878575	NA	4960026	NA	216234	7820839	NA	NA	45984074	NA	1631518	NA	NA	4073973	230216	7613338	1711399	5596624	235049971	3730479	1904742	1451911	NA	19275408	22792148	12221925	31567	54343	30764822	56158679	27451544	105376	12898046	NA	64654902	164077	19800469	NA	12278899	NA	NA	4127175	NA
1st-036	2323981	36610140	67089	NA	186094	NA	10685783	NA	1015942	NA	148774	5651068	NA	NA	968129	NA	181310	NA	NA	238891	68688	1097011	777103	647696	11826445	346080	157657	428797	NA	1266068	1187678	444929	NA	52111	3216254	4683009	4280069	78711	6354979	NA	6640898	NA	4096556	NA	2098003	NA	NA	7903523	NA
1st-037	4632141	114660725	193172	NA	893560	NA	61372028	NA	82274059	NA	NA	882918	NA	NA	27986451	NA	358824	NA	NA	361547	42743	2046420	114088	1711073	23720708	923456	446200	1432155	NA	2235470	3531195	1611127	17713	51522	7088536	8466773	12114974	152921	25032582	NA	23274193	211673	9894492	NA	6986962	NA	NA	3923095	NA
1st-038	1908650	20494906	349750	NA	401551	NA	10072589	NA	4988251	NA	122015	4426782	NA	NA	57004109	NA	407349	NA	NA	356761	156638	3703734	9096394	2382871	26781870	1119682	549309	1074086	NA	4048794	7143913	2990559	19765	61884	7797839	15999901	8713535	683781	7577843	NA	26816070	541032	6282700	NA	8444141	24871	NA	5458718	NA
1st-039	555052	3389299	780002	NA	65185	NA	5741268	NA	7160371	NA	1276780	44931897	NA	NA	18356360	NA	1776094	NA	NA	6257878	1523594	3425031	17253847	4146447	160900218	4472778	2552890	1140715	NA	25403312	24451261	9432268	76941	58263	32388688	64445164	24209254	176160	14859905	NA	32878209	235501	32375780	NA	7607726	NA	NA	6136205	NA
1st-040	2113415	44823275	60300	NA	207387	NA	18951560	NA	4532807	NA	556015	19120028	NA	NA	64995647	NA	243686	NA	NA	189119	72903	1454131	2560562	1238827	10159498	431205	225165	694061	NA	841004	2119584	699766	12156	61452	3923041	2944645	6541873	140158	3641545	NA	7119934	77194	3476540	NA	2165015	50387	NA	3738958	NA
1st-041	1437267	26298385	138249	NA	434958	NA	11675261	NA	9332351	NA	62266	2762699	NA	NA	3596293	NA	227557	NA	NA	911987	225771	883145	102935	1296590	42143194	428872	218326	356080	NA	6093253	1666020	875131	14783	45885	4545665	22306589	4481942	42067	11109800	NA	6548793	374274	18256082	NA	4051628	27548	NA	3058054	NA
1st-042	1355476	40536600	116823	NA	259466	NA	20488636	NA	4858346	NA	33869	1476422	NA	NA	36375857	NA	66166	NA	NA	76138	83011	375634	99296	554222	5645044	159323	77591	190931	NA	864944	837697	250884	15266	58136	1026496	2865704	2091148	26090	6363384	NA	3642910	NA	6353868	NA	3193478	NA	NA	3877653	NA
1st-043	1431301	14437795	185603	NA	226887	NA	4645175	NA	3931011	NA	50155	1746450	NA	NA	14210936	NA	221625	NA	NA	389740	150225	655692	136454	995998	28718451	1203827	539350	494033	NA	2849794	4666635	1917951	21858	45877	3911190	12242247	5019455	87975	6132905	NA	15181247	217677	9938667	NA	6712536	NA	NA	1669342	NA
1st-044	5283693	12041129	715938	NA	2364572	NA	44755655	NA	48184530	NA	202621	6020621	NA	NA	109289019	NA	901915	NA	NA	890783	243011	8996608	18120028	7177327	52453399	3928307	1679657	3307275	NA	10306979	22183373	9998441	88404	39226	18326205	33769193	30889538	3653262	14554742	NA	50867318	82953	10022279	NA	13209254	71870	NA	15818565	NA
1st-045	3830488	69548213	372684	NA	70451	NA	17949023	NA	9012156	NA	67910	2032073	NA	NA	12984823	NA	1263355	NA	NA	1602623	311823	3435070	378058	3667986	100710978	1421227	763674	1424319	NA	7855120	8053993	4540467	26893	40774	23368922	29392997	11629861	160181	37240177	NA	102117265	108498	23619680	NA	13539695	NA	NA	7348324	NA
1st-046	1210930	24272127	306433	NA	132295	NA	5488950	NA	11814684	NA	77148	3083799	NA	NA	16943218	NA	503094	NA	NA	1268088	285085	1714908	2731515	1831954	49655085	551554	308917	716984	NA	3447285	3335949	1730354	37826	52432	9465290	12344922	8468999	107799	19439246	NA	32982783	128251	11878669	NA	11547787	NA	NA	6241959	NA
1st-047	2497945	60589645	183323	NA	882550	NA	21665341	NA	16809139	NA	79773	2869041	NA	NA	35060291	NA	655246	NA	NA	431274	256750	2684794	971689	4554967	16484598	1181266	492924	1634602	NA	3994816	5460649	2646161	18200	52017	13369161	16622493	14774005	343381	15547096	NA	24698308	52511	19891039	NA	6924200	130446	NA	1812368	NA
1st-048	3421440	63712359	255730	NA	128205	NA	26124367	NA	10433772	NA	112020	4433701	NA	NA	33800337	NA	697574	NA	NA	2311909	485931	2613911	7210709	1165269	61257188	948525	427994	1055405	NA	5228632	5638814	2197363	18511	49148	17096922	19178067	23865178	120153	30862878	NA	40095199	254987	18855412	NA	12268396	106403	NA	14614395	NA
1st-049	681573	15249678	832863	NA	463434	NA	2678767	NA	16098673	NA	76042	3294995	NA	NA	61848148	NA	2359961	NA	NA	2521241	489097	8782064	1332046	8022193	130843377	4856534	2346147	2932089	NA	15158252	21082093	10821421	89737	60268	40247668	43614348	40696099	1655971	15856150	NA	55360881	551921	2676691	NA	20064673	59638	NA	4680357	NA
1st-050	2098450	27875247	NA	NA	279924	NA	3166755	NA	3988140	NA	NA	1144536	NA	NA	32844415	NA	76102	NA	NA	132233	208383	519998	111478	373304	5312038	174822	68946	188930	NA	637553	550038	229698	NA	45768	1437389	2354137	2718411	35393	2757831	NA	2523347	NA	4127475	NA	1306266	NA	NA	4075416	NA
1st-051	428929	2784958	479523	NA	217863	NA	1049420	NA	4528395	NA	65931	2478238	NA	NA	15231169	NA	965462	NA	NA	1877782	716852	4010813	5077170	4740877	84904797	2393054	1134824	1935548	NA	10322534	13650855	7120858	54247	63615	18507656	36270303	16040519	824779	15527703	NA	26119080	64144	14197733	NA	6855300	NA	NA	3025300	NA
1st-052	1372596	17964393	260479	NA	285998	NA	5249798	NA	8960859	NA	169310	6258236	NA	NA	14118238	NA	658533	NA	NA	1045815	99274	1203529	117816	1828312	87177650	1218883	592254	507546	NA	8054511	4669544	2225979	22871	58932	14770838	28712262	10806673	93035	5094374	NA	19097897	34540	11170156	NA	4695269	NA	NA	4264997	NA
1st-053	1050140	9399560	469681	NA	506108	NA	4601418	NA	2946623	NA	487101	18137692	NA	NA	1352882	NA	114165	NA	NA	88857	NA	310563	57338	841931	1656966	148842	69112	268325	NA	636851	643974	274284	108933	42476	2432575	2180151	2110076	24285	3036890	NA	2363782	NA	3697847	NA	1266882	23892	NA	673683	NA
1st-054	2308794	8666092	143334	NA	217108	NA	8051652	NA	7009330	NA	107960	3941281	NA	NA	17651249	NA	423340	NA	NA	1082486	419269	1772976	2085643	1466614	20172016	478490	226476	628143	NA	1812042	1831455	1106198	11281	49656	7917348	7805102	9922622	45710	18405739	NA	13511878	44555	7621504	NA	5879119	NA	NA	5612617	NA
1st-055	1859976	28834993	81896	NA	286021	NA	27404948	NA	17967585	NA	247799	10180170	NA	NA	30867481	NA	210579	NA	NA	125802	89784	763712	3244158	565394	4555296	812213	333976	406572	NA	798610	2377402	1022605	NA	51028	3867448	2886159	4969889	126609	3080167	NA	9781547	NA	6069061	NA	1826546	40996	NA	7409854	NA
1st-056	3605904	159844543	140923	NA	454720	NA	414065484	NA	9280949	NA	58035	1901084	NA	NA	19103556	NA	91916	NA	NA	147768	NA	568217	70298	458814	38152167	220303	140580	361488	NA	456228	629276	480586	NA	52671	2139153	1519680	6788974	30107	8012402	NA	2515189	37522	4102309	NA	1391546	NA	NA	3026420	NA
1st-057	1267409	13972330	202115	NA	440678	NA	14001196	NA	9201891	NA	71768	2800747	NA	NA	11882620	NA	411111	NA	NA	753325	37831	1581559	213905	1488202	55507945	1557449	784659	874131	NA	3512022	7705254	3321441	18175	63253	7110521	13220921	8054152	213145	6194498	NA	26357911	374876	10034718	NA	5052601	44906	NA	1515396	NA
1st-058	2574995	5450205	137149	NA	320948	NA	10544726	NA	2056790	NA	206698	7126136	NA	NA	19576020	NA	182491	NA	NA	294898	163788	1893446	2415454	1142761	13712804	1195838	501869	759709	NA	2713537	4801013	1836810	8894	50105	3256598	11104577	2968962	278462	8500624	NA	19274174	27225	8249568	NA	5463015	25156	NA	4325518	NA
1st-059	1802089	2984284	223147	NA	188437	NA	3546775	NA	5139355	NA	133680	5386710	NA	NA	317691	NA	112387	NA	NA	677015	88900	511521	208860	743745	8906475	561246	253280	223090	NA	2484465	1864599	699483	NA	49564	1509636	10387441	1743878	39034	6623084	NA	13547083	59740	10735217	NA	2882737	28214	NA	2273070	NA
1st-060	1577225	3270617	132373	NA	158342	NA	3158660	NA	2138736	NA	25418	1330944	NA	NA	2725978	NA	189205	NA	NA	435353	583301	700164	3869312	587547	17459481	824435	382712	320278	NA	4350852	2952637	1144117	NA	58609	3483551	17717981	5833573	58450	7439113	NA	20804337	71741	3835208	NA	7576497	65039	NA	3066617	NA
1st-061	2017512	173852071	708676	NA	1062464	NA	24578895	NA	17213790	NA	58543	1630349	NA	NA	38917731	NA	153145	NA	NA	178932	NA	1045718	48840	978839	3028666	259705	126318	433478	NA	608326	1926817	689486	130123	59490	4057278	2382211	8354038	76812	5216214	NA	8781135	38665	4097738	NA	1810512	46702	NA	4311688	NA
1st-062	231889	2339634	262916	NA	224734	NA	NA	NA	4240915	NA	305957	11142523	NA	NA	12560120	NA	363812	NA	NA	865155	202719	2073682	1429449	2190802	42600609	2187284	1021460	1002296	NA	7511295	9833299	4728217	47193	58479	7850414	27275756	7939148	571093	9959241	NA	23604597	89214	8569613	NA	8263361	NA	NA	1581635	NA
1st-063	1555194	52037749	93041	NA	194794	NA	1579634	NA	2935652	NA	468438	13968418	NA	NA	69799825	NA	110677	NA	NA	357441	23963	1192244	429023	708667	52016655	581493	317907	306164	NA	1703307	2247742	786633	9469	56039	2060511	7341262	8886200	83934	8975173	NA	14255104	NA	9498224	NA	4500288	NA	NA	3421621	NA
1st-064	995751	15914953	437658	NA	98614	NA	12800068	NA	6152804	NA	52542	1750546	NA	NA	7069248	NA	1969481	NA	NA	2547334	40638	2208390	273743	2415071	125920842	716124	447174	708076	NA	11821371	6879999	2290779	32280	51685	32121468	39359628	17464900	51204	10365660	NA	34969010	98740	26269963	NA	12179708	31694	NA	1817243	NA
1st-065	1350169	9868735	211273	NA	318011	NA	10039974	NA	2870185	NA	470876	15868698	NA	NA	73843178	NA	352426	NA	NA	324206	38891	3084344	10400069	2606932	23816955	986906	427075	896391	NA	4094452	4354272	1940920	16243	51712	7212452	16363985	9377736	773413	9105062	NA	14513399	32555	6715067	NA	4594725	38719	NA	26439447	NA
1st-066	2753187	49423527	1415291	NA	1007826	NA	28775848	NA	45762552	NA	1001420	33164884	NA	NA	90853995	NA	378337	NA	NA	871552	509904	12909953	20346112	11400699	39972177	7697071	3379296	7977841	NA	13220375	39863047	20572848	175973	47352	8108070	42035392	32629863	6058315	16444606	NA	68405720	205271	7365603	NA	14931454	190447	NA	23896639	NA
1st-067	3115133	35605932	132927	NA	412155	NA	16872371	NA	14214389	NA	51616	1754468	NA	NA	5721129	NA	242732	NA	NA	419849	64467	957793	450595	1066927	26095541	720374	338464	639316	NA	2403473	2611924	1427823	16007	45516	3895769	8782630	5931073	119328	9611676	NA	12946500	67703	14072042	NA	3281392	NA	NA	15970672	NA
1st-068	4388080	220464236	112169	NA	131798	NA	140445862	NA	4157693	NA	57922	2397238	NA	NA	118251266	NA	115012	NA	NA	408797	76080	2288623	424850	648307	13274537	159716	79567	370832	NA	826734	597376	224987	15441	63878	2309018	3545020	23124283	38225	4366656	NA	2315731	NA	4931750	NA	650020	NA	NA	21618556	NA
1st-069	517880	1567942	106504	NA	212762	NA	5019018	NA	13446377	NA	65512	1782974	NA	NA	957721	NA	451314	NA	NA	209936	787102	848562	269828	566402	11775151	517759	222983	455080	NA	3577126	2473674	1034475	13200	44103	7502968	14324346	7258959	113717	5012544	NA	23881302	NA	7696612	NA	6498615	32577	NA	2277683	NA
1st-070	1826621	20545172	241722	NA	132625	NA	6163400	NA	9161714	NA	91195	3162475	NA	NA	18110555	NA	1040313	NA	NA	2039689	635387	4147722	4013932	1568401	51574790	1582766	708940	509122	NA	4344096	7405911	3206899	22348	60658	19791093	15855692	20875008	42065	12132366	NA	35791723	37261	12313492	NA	12068520	NA	NA	6753027	NA
1st-071	1810288	23949689	137394	NA	282720	NA	3751237	NA	2978328	NA	1107496	39458484	NA	NA	12610556	NA	352580	NA	NA	371173	113405	1109096	364744	1251300	23411199	678766	288106	549705	NA	3207379	2241479	1092170	NA	53739	5844877	13251391	6140569	100114	8022380	NA	13260250	33901	11225082	NA	4606510	134572	NA	8446122	NA
1st-072	1858741	2725496	519636	NA	375221	NA	4309174	NA	8383132	NA	NA	429018	NA	NA	3073762	NA	305765	NA	NA	234400	NA	696374	288231	1107369	9707836	458324	219396	485736	NA	1860208	3722677	1066124	67643	54987	5231943	7301497	4655522	75835	6193132	NA	12709376	NA	10029937	NA	4496178	27183	NA	468400	NA
1st-073	627234	10898648	546875	NA	285514	NA	690851	NA	4913610	NA	526307	19468924	NA	NA	33357907	NA	956531	NA	NA	1243043	380013	13254827	2924345	4395680	147989890	5475624	2559005	3723719	NA	9076023	19454507	9348566	81990	43891	17991046	31199398	29407286	2216863	4588553	NA	41226056	170472	825510	NA	7628384	75783	NA	7952529	NA
1st-074	849983	9083174	86755	NA	165969	NA	4898508	NA	3293770	NA	28129	940703	NA	NA	15733278	NA	174936	NA	NA	586585	226955	548264	1799699	662062	29962869	383735	168845	262202	NA	2325767	1955837	625078	15569	56667	3531572	9763322	4927864	38795	4601931	NA	9761333	NA	7647668	NA	3292451	NA	NA	2586183	NA
1st-075	3202752	81990176	388938	NA	331197	NA	55548080	NA	21452781	NA	294382	10767744	NA	NA	62635589	NA	684746	NA	NA	2226534	562528	4614234	1991224	4350602	115536113	962127	508355	1748212	NA	11066334	6826064	2890250	50887	54563	15430982	37093753	41433901	295487	64648273	NA	59729788	180136	33392707	NA	24858872	35251	NA	10835096	NA
1st-076	2440919	49332306	NA	NA	59785	NA	18749832	NA	3007339	NA	211686	8346117	NA	NA	78471208	NA	251234	NA	NA	775699	45966	2075882	2850206	954381	12238946	1197923	499131	553854	NA	2496321	3918291	1256770	NA	49781	4628588	10370662	7901303	116512	6413156	NA	8884952	NA	6499543	NA	2196527	32241	NA	12001804	NA
1st-077	854903	7255192	284753	NA	162459	NA	5078103	NA	7770671	NA	110821	4279732	NA	NA	21886297	NA	486142	NA	NA	514902	193608	820394	913827	1158546	23343393	227852	149170	640462	NA	2244824	1652808	962146	43571	52737	8017214	9857510	4740274	76533	6319864	NA	11135580	NA	10810019	NA	5150991	NA	NA	1834117	NA
1st-078	1263661	44259796	281201	NA	387850	NA	33767225	NA	15270095	NA	191209	7130592	NA	NA	115839833	NA	494340	NA	NA	428136	110808	3310676	563638	2064072	21827141	1843328	795812	872759	NA	8102183	4805754	2138942	18392	50476	9562119	30325684	9199140	451095	6422400	NA	10154049	113679	2290094	NA	2425471	72752	NA	14896354	NA
1st-079	1051711	6367051	128749	NA	259390	NA	9219462	NA	8347878	NA	38724	1537338	NA	NA	1543097	NA	266808	NA	NA	311422	173891	1785628	2084048	808818	10924831	1384649	598629	547403	NA	2326499	5652806	2467343	NA	51170	4608181	9027797	5952592	343622	10235357	NA	23357524	NA	3138905	NA	5022628	NA	NA	5963860	NA
1st-080	1939333	80334507	123222	NA	253972	NA	6771269	NA	5618928	NA	NA	1404106	NA	NA	12743541	NA	356441	NA	NA	310733	94334	1110981	584314	1045820	13721864	333657	182820	464472	NA	2132136	1123501	477449	16567	70010	6013888	7441498	6320511	25352	11754275	NA	5872110	54550	4616499	NA	3503556	75608	NA	2947711	NA
1st-081	3830321	60038137	106409	NA	1687205	NA	46766793	NA	20189353	NA	269952	9600964	NA	NA	80155384	NA	127335	NA	NA	179101	134078	1477848	2544408	758988	15569638	681135	322539	441213	NA	2141382	3536009	1158816	NA	51387	2444243	8453202	4554804	269522	4034513	NA	9585719	42096	9042502	NA	2807233	NA	NA	2299596	NA
1st-082	600235	3036785	141845	NA	145814	NA	2324987	NA	2379728	NA	551467	20732389	NA	NA	8466155	NA	137690	NA	NA	437418	135809	389712	814947	636270	40628285	190269	131738	146504	NA	1552034	810712	308137	NA	53579	1959926	6485146	2499365	30336	3392352	NA	3317060	NA	7033634	NA	1255351	NA	NA	1549502	NA
1st-083	736851	12320100	317717	NA	89623	NA	7495666	NA	14398279	NA	117918	3412247	NA	NA	3099860	NA	433477	NA	NA	536169	221954	2582433	1099355	1775384	56743249	862199	408346	896298	NA	2945234	4856492	2578747	26932	51416	9750015	11614136	11983591	432811	6948144	NA	15960025	386372	3874958	NA	3746268	NA	NA	2967977	NA
1st-084	2055516	12788315	135535	NA	283915	NA	10518544	NA	7896415	NA	45499	2013243	NA	NA	53581398	NA	420271	NA	NA	610938	153354	1802996	4291020	1724411	56196960	1028973	472891	657450	NA	2604249	5358940	2343128	NA	52244	7332464	10011669	12190744	202654	8194413	NA	17674373	NA	8930473	NA	4425967	NA	NA	4820017	NA
1st-085	2008244	48714145	217830	NA	362596	NA	5722606	NA	6193686	NA	71750	3345550	NA	NA	20328512	NA	176875	NA	NA	130570	74055	805661	323321	566190	6320640	527016	258010	363265	NA	732752	2083844	661649	31072	54157	3205237	2932633	5106995	30742	3309389	NA	11919770	NA	3021476	NA	5382065	25323	NA	4845652	NA
1st-086	1309294	17521237	101665	NA	495171	NA	5044916	NA	2719758	NA	35374	1553099	NA	NA	24070876	NA	223582	NA	NA	251727	29876	1102419	627435	1224430	21548287	641072	296335	440288	NA	2723876	2242158	1281248	10514	52553	3688389	11069979	5595480	101752	10014846	NA	15677935	NA	13263006	NA	5191545	35370	NA	1461909	NA
1st-087	1064898	7742730	231109	NA	230249	NA	7022982	NA	3138137	NA	39171	1199576	NA	NA	13119454	NA	214549	NA	NA	693254	NA	906128	310605	834047	42460842	359936	196842	331517	NA	2425841	1630047	708731	38889	62200	3264053	8903273	4286908	41659	3422095	NA	9123382	51711	4397041	NA	4122083	NA	NA	1755801	NA
1st-088	958515	2925931	133491	NA	114080	NA	2005956	NA	3579801	NA	544898	19960232	NA	NA	61286365	NA	459839	NA	NA	872675	149072	2440818	10176426	1322812	52511202	320485	191353	323170	NA	3482573	1675325	593245	NA	52242	7829317	14012719	6436102	124585	4977002	NA	7623475	NA	8721999	NA	2411737	NA	NA	5311354	NA
1st-089	275521	2747533	841566	NA	70800	NA	191664	NA	6756509	NA	402958	16239748	NA	NA	32586570	NA	2462300	NA	NA	3356036	1172819	4736263	10542320	4003072	172181422	2715599	1320137	1171202	NA	6240506	14407930	7688081	94530	46496	40621611	24278661	35693248	359196	8922562	NA	37665301	66148	6036371	NA	8158601	26670	NA	5762389	NA
1st-090	2036796	12464129	949299	NA	373844	NA	459564	NA	13198403	NA	59391	2302218	NA	NA	12380847	NA	3888958	NA	NA	2365980	308964	8852245	4477679	9624063	196306156	3457758	1751830	2241891	NA	6469007	16439958	8995340	126629	46089	50295184	23930276	43808583	496322	8135779	NA	49322034	401187	12020754	NA	14537300	55933	NA	2982078	NA
1st-091	805879	7699544	205709	NA	413061	NA	20215320	NA	7610727	NA	25758	931329	NA	NA	15211272	NA	194646	NA	NA	221044	33752	789012	118293	526315	10516341	613003	297125	417275	NA	1547162	3161892	935585	29558	50678	3417769	6100674	8289916	197014	11913152	NA	8854028	NA	5580873	NA	4003677	NA	NA	4401857	NA
1st-092	3025285	31851568	278706	NA	437642	NA	10640709	NA	88133125	NA	NA	1238653	NA	NA	1465782	NA	913110	NA	NA	688863	161244	1872889	73189	2183624	54052823	1160593	532254	777568	NA	2833669	3568999	2360427	39380	45533	16817360	10800004	6767964	167463	16137619	NA	16336622	NA	14293641	NA	7489202	NA	NA	2480165	NA
1st-093	247761	4560426	370470	NA	169440	NA	866661	NA	5898919	NA	33328	1282537	NA	NA	8269297	NA	1229585	NA	NA	1662340	456779	3293834	3062439	2152024	77843682	2115889	1025801	862461	NA	8414701	10589062	5524483	46188	55274	21355084	30546258	14763827	229562	13560264	NA	34455785	160452	2742186	NA	7234401	NA	NA	4250471	NA
1st-094	2298740	84458085	42306	NA	92290	NA	10737262	NA	2655445	NA	28177	1562185	NA	NA	42259486	NA	106711	NA	NA	289457	109165	727360	659869	259918	14249964	110757	72119	213988	NA	1012734	725989	149905	NA	61857	1712132	4042748	3198555	17978	5056107	NA	6696476	NA	8222439	NA	3312644	35481	NA	4888668	NA
1st-095	545646	10344858	34032	NA	121367	NA	1744215	NA	746607	NA	348220	12170300	NA	NA	8332373	NA	84825	NA	NA	76266	125315	288829	1180410	165726	1753802	119802	48089	117824	NA	708629	536030	205978	NA	55938	660191	2716424	1139107	17113	2522011	NA	4643806	NA	1378439	NA	1856820	NA	NA	2112500	NA
1st-096	2837521	95040000	142336	NA	180641	NA	53923359	NA	5465534	NA	NA	1278014	NA	NA	60456117	NA	123546	NA	NA	274673	161570	664274	600362	336715	16157597	197876	105415	477014	NA	1011552	1233819	405423	19963	53513	2305339	3888609	4382482	31321	13734198	NA	15163666	33440	5014887	NA	6052130	NA	NA	6305522	NA
1st-097	2168544	22355218	173540	NA	644102	NA	6185800	NA	7800462	NA	33248	1335809	NA	NA	5654847	NA	96022	NA	NA	189855	106936	1305555	434003	1592676	12807490	436509	222450	725470	NA	2690284	3628659	1430354	17167	56335	1823129	10194759	4053807	190317	5667161	NA	15834881	179456	13077242	NA	4350840	NA	NA	1287820	NA
1st-098	2188925	29069446	183304	NA	671676	NA	26368696	NA	23992946	NA	52005	2047232	NA	NA	3086345	NA	329352	NA	NA	450159	242407	1780490	488401	2284781	21745741	529236	258769	905377	NA	1825363	2561640	1343008	7722	49423	5702801	7796286	10886413	271217	10455073	NA	17343929	NA	10999682	NA	4358632	17740	NA	2204133	NA
1st-099	2605183	51172851	278033	NA	541787	NA	3344644	NA	6834405	NA	132073	4537146	NA	NA	9696819	NA	272923	NA	NA	191975	179188	1066579	103910	1165679	17210680	291728	140148	421928	NA	1201807	952570	484520	32945	61170	4676740	4490415	7425602	35394	7255309	NA	5445820	53328	9687489	NA	2716956	NA	NA	5096316	NA
[truncated: 176 more columns]

## Sheet: 1st set Global Aqueous
studyno	Aqueous_NEG:(-)-Epinephrine	Aqueous_NEG:(-)-Fusidic acid	Aqueous_NEG:(+/-)-6-Acetonyldihydrochelerythrine	Aqueous_NEG:(±)-2-Methylbutyric acid	Aqueous_NEG:(3S,5S)-3,5-Diaminohexanoate	Aqueous_NEG:(a-D-mannosyl)2-b-D-mannosyl-N-acetylglucosamine	Aqueous_NEG:(R)-Lactate	Aqueous_NEG:(R)-Lactate Esi- 3.4249995	Aqueous_NEG:(R)-Lactate Esi- 4.774996	Aqueous_NEG:(R)-Lactate Esi- 5.306002	Aqueous_NEG:(R)-Lactate Esi- 5.5360045	Aqueous_NEG:(S)-3-(Imidazol-5-yl)lactate	Aqueous_NEG:(S)-3-(Imidazol-5-yl)lactate Esi- 2.9509995	Aqueous_NEG:(S)-Mevalonic acid	Aqueous_NEG:? glutamyl ornithine	Aqueous_NEG:<none>	Aqueous_NEG:<none> Esi- 1.3570001	Aqueous_NEG:<none> Esi- 1.3700007	Aqueous_NEG:<none> Esi- 1.559	Aqueous_NEG:<none> Esi- 1.7380015	Aqueous_NEG:<none> Esi- 2.1009989	Aqueous_NEG:<none> Esi- 2.897002	Aqueous_NEG:<none> Esi- 5.6570015	Aqueous_NEG:<none> Esi- 5.775001	Aqueous_NEG:<none> Esi- 6.205996	Aqueous_NEG:<none> Esi- 6.393004	Aqueous_NEG:<none> Esi- 6.395001	Aqueous_NEG:<none> Esi- 6.4270015	Aqueous_NEG:<none> Esi- 6.432005	Aqueous_NEG:<none> Esi- 6.432005 :21	Aqueous_NEG:<none> Esi- 6.4409995	Aqueous_NEG:<none> Esi- 6.4409995 :19	Aqueous_NEG:<none> Esi- 6.441998	Aqueous_NEG:<none> Esi- 6.441999	Aqueous_NEG:<none> Esi- 6.446003	Aqueous_NEG:<none> Esi- 6.448998	Aqueous_NEG:<none> Esi- 6.450006	Aqueous_NEG:<none> Esi- 6.4530025	Aqueous_NEG:<none> Esi- 6.570005	Aqueous_NEG:<none> Esi- 6.572	Aqueous_NEG:<none> Esi- 6.7200007	Aqueous_NEG:<none> Esi- 6.7899966	Aqueous_NEG:<none> Esi- 6.790998	Aqueous_NEG:<none> Esi- 6.802001	Aqueous_NEG:<none> Esi- 6.807005	Aqueous_NEG:<none> Esi- 6.8389993	Aqueous_NEG:<none> Esi- 6.870993	Aqueous_NEG:<none> Esi- 7.0109944	Aqueous_NEG:<none> Esi- 7.015999
1st-001	1821518	361844	21486	116972	589519	32972	1281872	1340454	1141516	54288	354255	54352	95787	355141	77452	890705	122333	15331	3388	445800	74107	16518	604955	NA	169949	43319	336962	3744633	78451	78451	85694	85694	269866	3321381	85809	618563	85809	27709	10232	3498	NA	28222	15482	NA	895713	9681	3088616	9219	6349
1st-002	239571	373620	NA	7838	40136	8694	8303879	8260899	NA	197771	50491	58654	48039	76235	NA	7326836	215479	98402	141397	623190	105734	NA	NA	NA	NA	68141	308729	5244266	129714	129714	149067	149067	426503	4887244	233212	1136385	233118	114069	NA	NA	NA	NA	NA	NA	1226104	NA	1202887	NA	NA
1st-003	444459	318168	NA	11504	91158	72875	816095	855411	200585	77234	95825	46912	218112	140982	2197	6531665	216193	19260	127935	459617	53619	NA	NA	NA	4041	52679	254682	4191173	101944	101944	118534	118534	340877	4002943	147488	838477	147488	66307	NA	NA	NA	64409	68315	5933	1239058	NA	1421970	NA	NA
1st-004	989439	317187	NA	8082	198881	194387	324146	465223	667655	123101	111439	54522	85610	159673	8922	6601014	220778	9138	30298	781438	100113	NA	NA	NA	NA	63003	241708	4070983	99096	99096	112602	112602	319920	3891942	132941	807951	132941	50908	NA	NA	NA	94318	112057	12125	1078550	NA	2178384	19717	9750
1st-005	2454386	263643	36408	101276	1954934	56457	346026	26143	1167428	25378	73907	126475	435947	16393	248280	502269	180037	30917	87733	949219	45319	68650	735200	NA	2766	25230	198629	2866477	43970	43970	49125	49125	170889	2462309	40536	413831	40536	9678	1306411	548296	205603	553535	328387	54085	504591	67956	2714240	79245	56981
1st-006	1193494	233694	10155	26346	441673	59592	268114	NA	452862	215617	65514	181114	204038	100825	58188	2928213	175030	29809	175765	555561	11452	7748	419891	NA	47995	34010	344621	4107151	91815	91815	108722	108722	321439	3756235	129725	822636	129725	50370	15887	7601	NA	76421	56557	7330	872126	NA	3785694	NA	NA
1st-007	1148464	378246	21510	35666	273717	32485	1204004	1121095	634222	264033	106081	NA	382762	105588	26750	6863463	185620	29683	22295	1121298	92857	33439	NA	NA	NA	66435	293680	4444210	109418	109418	129027	129027	363630	4100298	163153	913448	163153	68500	NA	NA	NA	49233	54831	7262	1035401	6935	2419710	15508	8074
1st-008	425959	184741	NA	14468	253496	12474	921257	988559	376144	140782	166196	16762	265396	187054	NA	NA	174363	15328	97689	499691	28502	5683	NA	NA	3038	2458	223275	1418021	15580	15580	15727	15727	63808	1186518	8589	138586	8589	NA	NA	NA	NA	34464	38370	4071	1431641	3857	2153083	NA	NA
1st-009	1058712	317708	NA	4832	540944	350410	3681925	3642669	898971	34491	18354	83381	373180	149438	47541	2418129	236621	50073	208694	743045	71282	3471	NA	NA	16521	28084	226393	2483595	44938	44938	46666	46666	148488	2080521	34048	322758	34048	9601	144084	70385	42895	1185785	1416630	166230	1083813	37218	2842845	20894	9021
1st-010	230774	303401	NA	4299	179037	25283	203265	206559	140106	142638	85063	12051	84187	52201	5070	2873106	220411	26059	169269	603728	169750	7173	NA	NA	NA	36212	306236	3937836	96842	96842	108271	108271	306459	3545800	115925	702979	115925	44443	NA	NA	14014	322330	435682	34512	1417735	5405	978004	NA	NA
1st-011	671672	400037	NA	12276	120540	12306	637632	NA	146812	207709	35171	38131	219659	90713	30756	5267853	174082	21247	78339	864714	96465	38241	NA	NA	39451	46724	294163	4409118	111411	111411	122406	122406	358975	4134157	165982	907171	165982	70882	NA	NA	NA	14537	17136	NA	841367	NA	2790473	NA	3861
1st-012	2230049	124743	103251	17329	938821	53936	1965948	2043748	1681168	1025204	147525	NA	16351	34582	13077	361512	189595	18521	85205	1000208	33978	11888	44677	NA	1679	26126	191978	3123189	62450	62450	67371	67371	208836	2880246	65597	525452	65597	21431	9738	NA	NA	159578	186045	21296	758195	NA	3512099	24626	14483
1st-013	1233886	274537	34400	27714	615985	113052	499341	NA	747491	259365	164519	NA	286858	129294	68500	3296012	153671	7679	4538	972477	75998	60560	NA	NA	30424	32079	264765	3979145	80520	80520	100117	100117	291750	3832506	111251	793373	111251	41920	26758	16969	11430	303459	188158	20622	747984	12444	2167172	12088	NA
1st-014	811151	375319	NA	13757	242976	220265	364554	437465	307390	159155	37305	70856	238607	36308	20037	129909	227874	20531	122339	614242	54421	2937	NA	NA	6302	57162	332573	4199727	98788	98788	114043	114043	331440	4020312	147658	866774	147658	58913	21484	10692	18782	320712	333382	43702	974790	39680	1222623	22405	8060
1st-015	2768200	405236	36559	76478	1240539	12129	562054	825273	1703039	137651	92022	86692	52984	1670969	76654	127672	13881	NA	13881	1066150	NA	10996	884443	2316137	NA	33753	234810	1544881	65802	65802	75738	75738	248298	1770934	32052	299959	33006	9376	NA	NA	NA	6950	6375	NA	1019427	NA	1276121	NA	NA
1st-016	628975	310215	69577	53354	657386	51434	582601	NA	584138	298447	210354	NA	55637	103316	40830	379704	225892	19986	91313	480602	86632	44883	45924	NA	12847	63884	346769	3461549	71558	71558	76738	76738	243277	3090558	73238	561280	73238	21822	20734	9631	NA	97386	102858	19229	771615	NA	3583863	NA	NA
1st-017	419215	204761	8499	NA	145914	175213	17400000	17300000	74800000	6089969	555447	45463	131906	43704	5646	3737785	213360	30630	89565	1297964	134575	79263	31253	84596	8803	34457	337859	3744458	79621	79621	93853	93853	280498	3663208	111138	734099	111138	43415	26432	11632	NA	124675	161330	8818	889460	NA	2787416	6478	NA
1st-018	788610	335454	NA	18495	320320	463371	623727	752043	356014	81622	77305	51759	110693	31568	92756	768071	254551	53376	183517	878687	61847	5420	842789	2288679	48509	64887	342689	4204471	98974	99262	114803	114803	328378	3884672	130932	802584	130932	47609	55136	27112	110193	1396573	1731959	155020	948002	52964	2300155	81668	43153
1st-019	788969	362491	NA	35181	113132	19380	368609	NA	NA	1327393	180832	126945	431553	36501	64733	139722	139189	72796	139189	532834	50814	14538	48143	NA	26054	80716	358899	5147395	116094	116094	131632	131632	397681	4706986	184080	1072558	184080	78215	NA	NA	NA	33295	33639	5715	820564	8224	3994418	26452	15560
1st-020	2389688	262065	NA	12610	567208	172412	1143549	1210496	1167426	98340	69801	22498	205365	60726	161221	504715	194614	25316	122303	1001497	67125	NA	43042	NA	251013	50083	315619	3036835	59072	59072	61836	61836	196841	2622729	51803	451669	51803	15094	71833	35854	8668	72804	92389	15120	1020223	NA	2866456	NA	NA
1st-021	2049989	360483	NA	20148	1216819	27048	576109	665715	1362735	113439	97660	35547	301082	161913	24352	2292671	232069	19853	159071	536180	62787	73020	NA	NA	36568	45769	284599	1664600	91880	91880	111028	111028	318685	1959997	114174	338803	114174	19996	13435	NA	NA	NA	NA	NA	992669	NA	2174483	NA	NA
1st-022	893736	340610	15312	24291	122510	52706	1537371	1596546	164256	472018	127500	69872	329449	6893	48336	4063697	197558	70410	113698	949933	151721	11725	NA	NA	31016	68553	260705	5792933	146123	146123	176962	176962	506301	5658613	295694	1422039	295694	151996	3472	NA	NA	19186	16983	NA	842665	NA	3972708	5449	NA
1st-023	810269	496999	NA	11929	355392	134258	797316	767599	521704	296241	51358	58359	288571	45039	27886	130420	187151	57221	111724	803119	89960	4798	NA	NA	18192	69612	319854	6351138	157289	157289	199925	199925	568726	6529903	381762	1784870	377297	215376	NA	NA	11300	264179	331043	32329	835607	9331	1238767	15238	6429
1st-024	837666	261739	45816	10192	277594	9460	318419	46155	292804	68543	21079	102746	434418	174797	37712	237164	236176	18131	100343	380851	29327	60043	45618	2790179	46858	40290	221494	4521758	111505	111505	139355	139355	393174	4667485	197065	1058382	197065	88474	3058	NA	NA	33182	25104	3960	841504	NA	3082731	NA	NA
1st-025	1217192	344261	NA	13938	300311	12317	149683	153785	1159560	145652	157115	86105	263977	210057	29992	2616816	175588	10369	43509	472597	68739	65623	NA	NA	NA	46966	331981	3991569	99716	99716	116597	116597	332391	3733424	141415	783348	141415	55100	21551	5291	NA	151089	162286	30518	898413	15798	2700871	NA	NA
1st-026	1094523	572004	NA	11726	365886	69380	551712	677872	876526	113544	234191	100655	220897	202062	16777	137040	205582	42602	135830	675335	75210	20080	NA	NA	8050	57289	291421	5662774	143325	143325	172966	172966	508287	5558410	282476	1376943	282476	141524	10337	4271	NA	95186	108269	15132	957700	NA	1160742	47079	22952
1st-027	1836244	379169	16073	68257	496372	26813	240123	45485	998400	169087	190494	163339	449525	102670	72969	3323900	163050	42060	6613	457639	33512	38833	NA	NA	5714	77261	303496	4882920	115004	115004	139086	139086	402482	4645459	196644	1078982	196644	84810	8990	NA	11659	230040	278542	40572	937480	7347	2098543	14647	5294
1st-028	464538	368920	NA	8683	135426	26036	1335174	1341630	327642	429791	173655	45709	102945	15064	NA	6520726	161574	13411	55695	1250213	90271	NA	NA	NA	NA	40707	205568	4067448	100793	100793	112272	112272	333283	3781471	137710	781753	137710	60457	NA	NA	NA	NA	NA	NA	1040405	NA	2187154	NA	NA
1st-029	2057911	240575	95241	31984	837826	25513	240074	187536	1247412	49765	27046	340430	NA	227643	52273	6089530	203100	16792	111127	694753	63262	NA	NA	NA	26539	53441	298192	3618826	72741	72741	90402	90402	270902	1523735	90533	372684	90533	29870	15566	6398	NA	31778	33527	7613	772641	NA	1398657	NA	NA
1st-030	1053067	279845	112977	52160	1412608	38915	3416051	3440857	2406546	518574	40482	66642	198448	714252	192407	594722	150457	12865	29554	985665	63837	32116	678163	NA	82825	30402	289823	2460353	31184	31184	37229	37229	128079	937375	25686	164763	25704	NA	53712	23038	16635	324854	274027	21211	575285	18568	3152934	83767	60804
1st-031	1252416	353180	16902	11718	327421	156885	144284	276605	1045013	260983	21759	76958	137081	167751	26923	123493	237658	22186	174952	871295	57700	1892	1243345	NA	14616	28653	212031	4309867	100984	100984	124688	124688	349089	4305122	162032	959515	162032	72469	NA	NA	NA	34398	46190	NA	987866	NA	1107683	39045	16951
1st-032	1430838	347697	71765	7822	1117607	21707	904605	NA	1030124	108099	131784	58766	200560	132045	54405	3676620	191253	18281	113845	874679	86212	79728	NA	NA	94366	38194	291942	3796770	85845	85845	94949	94949	280976	3346557	92641	652275	92641	31101	27858	14535	NA	62473	36452	7354	936523	NA	2518059	NA	NA
1st-033	1899216	200736	57768	25933	814454	35262	NA	NA	1087641	582831	307388	122667	287807	357191	253446	1331883	213829	17971	49331	312894	122820	NA	NA	NA	93869	23029	211639	887331	NA	NA	NA	NA	21410	717905	NA	49280	NA	NA	134675	66814	17238	253663	257371	22185	757059	27330	4122672	58411	33847
1st-034	490644	376611	NA	3961	144669	165700	9858764	9931990	1889440	78283	13199	46677	145181	789704	32738	120822	155920	8376	29532	355483	49181	4841	25105	NA	3982	50270	244141	3437916	74462	74462	84980	86186	250303	3190651	89570	606404	89570	33049	38308	14976	20319	133232	150276	18214	1295811	23555	1305509	13377	7383
1st-035	2206671	233041	15599	35743	1155319	133173	638109	NA	1177609	269386	12412	86654	299434	266919	391290	1060497	220815	18151	139129	470123	78985	NA	42478	NA	78326	24179	279577	2566013	34716	34716	38134	38134	145250	2263114	16457	166516	13617	NA	174193	81675	121430	1624392	1740911	135357	647838	50501	2498246	47176	27750
1st-036	479544	367195	4687	8491	127083	13895	1838423	1704720	308655	460991	297250	NA	269637	9310	12686	260524	189487	24622	91868	478677	49268	15398	802164	NA	NA	54372	303077	3715085	78356	78356	92412	92412	272588	3414617	100649	660137	100649	35373	NA	NA	NA	47598	NA	NA	981803	NA	2317637	NA	NA
1st-037	98035	339579	3808	6206	170296	98971	12000000	11300000	NA	6076172	NA	228141	415118	71252	12811	3591904	203158	25306	104446	503794	38734	8588	279093	1857780	10239	41964	282941	3921354	80028	80028	92486	92486	294005	2304186	109010	757986	109010	39910	13011	4013	7589	209067	178743	31398	879384	13671	3113434	17168	7504
1st-038	1790820	366577	172258	153495	1075925	31894	1079381	1265270	1254240	970446	254614	67002	NA	1162692	237105	1232267	179303	17275	70910	1246517	47318	NA	600724	NA	62453	33512	304394	1588754	76420	76420	93364	93364	299357	1355159	109637	283919	109637	39234	NA	NA	NA	23066	4798	NA	688813	13948	3613477	21837	8943
1st-039	2557198	281865	14099	38716	1671325	68465	253085	NA	663698	335815	NA	177300	281191	39156	817810	126994	109915	30240	28839	1983504	25339	8541	NA	NA	11910	71244	198544	2905878	36615	36615	40934	40934	159933	2372478	33910	381842	33910	8269	524258	208617	219590	1990250	2104791	193641	343782	65896	2469752	94434	65480
1st-040	610945	263536	91297	26024	127511	46157	2599539	2490139	163279	1324266	47393	34236	114437	190109	36539	117956	162019	8318	20473	1191219	61283	NA	796313	NA	1995	48225	210174	3745690	84496	84874	94696	94696	281278	3503631	113525	725422	113525	42508	8915	NA	NA	96903	114516	12046	1007074	NA	2325552	14777	10610
1st-041	827659	156341	NA	9983	475923	564894	2008653	1962258	363812	101251	47385	110104	194856	12913	88035	731487	154238	28252	88714	1550364	82345	14159	46036	2720797	98475	65503	238811	4667906	114285	114285	147695	147695	405886	4860150	225917	1161175	225917	107333	14727	11034	168425	1980417	2331878	246455	741456	99867	2929730	37628	10255
1st-042	874279	362343	NA	1928	192604	12629	3724395	3845621	7330616	1306975	82497	19409	51399	4534	15686	511462	195291	9118	43460	1093126	41914	2793	NA	NA	NA	27803	249391	5051614	127489	127489	163066	163066	464642	5245695	255780	1281762	255780	126468	4439	NA	7037	250487	255071	41910	954513	20114	1465190	20564	10093
1st-043	1480235	396470	6951	19044	435279	37644	1216236	1252307	1223956	59353	140841	169348	213914	87247	27383	5730730	138373	34675	77513	1082684	61905	11096	NA	NA	NA	34304	345339	5243405	134467	134467	160532	160532	448163	4790361	231989	1143096	231989	102926	20969	6782	NA	309861	341247	55396	1018517	77239	2538727	27554	12335
1st-044	1379758	301900	442316	84692	1673791	54228	NA	NA	566611	2949807	60837	110549	NA	1804665	298974	2413587	140698	12920	140698	2001792	10896	NA	634313	1800191	27392	40461	197797	1698277	35158	35158	43778	43778	153895	1625881	14573	443348	22381	6003	NA	NA	NA	110321	27851	NA	309889	6212	1858171	NA	NA
1st-045	2972801	115228	40276	NA	422255	103267	2997222	3498593	2239593	20375	29084	NA	120182	175258	121561	1199486	58777	NA	59386	352906	60408	1880	NA	NA	55832	37202	289295	1832495	11717	11717	13079	13079	72921	1549132	8017	191153	8017	NA	35770	18385	NA	15958	25633	NA	1157775	NA	892783	NA	NA
1st-046	2661657	262650	42628	4851	620385	264281	840879	997798	1367311	40856	172324	150069	362768	521156	117729	249942	123476	13196	26759	817879	44678	NA	45200	NA	61559	57698	330560	2934904	55153	55153	55096	55096	183538	2476790	46182	424109	46182	11765	221891	103637	240489	2058537	2348037	259005	869533	41995	2527146	130761	71302
1st-047	1051655	295649	17922	8189	374964	190054	2962249	2924901	490071	1278083	43088	225485	442959	83119	59992	119427	131144	6893	16215	1491518	194340	40763	419115	1945993	16292	32366	162200	3175735	59324	59324	69280	69280	220876	2860966	66895	524958	66895	21018	8019	NA	10484	155991	196563	18973	1007973	NA	2724788	48688	29706
1st-048	1547558	444080	23545	14820	240852	565832	3947926	4375638	480868	152960	NA	240966	1069300	NA	42964	1989251	176780	37816	105337	1067032	16185	48202	1016699	NA	NA	35603	326898	6331220	128885	128885	180880	180732	548524	7416605	184171	2192311	184171	93553	62076	38524	112600	1060298	1307778	88602	553241	5853	1297884	66409	18652
1st-049	2717185	187441	216161	65556	3100267	62748	495275	1068704	903633	147095	NA	34054	90794	1007541	259811	3658081	203491	46489	38340	1506847	52883	NA	NA	NA	80165	37937	220875	1722647	72984	72984	88480	88480	296715	1419401	37880	298898	67449	27227	150266	67557	9056	135603	93752	19602	536438	NA	3552318	NA	NA
1st-050	260639	169899	NA	4016	69864	43136	1485019	1699653	241240	315726	NA	NA	63792	67156	12480	6634864	187996	20371	65750	878961	13992	NA	NA	NA	NA	40376	296338	4232433	111749	111749	138957	138957	368529	4066351	165553	863173	165553	71679	NA	NA	NA	57285	69946	6040	971436	NA	1922845	4004	NA
1st-051	3127650	292318	83727	30871	2091450	16871	264175	49264	1907791	72116	204732	69798	NA	36482	123601	119101	219247	19702	128098	518614	60864	NA	957721	NA	70317	38220	85959	3241021	57675	57675	69719	69719	218147	1715049	64032	303514	63776	17755	65414	39978	14044	254143	270866	33294	629561	NA	1245183	8216	NA
1st-052	1181096	381482	1998	6797	729164	200230	824871	976363	775874	491168	102534	51860	157736	170422	41082	602229	177307	31066	101122	592385	63290	24571	1146627	NA	NA	35855	254621	3534270	76375	76287	88161	88161	263402	3300736	88296	651614	88296	30722	37781	19642	44187	901522	945569	70988	856369	39252	2704038	33163	13682
1st-053	286452	341387	NA	4308	107744	9773	379867	389298	790952	84658	410283	NA	201064	80051	NA	2955582	201854	44780	134030	733304	210552	10081	NA	NA	3245	40963	263024	4289015	105521	105521	118159	118159	340558	3871546	155204	844273	155204	68763	27026	8206	NA	67410	58493	7966	1483829	NA	1166544	NA	NA
1st-054	644979	298935	8165	6911	122970	407604	562503	109390	407658	162589	86762	234875	461848	14499	109835	127559	212427	28247	105964	417003	54776	13814	1004834	NA	32810	45164	247099	2435061	31491	31491	34237	34237	125045	1984743	18994	277567	18920	NA	97783	46991	33891	511623	527302	65845	1159117	81776	2430400	47278	30229
1st-055	434045	393328	NA	24259	55466	18789	1743748	1616308	282862	1899989	123246	NA	259014	145687	20129	250100	233309	21505	130057	811686	68180	1938	37856	2164725	36111	28915	174305	3519809	79338	79338	91285	91455	260385	3255810	98591	623266	98591	32367	3959	NA	NA	66846	85473	NA	1169985	NA	2390187	5716	NA
1st-056	108672	107946	NA	6124	36286	NA	27200000	27200000	36200000	12700000	593522	176007	178072	1046067	NA	4489627	232359	22403	174425	343370	83968	7082	44674	214713	7576	21484	261918	2185191	NA	NA	NA	NA	82803	1919162	NA	280028	NA	NA	82066	46740	24984	68898	81656	8134	1285117	7947	779540	NA	NA
1st-057	3025517	271888	80451	13058	1111020	23063	1185405	1174930	1997701	1351038	22450	30854	39608	398830	106554	469788	123436	11300	57317	1107122	38722	29292	123312	NA	8142	47623	307540	3035899	52463	52463	59677	59677	192119	2697931	47769	440018	47729	13564	NA	NA	NA	46057	65073	10169	841730	NA	2305585	19984	11854
1st-058	1012729	332304	96027	95496	480671	43588	706243	NA	540881	390710	216188	158446	444815	314715	92004	1251033	159706	26521	68144	1003151	86735	36595	303533	2166469	53803	46055	310949	3500563	70020	70020	81547	81547	245948	3069460	81162	588299	81162	24901	28832	10031	NA	90858	67346	11883	1013720	21956	2972506	82132	43060
1st-059	837902	342228	NA	4560	311433	75910	657477	701952	435557	374060	61467	205056	590394	65828	14307	3737208	101281	28887	114024	950450	151689	13445	NA	NA	NA	36807	330523	4353870	91819	91819	108490	108490	331296	4024782	138169	860759	138169	54488	NA	NA	NA	43890	16770	NA	1158444	NA	1313710	37870	25771
1st-060	1153381	308571	NA	11573	349913	55858	402966	NA	519617	210741	33494	22422	87846	26116	45604	3175895	195575	15306	112667	907098	124718	NA	NA	NA	44004	38108	262589	3701906	89022	89022	97371	97371	290743	3391855	109422	675046	109422	40113	47071	16071	NA	270894	214732	32819	881698	23094	4220455	50896	25766
1st-061	284323	155508	5587	2289	109133	NA	12500000	4296974	NA	1724816	16183	NA	115169	201679	NA	117190	124195	12537	11607	2521914	22195	NA	437574	1232387	NA	22772	189551	3292720	56145	56145	64192	64192	220478	3025610	61282	562153	61282	20152	NA	NA	NA	NA	6598	NA	970662	NA	3407778	NA	NA
1st-062	1948676	441193	330544	29264	1190427	23389	108393	63460	1301468	54935	96577	18813	115274	103611	13812	6720123	142313	22987	86276	735703	45049	15510	NA	NA	3303	67870	261629	4963702	118613	118613	150200	150804	426977	4887226	220637	1143672	220637	99220	6422	NA	NA	111724	134500	23993	831930	4080	1528804	NA	NA
1st-063	803420	352082	NA	9965	214203	31517	4743682	4905357	454714	51348	72889	18428	31315	54953	19829	6682868	194230	9219	23082	1052262	148150	7639	NA	NA	NA	61367	207631	4624735	119479	119479	142393	142393	394641	4486229	193365	989379	193365	82913	9694	NA	NA	325013	387633	40155	1196858	21954	961940	15670	7234
1st-064	1108181	193921	NA	20312	1152081	677680	1640570	1744872	719404	56908	205061	73197	87226	142619	221517	1153612	223151	21995	87643	1031905	97474	NA	311580	NA	47178	49297	272914	1827651	17901	17901	18024	18024	77801	1515429	9817	179943	9817	NA	1190866	460058	214304	1412304	1859562	126593	799010	5476	2566844	152615	98905
1st-065	1824962	525717	47959	103955	724619	22082	318900	314358	469035	1138300	NA	55877	46998	1039814	92366	1041370	168191	32360	76214	788168	39207	75658	211424	1748678	112235	53737	283592	4367003	88438	88438	105968	105968	332067	4000722	143617	884282	143617	54619	NA	NA	NA	17324	10954	NA	1088404	NA	1839929	NA	NA
1st-066	1605600	348166	398020	286096	2026247	NA	1469033	1507972	1603355	883483	18272	84713	NA	2491888	243125	231822	116145	6583	2200	1609830	16295	NA	782837	NA	10531	33287	179324	3172490	52494	52494	61610	61610	209136	1910929	59609	532888	59609	15530	NA	NA	NA	52410	60514	10537	467311	NA	1995724	2329	NA
1st-067	1017079	382960	64270	4741	250661	202757	2374332	2428749	370163	442659	14955	163001	274003	123486	40394	363844	215958	18999	134999	652378	49290	7017	184398	2902268	5941	59158	261191	4837930	111336	112387	146321	146321	416329	5047537	227661	1213300	227661	108767	23378	5623	19849	241516	99516	12437	819947	19703	1186562	26953	12226
1st-068	222460	259494	9461	3662	255426	134082	34400000	30600000	NA	13100000	NA	26639	117260	221077	37538	4315198	130722	16900	9659	1224575	13626	NA	293551	781666	5885	43662	319355	3897527	81377	81377	95146	95146	289461	3552622	110952	747304	110952	43368	22245	10060	28929	19602	53803	NA	1138319	NA	913417	8720	NA
1st-069	1205247	256996	55332	7257	333169	59033	405960	393229	257618	199930	32902	NA	116211	109689	46731	237200	210384	26553	113688	812582	126639	25000	1179407	NA	75830	53900	332957	4048998	98633	98633	120735	120735	345266	3935740	154596	856130	154596	61576	11760	NA	NA	36087	31777	4584	727779	NA	2855224	NA	NA
1st-070	2630051	287605	110156	9684	730016	145440	1517792	521775	1080094	193275	124664	732842	992101	23701	433978	125092	168918	54114	93643	762472	38194	3165	NA	NA	131956	23467	315459	3694926	66764	66764	77425	77425	254327	1867845	35687	394038	51858	17508	388327	194198	62385	972244	1118079	137778	589467	90129	2893760	78894	39328
1st-071	638482	347199	NA	19087	238877	172147	1190920	1348185	601743	171419	232199	277201	299328	130171	22266	2749063	140776	NA	10686	960826	143682	10177	NA	NA	4006	57559	299601	3753737	89857	89857	103443	103443	292855	3476622	109139	708062	109139	41681	NA	NA	7186	155215	171523	22084	1204221	NA	2110771	28527	14431
1st-072	1174056	200471	NA	NA	227226	51278	321967	248258	1388569	250346	197645	NA	121994	47808	38703	4990296	189016	33329	132059	618221	39577	4063	NA	NA	NA	50325	203663	1025726	NA	NA	NA	NA	30110	756544	NA	45823	NA	NA	49152	18004	NA	73159	76978	8064	1857755	NA	2263285	13329	13622
1st-073	792835	298727	52410	41231	1121099	NA	147999	197218	447551	145761	218291	NA	223824	405908	32499	2759105	179371	15171	109210	819585	109667	286174	NA	NA	3540	30141	277714	3790371	85952	85952	105211	105211	306142	3596836	120453	743729	120453	42742	NA	NA	NA	24959	33331	5544	892153	NA	3356996	NA	NA
1st-074	742119	264745	NA	5513	280299	168011	442120	371191	413035	262578	120347	NA	236568	75003	20921	1511701	172237	41044	115266	808549	139539	3875	532887	1414603	1435	28599	226534	3261949	76051	76051	80914	81073	242987	2853993	86571	545556	86571	29100	10871	NA	49834	1536217	1521487	227520	1226728	8218	3654233	39620	20403
1st-075	1866767	180481	62180	11709	457805	336336	NA	NA	1059491	1480103	77425	225377	1399439	1082781	115064	2399109	191185	21055	96606	962116	32085	134519	39084	2006728	75729	18366	246647	5049805	97225	97225	142597	142597	441135	6414097	367172	1901961	362834	82396	165561	64221	205090	1425119	1828392	137417	NA	32086	3061823	122986	50119
1st-076	258121	230105	34263	9694	189058	47172	3117114	3412142	156048	1627639	17436	54312	58878	309410	42113	1388085	205997	18379	112694	819579	38002	31663	82151	NA	10041	9874	221725	4053214	85323	85323	108318	108318	326154	4105197	153879	899718	153879	58671	45213	33832	50535	85076	84561	4929	803653	16291	1090799	42924	21504
1st-077	1070391	374381	NA	9930	271039	58232	663298	645687	1389402	181236	107063	33714	111626	42187	27664	1228058	220723	22557	137269	542887	135210	7544	NA	NA	NA	36966	292576	3822994	90986	90986	105387	105387	307970	3553259	116386	719327	116386	44753	7257	NA	NA	113150	140560	16543	1037281	NA	945004	6935	NA
1st-078	1227166	365839	NA	41711	810716	34011	3534158	3791933	1050796	2128135	175430	18683	235166	460050	16327	867824	130140	7963	3823	558215	11221	26782	635311	1654731	5803	14205	233767	3155168	57321	57321	67217	67217	209310	2874728	58678	508616	58678	18055	NA	NA	NA	27207	45596	NA	1160144	NA	793276	NA	NA
1st-079	1059385	354602	23097	49306	294602	16676	996779	1070419	566773	248166	24725	NA	156259	87642	40190	721607	224848	21558	107513	565718	50346	77773	1025865	NA	49743	21636	283035	3852597	88816	89292	105916	105916	306528	3713132	124588	741212	124588	46415	8245	NA	NA	33422	30989	5030	1012238	NA	2323532	NA	NA
1st-080	766474	385480	NA	8771	201667	57560	8480413	8215458	529221	223628	70834	109065	327613	25047	22217	123564	189378	9583	21860	909167	82886	1920	1274312	NA	4025	5308	293497	4636011	120724	120724	143783	143783	395050	4464446	179508	1013113	179508	75720	11073	NA	8203	167643	183369	19454	919841	7947	1465739	16413	7025
1st-081	1644385	257309	75833	44896	710290	51611	3576460	3628070	921243	7772998	1197287	NA	119955	115963	155266	4978091	120401	NA	120401	1154329	11981	NA	NA	NA	55220	25565	225312	2103503	6738	7169	9706	9706	75746	1933669	5854	304905	5854	NA	10834	5131	5759	83726	105138	13771	886699	NA	2640564	5824	NA
1st-082	537896	324871	NA	9733	144561	164762	487081	439832	221489	224812	119200	44635	194914	121395	10199	3454150	220194	18035	149322	566387	66301	4371	NA	NA	8330	33903	210186	3698050	80318	80318	92047	92047	277572	3380924	106187	672114	106187	38551	NA	NA	6583	119602	175266	16583	1242425	NA	1619782	14174	9124
1st-083	1124070	215995	73825	87734	475982	61940	1003462	947631	314919	589005	134421	92241	65347	737376	102288	480893	124708	6263	24373	1182186	38016	110281	NA	NA	10116	51928	279480	3331977	61169	61169	72893	72893	221647	3096741	67749	579932	67749	21726	8138	NA	NA	157264	49466	7442	802740	8605	2820456	10453	NA
1st-084	1272245	362976	71648	33500	374497	239733	712762	758104	698513	33378	41337	156905	280430	250152	129843	128427	172771	28480	112939	536375	24324	NA	NA	NA	54240	28744	332670	3521929	63923	63908	76015	76015	232587	3070663	72436	570084	72436	21798	23646	13973	25403	458773	261865	15670	856612	14677	1325204	31542	18067
1st-085	903231	381262	30711	8069	170854	34413	2683302	2842507	699216	32392	45832	132278	66455	112216	31765	5011571	125387	7477	125387	902234	56843	13132	NA	NA	NA	38062	215790	4957500	124942	124942	154306	154306	429699	4770935	225047	1128973	225047	101867	20021	5451	NA	106359	97957	14747	1139942	10863	1016598	27040	14220
1st-086	665287	327434	NA	5922	206412	5454	1043124	1075658	836270	40034	151726	NA	209708	70179	11957	3006397	196257	18739	138865	695121	80225	10566	NA	1557091	NA	34698	272857	2916099	62445	62445	69792	69792	211716	2661651	66128	470152	66128	22919	NA	NA	NA	45606	52467	NA	1091669	NA	1996518	5132	5910
1st-087	588266	353921	NA	2182	116885	190923	695732	735767	398127	192915	74910	38367	104318	23689	11686	3559098	232569	18378	126725	723814	57946	2526	NA	NA	8033	33581	280144	5085821	120338	120338	159595	160753	447630	5576966	276156	1401282	276156	157854	13820	2819	15465	239140	275835	23452	942522	NA	1301558	10076	NA
1st-088	609126	331061	NA	167875	364052	117604	389282	382592	294533	287235	19851	27032	142194	65893	32767	127179	209489	16492	115478	627262	92568	24221	NA	NA	9517	37303	275685	4000961	90836	90836	104477	104477	310846	3868176	128305	816014	128149	48463	5499	NA	7823	226550	129520	9695	917530	11448	1330512	26499	13645
1st-089	2235182	337097	59082	28259	1022456	30969	309312	373126	772140	139328	130256	NA	563700	62813	139613	2866474	163203	69362	87093	672257	56536	106164	1011143	NA	4683	38611	328486	4196486	85002	85002	93438	93438	294117	2443684	95742	732846	95742	32678	43705	34594	11276	323497	326750	36266	727751	10139	2468335	17469	9915
1st-090	3556602	280160	NA	18808	3089088	70657	568555	34188	1629291	163698	26803	NA	190149	273017	38649	248366	105604	19775	4399	329047	24988	113266	703361	NA	48983	47774	318982	1921634	58767	58767	62600	62600	219076	1788492	25766	322713	25674	12388	58838	30768	NA	23609	24010	4086	790124	NA	4236613	NA	NA
1st-091	1169195	236339	62178	6372	312868	42141	2163959	2057597	899523	1897192	109518	99449	175582	98714	81283	117652	221019	14361	117669	598405	112444	7669	1161210	NA	10147	44217	201128	4806937	120350	120350	149916	149916	414405	4978383	212669	1202127	212669	100045	30201	11974	NA	14794	17572	NA	969812	NA	1029206	33309	16014
1st-092	694270	354281	NA	3852	592423	34056	2693014	2509573	1361735	1743650	74209	158066	320300	585628	3793	242655	172289	16449	87874	516091	58114	60105	188092	NA	3729	29787	143028	1947456	110632	110632	135764	136137	413848	1860825	67452	1115976	129344	87289	5323	NA	NA	21548	29699	NA	726868	NA	1407802	NA	NA
1st-093	1921531	434537	28935	17277	687920	122074	417545	411771	1020652	40040	55662	87501	345147	NA	136916	6598855	177248	24715	122872	495436	89256	33469	2470755	NA	42034	25483	349270	5190035	127873	127873	157981	157981	449225	5397409	248695	1310966	248695	115281	32946	12145	9415	90724	139243	16019	769222	NA	1683566	NA	NA
1st-094	380628	351771	NA	5666	126581	198996	9260022	9353881	984461	894488	280427	23887	277403	83604	2632	701410	224756	20226	137541	654294	83132	NA	485099	NA	NA	36039	223058	3385783	57733	57733	66990	67118	221771	3150519	69198	592913	69198	22295	NA	NA	NA	40725	37766	NA	1296707	NA	2368212	6425	NA
1st-095	282399	358340	NA	9595	40769	4783	626594	665103	213733	224989	86211	11114	211027	49404	NA	6256098	262425	21832	157689	576710	134966	NA	NA	NA	NA	27250	285805	3165531	70155	70155	80423	80423	236533	2849083	74816	515263	74816	25342	NA	NA	NA	17446	20658	NA	1055181	NA	2079836	NA	NA
1st-096	852425	297239	NA	7500	114377	320687	12800000	13000000	2155333	2307980	47055	43436	260771	606164	53318	403676	169855	45258	80914	637111	73722	NA	587739	1600142	9849	38707	203482	4448455	104398	104398	116834	116834	341303	4032358	157250	872588	157250	68711	25044	7418	39650	290620	294349	30058	1239122	NA	1460797	20297	10586
1st-097	1865469	345185	55475	10395	694676	215489	1203408	1318551	1260266	295726	14146	74370	68020	393261	71427	247626	249443	18496	106974	939112	59364	24431	137577	NA	20882	24276	171163	3348838	61103	61103	72375	72375	223105	3220878	72961	607153	72961	24335	NA	NA	NA	103572	129410	20609	870903	NA	2305765	18658	5238
1st-098	703574	210248	80483	16034	577256	84906	1309038	1417099	523219	2244975	NA	367146	575351	1346459	149835	1563824	210890	23594	103866	1453650	48677	49564	675929	1862068	48170	24565	221681	2280389	34474	34474	34733	34733	132917	1932243	26903	311005	25502	6999	92887	35664	21020	460951	463139	69843	713861	46746	4539257	51607	30391
1st-099	775692	415856	NA	4914	178076	176357	2160198	NA	134164	987591	198482	62210	159810	31526	17085	123668	160766	10849	68080	728419	106634	18883	92883	NA	50657	56611	268371	4355946	99758	99758	123417	123417	346716	4309156	174846	974014	174846	78175	12825	4237	13701	482189	550102	85695	900207	NA	1404945	45131	24116
[truncated: 2,243 more columns]

## Sheet: 1st set Global Lipidomics
studyno	Lipid_NEG:(24S)-1?,24-dihydroxyvitamin D2 / (24S)-1?,24-dihydroxyergocalciferol	Lipid_NEG:> limit	Lipid_NEG:> limit Esi- 10.445006	Lipid_NEG:15:0 Cholesteryl ester	Lipid_NEG:17:0 Cholesteryl ester	Lipid_NEG:1a,1b-dihomo-PGD2	Lipid_NEG:2-trans,6-cis,10-trans-geranylgeranyl diphosphate	Lipid_NEG:2,6-Dimethyl-hexadecanoic acid	Lipid_NEG:6-ethyl-tetradecanoic acid	Lipid_NEG:C11 H22 N10 O2	Lipid_NEG:C14 H30 O4 S	Lipid_NEG:C17 H32 N7 O3	Lipid_NEG:C19 H32 O3 S	Lipid_NEG:C22 H49 N15 O	Lipid_NEG:C22 H51 N18	Lipid_NEG:C23 H22 N4 O4	Lipid_NEG:C24 H18 N8	Lipid_NEG:C32 H60 N3 O3	Lipid_NEG:C35 H65 N7 O	Lipid_NEG:C36 H66 N6	Lipid_NEG:C38 H52 O3	Lipid_NEG:C39 H70 N O3	Lipid_NEG:C39 H71 N4 O2	Lipid_NEG:C40 H64 N2	Lipid_NEG:Chalconaringenin 2'-rhamnosyl-(1-4)-xyloside	Lipid_NEG:Chalconaringenin 2'-rhamnosyl-(1-4)-xyloside Esi- 1.3089986	Lipid_NEG:cholesterol sulfate	Lipid_NEG:DG(17:1(9Z)/18:0/0:0)[iso2]	Lipid_NEG:DG(17:1(9Z)/20:3(8Z,11Z,14Z)/0:0)[iso2]	Lipid_NEG:DG(20:0/22:6(4Z,7Z,10Z,13Z,16Z,19Z)/0:0)[iso2]	Lipid_NEG:DG(20:3(8Z,11Z,14Z)/20:3(8Z,11Z,14Z)/0:0)	Lipid_NEG:Digitoxigenin	Lipid_NEG:Etn-1-P-Cer(d14:1/18:0)	Lipid_NEG:Galbeta1-4Glcbeta-Cer(d18:1/16:0)	Lipid_NEG:Galbeta1-4Glcbeta-Cer(d18:1/24:1(15Z))	Lipid_NEG:GlcCer(d18:0/26:0)	Lipid_NEG:GlcCer(d18:1/14:0)	Lipid_NEG:Gossypol	Lipid_NEG:Isomucronulator 7-O-glucoside	Lipid_NEG:methyl 9,12-dihydroxy-13-oxo-10-octadecenoate	Lipid_NEG:Norselic acid D	Lipid_NEG:PA(14:1(9Z)/20:1(11Z))	Lipid_NEG:PA(17:1(9Z)/19:1(9Z))	Lipid_NEG:PE(14:1(9Z)/22:0)	Lipid_NEG:PE(16:1(9Z)/20:2(11Z,14Z))	Lipid_NEG:PE(16:1(9Z)/22:2(13Z,16Z))	Lipid_NEG:PE(17:0/19:0)	Lipid_NEG:PE(21:0/13:0)	Lipid_NEG:PE(P-18:0/0:0)
1st-001	59568	212132	11748	147136	56142	67755	245290	1056108	1598757	9599	25232	55710	6193	141222	135797	224583	NA	49624	29923	81618	59288	23974	49818	29440	204880	NA	27690	176153	85969	74482	77038	22045	166580	28128	11905	NA	NA	NA	NA	23948	17891	32802	42640	7006	12906	14280	NA	11573	7222
1st-002	23079	104987	NA	104812	43144	65537	178638	449590	1030336	13002	8878	60580	5959	79586	NA	198187	NA	57567	32927	70139	38863	24600	62569	20088	58299	104577	5333	207803	77531	84087	76133	56519	NA	2580	NA	NA	NA	520548	NA	26821	14271	28013	31410	NA	NA	NA	NA	NA	NA
1st-003	54360	203280	22138	181572	65876	66009	551096	1624742	2423093	21852	23773	54293	18937	142567	142556	121523	133696	23503	38867	76907	58377	32834	60352	32876	60733	NA	46263	18900	16390	88522	85284	44058	113759	52954	23171	6528	NA	47869	NA	16605	14087	29600	25811	16842	20086	24036	1192	27512	NA
1st-004	18914	55741	NA	85518	42094	38370	186252	177022	890650	31007	6479	33577	25545	70316	69412	169073	NA	62560	33863	64329	32994	22663	44553	27331	66286	87056	6817	161131	65686	83335	84952	20946	7908	NA	NA	NA	NA	574767	NA	NA	18252	31598	34188	NA	NA	NA	NA	NA	NA
1st-005	33745	446762	40762	152513	60758	52661	299747	928215	1634838	19441	16774	43148	17331	154791	66886	170344	20640	44191	39856	91419	202584	30901	68734	36563	57664	NA	95567	245485	96303	86720	87845	7675	117332	71080	34523	22205	9923	1429994	NA	9794	16921	26003	27739	30516	21941	24354	28178	33424	8503
1st-006	30501	101732	6349	83429	49434	45692	174311	711659	1963960	8555	18648	35219	7937	79044	80681	174900	NA	82942	35626	71583	63611	21035	48911	30402	37580	51621	20453	113335	97105	79539	73182	21899	42370	22710	16547	15283	NA	407802	NA	18225	11712	31341	35988	NA	NA	NA	NA	NA	NA
1st-007	55297	319398	4086	175812	59351	103197	136645	1936743	2644678	23593	10784	29143	20692	157028	165020	157482	118871	43548	38061	84311	87311	28460	51553	30787	50859	101711	7595	143071	52311	85441	102038	26489	33860	20852	10266	NA	NA	1765741	NA	NA	21435	27278	28336	NA	NA	NA	NA	NA	NA
1st-008	179807	166237	15863	141733	65576	11311	247457	1982464	1625729	23667	94006	47400	17160	132455	134094	250782	NA	22395	35154	75691	30906	27173	61091	30497	43537	52528	34182	189066	84959	76849	91213	79664	935216	42128	40276	NA	3916	521918	NA	43168	18537	27679	27376	23592	19740	27277	21260	16889	98625
1st-009	48541	416749	16245	169588	47985	75653	209998	827557	1635702	32496	9733	46441	29563	145356	86945	163140	NA	17997	33582	75079	191111	27281	56880	32299	117884	103187	32678	197714	115777	66638	87059	11871	28957	9358	NA	9438	6664	520369	NA	55064	13319	27526	30486	NA	10818	9411	NA	20550	NA
1st-010	26242	62989	NA	76926	42341	39251	150672	315429	1840077	NA	9361	98058	NA	71575	67198	66836	NA	31942	31185	69391	35894	21151	58765	31290	64839	92833	3818	50305	41179	101219	80259	52801	NA	NA	NA	NA	NA	276011	NA	24264	14643	29537	35362	NA	NA	NA	NA	NA	NA
1st-011	30081	442827	7834	207062	66613	57738	150452	1944426	2629315	23288	10763	74441	17948	141125	86834	158257	NA	46651	34915	73461	65227	27659	45797	28188	57735	145044	16464	126268	81243	70438	78432	13957	54588	25607	7186	NA	NA	1649571	32819	13863	18192	28647	31996	NA	NA	NA	NA	NA	NA
1st-012	22544	29622	4130	90112	48717	32390	155723	318224	1158423	12161	6540	33640	11965	78667	76178	73414	NA	15483	31562	59900	122581	17971	44937	22079	49184	68521	12106	147880	64311	94084	89019	16243	228052	149986	97154	NA	12217	396839	NA	13129	16602	30772	35267	46208	43154	60126	82414	52986	3922
1st-013	18374	73739	8076	77669	62049	40644	260375	292394	266635	53923	8638	34486	50382	74174	70148	87751	87121	63219	32888	63862	30970	21193	41370	30153	47325	86468	24372	168007	63214	73812	87411	24455	55637	37436	24245	NA	3770	278682	22857	41620	14360	27401	31406	16345	14125	27713	23039	17995	3503
1st-014	47766	486198	8480	176966	61509	45373	376143	295928	2944410	50276	7764	29716	30550	159480	161483	139750	139609	83817	31648	96762	99743	25126	52475	27324	59510	159035	12184	274754	124831	71504	99847	48603	NA	NA	NA	NA	NA	1051926	35863	NA	18927	28738	31586	NA	NA	NA	NA	NA	NA
1st-015	63205	395221	47957	155620	64438	91510	185818	1382937	1817491	8479	6544	46531	NA	161998	157790	100474	41059	98810	37083	81529	137045	28750	58212	25719	46937	131662	98475	277475	119387	83995	96344	19088	729063	416171	388606	29472	82965	606961	NA	161378	20152	14909	NA	17408	12814	20584	83659	61557	49997
1st-016	17089	116345	8329	85037	56100	132043	19567	2420148	1804262	21798	14367	127177	19173	75605	74416	113302	52085	38814	36290	72394	45484	23526	53377	25785	NA	85223	27512	143275	98333	76506	87127	NA	68261	39906	28796	15130	5639	1162994	28556	108379	16797	30249	31898	11091	15208	19932	33768	24147	7642
1st-017	20559	33989	9458	92005	48341	107908	205924	416891	71324	12675	38449	38818	3751	81533	83900	179659	NA	56934	32116	65294	131850	21633	44245	15031	210237	57004	34237	92383	69027	101121	92062	10493	250169	71701	32464	NA	NA	956362	NA	NA	15844	31950	31585	NA	NA	NA	NA	7186	NA
1st-018	18767	178897	4595	97950	49253	29315	224788	170961	1010653	32396	12591	14835	26146	70048	69058	87410	NA	34488	28721	64479	52360	22920	41643	31956	34224	NA	16695	90099	NA	75621	85168	29540	37264	37984	21790	NA	5367	394930	NA	5943	16199	32099	34397	14923	9050	19672	22275	14837	2427
1st-019	21354	77175	6108	81783	61053	43844	178089	292826	986958	29254	NA	94864	18255	76040	74122	87249	47866	11630	34509	60810	35761	22903	46248	27280	37851	88341	19358	162174	51309	105934	86713	12809	48531	16362	10233	NA	NA	88989	24331	18145	16809	31177	32855	6061	15833	13654	5587	14960	NA
1st-020	26696	64348	NA	89564	52756	121819	267003	182736	1915946	5412	9017	40958	NA	80263	80833	197584	NA	12725	26647	65530	55365	18496	37059	20797	43309	80575	7878	154203	15798	82295	83370	116280	129155	24640	7143	NA	NA	200061	NA	17705	13345	37551	41960	NA	9175	5424	4870	10822	4399
1st-021	22623	142311	12306	90632	56547	39731	89718	1306105	1028661	14787	11815	30143	5322	77955	41729	199853	NA	40868	32334	68547	113809	22855	52230	31703	173979	NA	41306	145946	57006	78152	86871	19339	31297	11482	9642	12413	5004	269239	NA	14489	11045	29394	33587	7196	10859	9072	1681	24443	NA
1st-022	24577	65877	NA	97460	39030	73609	163144	253962	1892224	NA	6654	40904	NA	77304	74880	200461	NA	28887	35202	62527	41976	20208	49823	22292	63437	101521	5468	159965	65664	84472	88835	11034	4068	1982	NA	NA	NA	14852	NA	43639	8647	30266	35560	NA	NA	NA	NA	NA	NA
1st-023	24047	87755	NA	93687	41817	49370	184924	796842	1806846	2976	4902	34491	2189	96936	89805	80385	NA	58163	33166	61095	36549	21193	37597	21213	50032	86016	5113	183406	50954	68613	89050	NA	NA	3030	3210	NA	NA	671191	NA	17251	15462	25444	30191	NA	NA	NA	NA	NA	NA
1st-024	27477	85317	61681	88154	61380	45921	150679	1121050	227767	21625	80588	29392	17205	75586	70485	106944	NA	33982	43142	73369	48532	20697	42731	28780	38314	63121	235272	194272	82276	93555	85013	109082	276239	45956	42490	134748	62248	44009	NA	10401	12369	22782	21032	22980	37329	38069	18420	110125	NA
1st-025	37161	280604	12304	137662	61229	86008	503037	1944361	2589428	13090	9603	42615	3712	169973	82951	175068	106042	67378	45506	76255	81723	21882	49850	24538	111853	186330	19943	188540	82534	80316	108431	56961	61581	40825	21276	10016	NA	369842	NA	12762	15637	33794	40035	7734	8846	14694	30329	18337	5490
1st-026	19688	61651	15164	80168	54457	61648	249695	3290284	964979	35585	5398	NA	27681	105491	105318	238879	NA	6328	24699	69127	73855	17062	28111	20122	226147	97857	47793	189029	115774	79428	80394	12466	57268	23691	13740	12367	7716	241863	NA	46777	13567	34225	45382	6039	10955	13116	NA	23522	NA
1st-027	43667	404079	46161	165592	56075	63811	23841	102532	2890753	15791	15304	136814	11102	168063	176720	152447	91789	82624	28450	82613	68002	19212	40606	25672	39242	72091	125438	169471	71249	67540	92845	38065	167286	105962	51998	95020	16448	1493877	35937	NA	18637	30265	32791	28436	21227	26744	56755	70680	8218
1st-028	55153	323093	3865	161165	50131	54021	264977	2259214	110003	18879	11399	133263	16405	145122	155780	125383	NA	56171	43418	85919	203134	30572	64732	39395	96963	123007	5980	155550	61069	74382	84696	25613	NA	4159	NA	NA	NA	2231476	NA	NA	16681	28717	25519	NA	NA	NA	NA	NA	NA
1st-029	121764	421078	169724	188035	57964	62259	80056	2066900	264488	18345	71500	77933	14944	147579	159256	281100	NA	NA	35013	85832	60144	25494	56947	28880	86729	187347	496764	166242	111858	77801	108313	NA	705777	238398	127094	351788	179418	1529354	35786	65761	10660	27037	6103	195298	142651	124861	359101	478164	20748
1st-030	87277	623578	17127	146674	65915	170840	NA	2318514	2147998	12898	27253	68737	10452	159037	176405	128307	66089	28428	30341	80533	180377	28627	56383	22475	48000	164824	32855	151647	NA	95916	94038	NA	737050	202029	105818	NA	19783	1064848	NA	NA	14628	25741	24436	56396	56578	78773	131822	79433	13449
1st-031	15502	41243	NA	81146	39282	37533	42082	1904041	113685	17769	8536	17345	14876	68395	67747	112936	NA	8737	31743	66739	90753	21193	44534	28133	58510	NA	6011	22160	82025	88098	74395	13010	19968	18931	10628	NA	NA	811778	NA	28020	13473	28569	39055	NA	5012	5773	5866	NA	NA
1st-032	24935	80849	41311	96968	46256	53888	178271	1330901	1740651	7201	65907	NA	6883	77903	75212	153158	NA	23039	29146	68218	37696	20753	53266	16004	59624	75974	53235	136095	49944	96345	94569	95218	139744	113304	79884	32509	9177	934102	NA	15560	13878	31156	29652	8634	13032	12705	7869	24494	NA
1st-033	48523	210478	23762	117272	52216	75103	204373	763252	1608728	15869	6797	50162	9478	145462	148960	135074	62555	57800	31428	77854	67352	NA	41830	21006	64021	122679	67425	259708	121044	78376	89697	142500	215031	87835	56480	1613	11655	783553	46150	19893	17958	37473	48696	47452	60485	60395	70746	62574	11448
1st-034	25984	59215	4518	91653	36337	101288	177642	139478	246576	7203	4736	38516	6774	78812	73492	72848	37405	19746	22156	78258	22535	19981	26348	22739	68580	107896	15323	117354	38082	53659	85713	20654	29079	7117	3448	NA	NA	223623	NA	NA	12366	20479	20657	NA	NA	NA	NA	NA	NA
1st-035	40702	442898	12231	165733	64165	51162	287017	2149984	1497222	6804	9259	50833	5665	164348	174218	234370	NA	93386	36220	89970	84350	31749	55732	32925	295666	NA	19088	214196	100455	88809	87739	49737	NA	17907	8081	17215	4439	1279317	NA	NA	15865	27648	21915	20758	12302	17338	17222	22991	NA
1st-036	51181	312738	16093	181863	71836	73395	163298	1173306	1405248	20399	11262	49487	15053	147929	150830	137080	117215	74961	38715	65233	47463	24568	59088	31485	61238	86767	34615	235752	65865	86240	80548	33007	129817	43756	18115	NA	NA	NA	74446	74156	20721	27655	26268	NA	NA	NA	NA	NA	NA
1st-037	98766	224473	11231	139988	56906	177062	237056	778544	1425321	14910	7578	60368	13558	147929	149969	294411	NA	102132	26025	75335	155806	31824	58059	24992	70311	82307	26849	129323	37096	74496	88332	131214	80508	38838	37798	12465	NA	900969	NA	NA	16092	25818	28979	13527	9068	9374	9854	25434	NA
1st-038	31291	159833	21377	96728	56109	NA	181887	52024	1740681	15131	12527	NA	12220	78638	47038	79434	29605	57310	35970	70652	52662	22307	36463	24813	66089	121572	89750	115652	59282	88782	108522	11771	315766	278470	167919	26166	9378	1182446	24935	44250	11862	28999	20542	19984	24677	34696	99783	57357	48747
1st-039	46254	250697	61454	172207	57588	101912	301154	3351851	2698102	22686	25508	138892	14076	147835	163371	166127	122798	38553	43543	92705	210636	37549	53908	34964	NA	119725	154363	133134	NA	88859	102495	NA	386780	218325	127132	134385	68488	576377	NA	NA	19862	25182	14211	133297	110201	103273	216144	231519	6078
1st-040	48229	115037	8013	148644	60795	59733	228831	643213	1872093	57397	22178	49975	46633	134528	131691	238761	NA	25447	52392	79860	167355	34998	59386	24855	165847	NA	14970	217953	72608	80098	78092	NA	71597	91909	57026	NA	NA	NA	NA	20737	16003	27526	29149	23579	16029	24831	38897	33109	6479
1st-041	26178	87746	3358	77777	42873	115799	229778	963678	1237635	5621	11523	54771	13170	95897	92911	207273	NA	24482	31278	57819	69722	22488	49128	22167	72565	115457	9689	182838	51984	85998	96403	50490	16102	7418	3219	NA	NA	311505	NA	126734	19981	31301	34931	NA	4219	NA	NA	NA	NA
1st-042	25392	77080	3927	74034	46427	45494	163968	972465	1120512	21147	8723	58896	25303	80417	75307	131417	NA	16241	32504	56407	61399	18565	46755	22204	69953	NA	11716	128657	102021	79351	83406	106568	NA	1676	NA	NA	NA	662414	NA	15314	14184	30052	34935	NA	NA	NA	NA	NA	NA
1st-043	21689	76653	NA	80862	74064	33950	192697	1113222	1050620	9976	11453	38934	3286	78523	78295	171326	NA	20888	30622	65561	52698	15593	27303	26418	151662	107585	11149	112477	46164	88764	84606	19831	22108	13895	6428	NA	NA	NA	NA	NA	13467	35254	44311	NA	NA	NA	NA	NA	NA
1st-044	39590	303674	17859	144245	66271	67141	229219	311427	1663082	31261	8586	127573	22785	141569	98858	122186	55697	67382	35366	84797	61689	26955	53288	26361	103166	179501	35232	134046	83407	80052	95987	88245	511730	347358	197376	1655	6970	531994	26068	20942	17580	28208	13127	36650	32671	40453	80938	60814	55519
1st-045	16423	175967	44789	94131	31359	NA	68080	1920120	1785003	20318	2791	122026	15177	76325	74300	106013	NA	42820	44156	77842	113706	21377	54720	27479	57157	95224	183278	103275	NA	96795	98294	NA	187663	45002	30292	78077	40009	556364	4426	NA	13829	27623	26757	49769	41033	43155	68035	129996	4979
1st-046	56732	257436	5986	139622	63232	90238	68920	2967985	222459	31889	11794	42682	25217	148291	146262	181385	NA	50144	19548	74405	92099	21124	35606	31562	67011	115320	12636	164262	138580	86538	81177	NA	31456	35995	15539	NA	NA	610924	NA	42910	14802	37184	39707	12710	12140	11747	4311	15366	2668
1st-047	74714	178371	12743	130062	55868	50530	388658	1739376	1586643	32743	150530	69933	21107	159758	160856	107767	131231	34806	34419	73143	59194	17349	53981	25796	37274	126354	29157	227602	99119	85496	81776	NA	243288	36035	18246	NA	NA	89622	NA	48243	17427	32082	27420	NA	5336	7017	NA	11379	3738
1st-048	36940	431164	3777	136502	48771	65224	313352	342649	2671819	15268	17316	170332	10425	157468	84472	305956	NA	113360	38922	71776	74044	29769	56726	27743	88127	82000	7257	132183	63481	88342	99394	NA	68787	58864	23922	NA	NA	318936	NA	10086	19128	19110	27199	8555	8863	13505	15526	13674	3831
1st-049	31353	55473	32316	85684	43490	45244	128555	501139	419307	25921	69049	47436	30332	88740	85144	79427	77603	22960	25066	63242	31036	18241	48344	23748	52722	68800	100368	169871	63179	114745	82197	24676	278212	102574	68267	20579	12056	153653	NA	26995	16574	28258	32669	30342	29008	30352	33658	35491	21119
1st-050	16610	83284	NA	94313	54506	34470	177455	581929	1643983	NA	7636	108032	NA	31423	66667	174709	NA	60256	34093	60860	38382	23474	37737	27890	21033	56198	5871	125731	68864	85601	86669	103787	NA	3335	NA	NA	NA	176748	NA	14466	11857	27459	34399	NA	NA	NA	NA	NA	NA
1st-051	34107	35032	7524	74295	41530	35916	158273	1047426	317624	6236	11912	38332	5448	82686	77178	84451	NA	56866	22686	59202	31813	16745	44498	19548	77505	98604	23699	135639	58729	89479	92731	18445	116109	74056	32991	NA	NA	391638	NA	16155	13953	31755	47977	15025	8473	20759	NA	18849	36105
1st-052	31545	74878	13442	93848	49979	50223	205668	1108648	247376	23928	20707	29688	16694	95792	96360	218446	NA	25174	44633	60469	60036	18073	51990	26804	73592	114332	41176	125651	105372	77399	94415	16625	73030	34163	22637	26490	11718	64156	NA	17406	13177	29242	30429	24639	18197	22601	NA	43536	NA
1st-053	18566	174420	2598	92000	57012	20596	215208	1804649	1786794	21162	7313	62395	12795	78160	41239	108789	44393	11185	28645	68387	55588	18355	45099	21273	66348	102924	8063	84320	42789	90511	82011	12626	16148	4616	NA	NA	NA	1038404	34556	15290	13390	27488	38207	NA	NA	NA	NA	NA	NA
1st-054	33934	555499	55601	172008	66879	62287	NA	2201239	2432772	26163	13824	137450	21240	166082	177018	244893	NA	38507	32484	86156	38784	24885	49404	26849	297319	87275	102468	151796	114386	76496	101025	30520	121127	64829	26985	51212	7139	1792345	NA	NA	16270	29515	26987	12611	18457	23443	5458	28532	5338
1st-055	149122	254576	6351	152239	57359	101022	114246	2065769	344587	16862	7333	39858	13620	160873	171616	175446	74120	64229	33691	76976	72675	28055	43227	17524	112518	87166	7170	204522	112735	89709	85139	9445	63100	19224	7972	NA	NA	962449	NA	14767	17558	29945	24737	NA	NA	NA	NA	NA	NA
1st-056	38001	229416	9995	138470	69413	71379	432906	NA	2446745	26717	6814	54931	30231	144666	136983	277488	NA	78624	32177	79639	55377	30903	61824	20642	83241	NA	20796	212811	78031	81020	74593	15244	17634	3095	NA	NA	NA	458095	NA	64546	16833	24599	31118	NA	NA	NA	NA	NA	NA
1st-057	275366	12945	111758	96368	58316	87390	97041	822578	967667	34241	88459	56414	24321	76095	71698	148860	NA	23427	33136	68487	8346	19869	47153	26967	45066	58325	577702	157808	53119	107231	122981	28892	651603	343548	412993	120329	145723	NA	NA	NA	16332	27060	17589	229910	123397	230578	360982	327952	60228
1st-058	46403	717046	5943	147086	74826	171253	106911	1922931	55564	2967	10503	134234	1553	163496	176223	340503	11381	46052	34450	78085	187161	28820	63066	32442	NA	295030	12033	38244	NA	74476	93342	9658	77157	36111	14708	NA	NA	1561189	NA	11729	16931	28339	29817	NA	6233	10540	NA	12036	5527
1st-059	196922	208552	5703	162989	64523	68764	257548	2157831	2522419	1887	13065	159490	5736	154157	158381	153586	68557	99587	31342	82823	20952	35070	66950	28410	275933	139466	10710	160445	84270	76771	89624	15718	114782	36820	14505	8584	6390	291959	13765	75260	12450	30490	30774	19940	21731	23735	22497	23139	NA
1st-060	19574	37084	4938	91027	59185	48353	211391	1336604	401031	23314	28409	37369	18799	76008	74146	79186	NA	14791	34165	74703	120891	18772	49419	27597	176311	97237	17550	128301	NA	82906	81912	15455	48043	31048	19449	NA	NA	488051	NA	12671	14799	32337	32604	NA	NA	NA	NA	NA	NA
1st-061	85385	752237	8223	133314	46398	NA	426262	445613	1676017	9511	8185	47192	9234	148903	147799	172472	NA	102379	34421	86976	52048	22342	37941	26623	96610	74245	19214	193275	107517	76825	88940	10555	65947	14064	3642	NA	NA	1174950	57785	157703	14792	28404	22004	5253	20463	19989	NA	23233	NA
1st-062	29200	80177	7902	97377	43714	44367	195221	691845	1251147	16238	8474	20966	5249	96276	92848	185538	NA	60809	27421	63806	25282	15179	42200	22697	51132	45145	20984	126253	56059	71755	98621	15057	171580	63215	39322	4639	NA	233520	NA	79156	13969	26832	31188	11015	13324	16956	12175	13722	8665
1st-063	24663	52600	NA	89431	51563	140984	149847	1371084	1061032	14418	6910	45615	11037	77072	71968	176980	NA	52811	35265	65247	49954	20490	48287	29204	34470	75245	9441	28268	61987	74318	83872	125257	30510	4298	1143	NA	NA	651142	NA	114416	16003	28146	30447	NA	NA	NA	NA	NA	NA
1st-064	38798	339388	5348	148969	69283	66472	228087	432871	1050705	16947	8118	50488	11245	159860	164702	163171	143113	74949	39934	86912	64562	33191	70132	36263	155656	143092	9736	149771	103026	92184	72548	91634	35783	9234	2777	NA	NA	1335359	NA	57796	15474	24652	27377	NA	8474	5698	NA	5742	NA
1st-065	90576	215185	13306	137671	64795	62169	195315	566762	1492792	17065	7606	45203	8938	159737	171549	103897	108059	58627	31856	69750	42454	28942	47675	20835	103348	100937	26044	63146	104550	78291	84809	17522	434143	210757	118466	NA	NA	638952	NA	11234	17063	28438	33970	NA	10090	14751	16522	17392	54031
1st-066	125008	209348	32045	118153	61492	56699	27417	450988	318057	15352	9745	45907	10363	150520	154388	148622	NA	20567	36125	88016	81296	25358	54794	29424	68663	84751	82120	47163	13366	100198	111840	18004	1168201	228230	289652	42687	38631	1396918	4870	53972	13265	26730	11849	107364	96296	129708	124654	89781	36481
1st-067	25530	61164	19128	76613	44798	34294	174731	1312381	1174224	60528	9778	13140	54510	74175	67413	186487	NA	23434	27611	69218	107750	21079	40806	25693	56042	83381	63893	125552	65056	82015	98617	28573	233167	173489	116573	33333	16474	142521	NA	10679	11669	27278	30421	23752	32041	47486	69833	54599	14143
1st-068	74306	602039	116501	110464	32884	189399	70768	2042850	2615953	22942	3971	38684	11724	139402	54089	169742	23643	58456	26919	103189	38410	19092	28519	27796	97833	NA	307406	135420	102763	40213	68372	15005	294389	147141	56307	26670	33706	976423	NA	116644	17383	17180	8454	42264	71386	47444	38667	84834	23065
1st-069	54257	232875	5313	133535	24386	69129	298226	2572631	2271394	17248	30149	39734	13936	174515	192254	288566	NA	110963	26348	74855	186607	16851	43867	26343	42618	70112	13203	172256	73595	84827	77927	22394	42387	6548	NA	NA	NA	982774	NA	12043	18539	37228	47823	NA	NA	NA	NA	NA	NA
1st-070	43099	54620	58590	182170	58602	66708	131947	956369	1164386	13601	134642	133802	2970	77246	72312	78885	NA	75407	34625	84476	56744	21076	56976	26217	58942	94060	248929	243647	115063	101994	113989	16155	630317	112042	204781	224785	128564	NA	NA	114531	14648	19075	5373	97157	78411	77611	165802	302301	15818
1st-071	140762	289113	12818	142059	64006	69603	319074	1438317	340907	13941	10078	53582	13347	171908	175537	166771	85598	63501	30799	76770	52620	21318	52181	26492	44231	115046	22454	NA	108784	69521	89018	13794	173635	63713	29524	NA	NA	1433423	NA	16412	12776	31144	31278	18689	34297	40517	7385	19164	3049
1st-072	38657	319924	26711	140331	70959	57928	360676	377535	422186	9584	13301	49014	9147	144392	150218	268228	NA	29670	33423	73379	41461	18422	29086	24574	58763	73171	78867	214524	136584	87650	93271	148623	180462	52880	23720	103431	16487	946672	NA	20441	13990	33315	25769	26964	40625	38905	43118	91701	NA
1st-073	46296	243495	106429	151100	53411	63176	55293	291236	2505831	34656	25081	47749	29650	142879	142623	139091	73547	45099	36896	85607	59916	26056	50810	24709	78580	165493	299957	134960	97264	88307	108605	11003	539616	246659	268739	98164	76004	447488	NA	9658	15275	22270	9174	136887	116158	201692	308808	180184	38781
1st-074	54821	402908	5690	148423	58430	64472	99853	436974	2835562	11996	4847	49814	10917	156313	94119	140224	133069	71078	34706	95684	68449	32378	58284	30344	69821	104697	9608	215479	73134	77986	88245	15518	10383	9547	5680	NA	NA	1093056	NA	58361	15731	28028	30492	NA	5498	4959	NA	6199	NA
1st-075	21293	68026	13145	96880	46357	63723	196828	271539	1234613	12818	28342	NA	7861	76117	68095	76075	70830	47239	30026	66557	29177	23593	44093	23924	52566	89063	45603	136961	46530	76529	92724	29177	203802	44412	20260	NA	NA	948803	16726	50255	16643	25414	31647	NA	10523	18049	15583	14033	27560
1st-076	54422	237615	104997	155763	61649	51744	323364	1966093	2002108	6981	78029	136994	5788	162825	168926	282322	NA	24074	33161	92344	46678	21578	54693	22968	88334	152809	279677	240597	108872	80403	99762	22740	581144	233403	167736	34931	20175	724394	NA	3442	15255	29135	23842	63735	96326	171831	268792	110386	100521
1st-077	35395	424774	5207	165439	52339	56384	273332	237299	200113	14087	6600	137290	10326	167388	179406	313429	20647	36040	33510	80257	89266	25272	55225	28168	57535	105128	10939	265415	119299	73943	76174	112340	9612	1926	NA	NA	NA	946130	NA	129070	17118	31042	33412	NA	NA	NA	NA	NA	NA
1st-078	83916	176002	NA	115547	47458	64170	220934	2023105	1456561	NA	6143	79118	NA	149130	142435	269846	NA	29564	30120	73372	62963	22746	49088	28910	239193	NA	6945	251046	107930	92238	104532	127631	1027081	77565	91588	NA	NA	NA	NA	40579	16705	27205	30849	24204	29806	43638	42032	37190	84871
1st-079	50695	394672	16637	171615	63328	95591	492684	2638234	3414994	19870	37107	50687	17318	207904	204420	416555	106419	74242	34495	88692	104506	26058	49430	25667	58880	97742	27368	88831	85883	90066	96168	72532	205238	92481	55892	NA	8655	1243003	NA	173650	16033	27035	29349	19552	22566	24586	65006	34807	14752
1st-080	26046	57778	4687	83816	63530	33426	328689	1219559	104875	5831	6823	31881	7170	90264	93416	120211	NA	21866	25310	68403	51350	14467	42716	21760	38994	70136	12433	85308	53274	69237	76672	12864	17261	NA	NA	NA	NA	154221	NA	104300	16696	33680	42527	NA	NA	NA	NA	NA	NA
1st-081	22040	178834	19102	97087	35356	31875	NA	2476537	1111278	28694	14161	10606	20343	77130	78320	82787	NA	NA	38026	102513	49625	23711	32354	25437	56058	94468	59710	116930	76100	29773	68569	NA	165821	69090	25552	6785	17007	1021044	NA	59559	19453	13183	7679	24778	27414	22540	9592	37697	10610
1st-082	56687	291642	13359	142517	63945	82979	NA	1774062	551431	31019	16486	45384	28225	207612	133650	232460	59460	48235	25517	72500	108061	8987	30098	23390	132849	228413	18562	77320	104217	61336	73651	103228	21083	9244	4869	NA	NA	820939	NA	70065	17241	32739	41045	NA	2554	NA	NA	NA	NA
1st-083	45019	135518	26247	119257	41983	66047	481927	1231676	742810	30996	7781	41557	26294	148061	144137	280188	18389	94643	32227	68620	64996	10486	36281	19890	82821	44176	69895	243157	62430	54415	82430	145838	62568	35422	26146	25864	12354	295363	NA	164095	19900	47072	59642	21079	25962	27332	46237	47001	5552
1st-084	387082	114929	79509	163691	53084	49668	256875	611924	210632	9454	5310	37328	4514	167630	169934	165062	33397	16119	31720	90367	38266	26951	43453	21071	91208	175583	214881	281251	110916	75925	131109	8277	1686667	718377	775765	101849	77209	1005786	35828	11914	15432	23118	2779	85933	39695	82968	324229	172001	663063
1st-085	30966	71879	64471	125953	67610	128222	197309	342190	1149572	10902	5424	11264	5242	93135	82456	207077	NA	26496	21520	79308	137093	20383	35697	21071	59942	60703	240499	156555	69585	88759	117272	10996	NA	298786	338243	120947	157121	460973	NA	17016	16357	24581	12576	245213	191493	239856	343318	499070	63716
1st-086	31273	311088	6288	131632	62056	62418	260898	1085356	1703380	10622	6831	52731	13799	131360	139601	70420	74672	18921	21452	80021	74007	29425	69345	26882	77646	164697	14846	218040	132444	83781	87418	16260	NA	NA	NA	NA	NA	1182447	NA	47286	17846	28478	27661	NA	NA	NA	NA	NA	NA
1st-087	23352	156204	4524	91657	55351	81336	179266	1667964	384587	36517	7792	127282	25943	76082	71057	107498	NA	25120	34221	69265	38372	23276	61254	27046	74181	85358	10452	58984	105583	91297	75337	17479	24595	7856	6328	NA	NA	NA	29289	18635	15532	27911	31320	NA	NA	NA	NA	NA	NA
1st-088	55872	213342	7021	140113	67178	45381	NA	2101214	2155857	14493	5143	52124	7677	154509	158748	301567	NA	51273	36554	85762	71045	32069	55868	26972	81290	156430	15659	187196	103591	89595	83195	57328	121689	16688	11020	NA	NA	932057	NA	31845	18614	28510	35029	NA	15526	17030	529	5924	4706
1st-089	43464	460019	21695	156025	61923	56398	NA	94514	2344923	9228	9070	144410	6284	145881	157801	136827	NA	44789	40642	84921	175401	31188	72982	32059	103339	131331	46851	129703	57892	78459	84786	94456	94340	71965	46434	49020	11804	1802082	19675	15979	12671	28297	21235	25988	18756	23818	27944	33810	10033
1st-090	38048	57253	142862	107453	51888	135108	NA	1517184	992738	38378	9740	43710	32034	78440	77996	107550	74709	68328	35831	73221	119111	22120	46421	24375	62613	86828	749424	68408	99894	102159	119833	NA	558458	58277	39267	439171	283255	610265	13617	NA	15162	18459	12742	NA	186897	111927	195060	690433	NA
1st-091	19032	52822	2651	79955	43479	43844	198106	255445	319426	9110	9575	36114	7267	73986	70699	109540	39590	65721	37908	63842	50238	23708	60678	26838	34798	58181	6658	105279	75086	73179	68323	13711	16238	5578	5036	NA	NA	70429	NA	27477	12983	29232	34324	NA	NA	NA	NA	NA	NA
1st-092	22375	60563	7978	86547	65397	61675	197416	579579	1843363	33705	8371	45199	30666	76024	73165	178547	NA	57731	36444	62327	66158	20546	56393	31283	58476	NA	26546	147841	105246	78588	79398	22213	7457	NA	NA	2929	NA	325268	NA	17959	16232	26597	37573	NA	NA	NA	NA	NA	NA
1st-093	20377	97372	NA	80720	46020	42161	271839	253060	899999	11040	8724	38202	9526	70975	68940	166954	NA	13467	30669	74982	31201	19922	43325	28099	34445	NA	4359	128666	54265	77796	83288	39209	10470	5417	4725	NA	NA	NA	NA	60189	14581	31073	33647	NA	NA	NA	NA	NA	NA
1st-094	22735	698590	3857	158116	64003	53652	NA	2055280	157413	13942	12351	101293	10790	161075	177966	170242	130870	56461	32401	79611	201757	30259	52670	28795	158222	93932	4774	140590	110004	69760	74863	NA	NA	NA	NA	NA	NA	1070546	72277	NA	14947	28680	26768	NA	NA	NA	NA	NA	NA
1st-095	42645	453798	NA	125294	52904	76433	213476	717403	1627578	4840	10496	52824	6047	159528	86002	292455	NA	28409	37354	76774	78921	30404	57135	30730	102193	156477	2057	269434	92613	72812	103320	21466	NA	522	NA	NA	NA	103305	NA	81621	16185	28827	35091	NA	NA	NA	NA	NA	NA
1st-096	45322	211190	5019	131389	71887	124972	231356	1184310	1558822	5289	11526	47899	7903	140723	131014	135306	74087	66974	34695	82736	79943	25734	67315	29670	86018	NA	8676	145715	88849	81082	83936	20911	35974	10754	5995	NA	NA	NA	NA	46413	17074	25836	30449	NA	NA	NA	NA	NA	NA
1st-097	32359	78134	76783	93647	51294	68770	149345	476902	1078192	19714	5673	42372	19727	76275	66191	161151	NA	38897	31622	81268	29697	20179	44648	27666	177107	103713	348618	168567	85601	106940	123638	22648	515940	266564	276000	132290	65524	107208	NA	97474	15852	26043	24180	81168	100096	124529	200875	228478	58213
1st-098	36681	392032	21343	167425	58888	59317	270671	1848933	1331788	20393	8098	40685	14877	146067	111115	104943	115398	20569	34143	87505	188308	28764	64876	32875	98765	170621	40277	160656	53904	75653	96164	50564	289122	164432	92043	10319	24066	716587	58108	17317	14907	29737	29421	45184	26560	16297	54323	56130	9450
1st-099	22407	76083	3644	86925	60849	130194	114497	352019	1084193	3009	7306	15519	2820	76555	69105	95011	NA	17319	31754	67482	53071	22665	61206	21620	173402	45177	8125	153359	50317	75923	75114	31000	36086	11614	7640	NA	NA	167640	NA	18238	14244	30410	32012	NA	NA	6921	NA	NA	NA
[truncated: 656 more columns]
