# Supplementary material for: Salivary metabolite profiling distinguishes patients with oral cavity squamous cell carcinoma from normal controls
Source: PLoS One. 2018 Sep 20;13(9):e0204249. doi: 10.1371/journal.pone.0204249 (PMC6147497; doi:10.1371/journal.pone.0204249)
Supplement: S2 Table — (XLSX) [file pone.0204249.s003.xlsx]

## Sheet: 2nd set clinical
studyno	status	age	sex	race	smoking status	drinking status	tumor site
2nd-001	case	<50	M	White	Unknown	Unknown	Oropharynx
2nd-002	case	50-59	M	White	Former	Current	Oropharynx
2nd-003	case	<50	F	White	Never	Current	Oropharynx
2nd-004	case	50-59	M	White	Current	Current	Oropharynx
2nd-005	case	50-59	M	White	Current	Former	Oropharynx
2nd-006	case	50-59	M	White	Former	Never	Oropharynx
2nd-007	case	50-59	M	White	Current	Former	Oropharynx
2nd-008	control	<50	M	White	Never	Current	NA
2nd-009	case	60-69	M	White	Current	Current	Oropharynx
2nd-010	case	70+	M	White	Former	Former	Oropharynx
2nd-011	case	<50	M	White	Former	Current	Oropharynx
2nd-012	case	60-69	M	White	Former	Unknown	Oropharynx
2nd-013	case	50-59	M	White	Current	Current	Oropharynx
2nd-014	case	<50	M	White	Current	Former	Oropharynx
2nd-015	case	60-69	M	White	Former	Current	Oral cavity
2nd-016	case	50-59	M	White	Current	Current	Oropharynx
2nd-017	control	<50	F	White	Never	Current	NA
2nd-018	case	60-69	M	White	Former	Current	Oropharynx
2nd-019	control	<50	F	White	Former	Current	NA
2nd-020	control	<50	F	White	Never	Current	NA
2nd-021	control	60-69	M	White	Current	Current	NA
2nd-022	control	50-59	M	Non-white	Never	Former	NA
2nd-023	control	<50	M	Non-white	Current	Current	NA
2nd-024	control	60-69	M	White	Current	Current	NA
2nd-025	case	50-59	M	White	Never	Current	Oropharynx
2nd-026	control	<50	M	White	Current	Current	NA
2nd-027	control	60-69	M	White	Former	Former	NA
2nd-028	case	<50	F	White	Current	Current	Oral cavity
2nd-029	case	60-69	M	White	Current	Current	Oral cavity
2nd-030	control	60-69	M	White	Former	Current	NA
2nd-031	case	50-59	M	White	Current	Current	Oropharynx
2nd-032	case	60-69	M	White	Former	Former	Oropharynx
2nd-033	control	<50	M	White	Never	Current	NA
2nd-034	case	60-69	F	White	Former	Current	Oral cavity
2nd-035	case	50-59	M	White	Current	Former	Oropharynx
2nd-036	case	<50	M	White	Current	Current	Oral cavity
2nd-037	case	50-59	M	White	Current	Former	Oropharynx
2nd-038	case	70+	M	White	Current	Former	Oropharynx
2nd-039	control	<50	M	Non-white	Former	Current	NA
2nd-040	case	70+	M	White	Current	Current	Oropharynx
2nd-041	case	50-59	F	White	Current	Former	Oropharynx
2nd-042	case	60-69	M	White	Former	Former	Oropharynx
2nd-043	case	60-69	M	White	Never	Current	Oropharynx
2nd-044	case	50-59	M	White	Current	Current	Oropharynx
2nd-045	case	50-59	F	Non-white	Current	Current	Oropharynx
2nd-046	case	50-59	M	White	Never	Current	Oropharynx
2nd-047	case	<50	F	White	Former	Current	Oropharynx
2nd-048	control	<50	F	White	Never	Former	NA
2nd-049	case	50-59	M	White	Current	Unknown	Oral cavity
2nd-050	case	50-59	F	White	Current	Current	Oropharynx
2nd-051	case	50-59	M	Non-white	Current	Current	Oropharynx
2nd-052	case	<50	M	White	Current	Current	Oropharynx
2nd-053	case	<50	F	Non-white	Never	Current	Oropharynx
2nd-054	case	50-59	M	Non-white	Current	Former	Oral cavity
2nd-055	control	50-59	M	White	Never	Former	NA
2nd-056	case	50-59	M	White	Former	Former	Oropharynx
2nd-057	case	<50	M	White	Never	Current	Oropharynx
2nd-058	case	70+	M	White	Former	Current	Oropharynx
2nd-059	case	50-59	F	White	Never	Current	Oropharynx
2nd-060	case	50-59	M	White	Former	Current	Oropharynx
2nd-061	case	50-59	M	White	Current	Former	Oral cavity
2nd-062	case	50-59	F	White	Former	Former	Oropharynx
2nd-063	case	50-59	M	White	Never	Current	Oral cavity
2nd-064	case	50-59	M	White	Current	Former	Oropharynx
2nd-065	case	70+	F	White	Never	Current	Oral cavity
2nd-066	case	50-59	F	White	Never	Current	Oral cavity
2nd-067	case	<50	M	Non-white	Never	Current	Oral cavity
2nd-068	case	<50	M	White	Former	Current	Oral cavity
2nd-069	case	70+	M	Non-white	Current	Current	Oropharynx
2nd-070	case	50-59	M	White	Never	Current	Oropharynx
2nd-071	case	70+	M	White	Never	Current	Oral cavity
2nd-072	case	60-69	M	White	Former	Current	Oropharynx
2nd-073	case	60-69	F	White	Never	Never	Oral cavity
2nd-074	case	60-69	M	White	Never	Former	Oropharynx
2nd-075	case	50-59	F	White	Current	Former	Oral cavity
2nd-076	control	<50	M	White	Current	Former	NA
2nd-077	case	70+	M	White	Never	Current	Oropharynx
2nd-078	case	<50	F	Non-white	Former	Current	Oral cavity
2nd-079	case	60-69	M	White	Never	Current	Oral cavity
2nd-080	case	50-59	M	White	Current	Current	Oropharynx
2nd-081	case	<50	M	White	Never	Former	Oropharynx
2nd-082	case	50-59	M	White	Never	Current	Oral cavity
2nd-083	control	<50	M	White	Unknown	Unknown	NA
2nd-084	case	50-59	M	White	Former	Current	Oral cavity
2nd-085	case	70+	F	White	Never	Current	Oral cavity
2nd-086	case	<50	F	White	Never	Current	Oropharynx
2nd-087	case	60-69	M	White	Former	Current	Oropharynx
2nd-088	case	50-59	M	White	Former	Current	Oropharynx
2nd-089	case	50-59	M	Non-white	Never	Never	Oropharynx
2nd-090	control	<50	F	Non-white	Unknown	Unknown	NA
2nd-091	control	50-59	M	White	Unknown	Unknown	NA
2nd-092	case	50-59	M	White	Former	Never	Oropharynx
2nd-093	case	50-59	M	White	Never	Current	Oropharynx
2nd-094	case	60-69	M	White	Former	Former	Oropharynx
2nd-095	case	60-69	M	White	Never	Current	Oral cavity
2nd-096	case	50-59	M	White	Never	Current	Oropharynx
2nd-097	case	70+	M	White	Never	Current	Oropharynx
2nd-098	case	60-69	M	White	Former	Former	Oropharynx
2nd-099	case	<50	M	White	Never	Current	Oropharynx
2nd-100	control	<50	M	White	Former	Former	NA

## Sheet: 2nd set NMR
studyno	Ethylalcohol	Formate	Proline	Acetate	Glucose	Mannose	Uracil	Phenylalanine	Tyrosine	Lactate	Alanine	Propionate	Isoleucine	Valine	Leucine	2-Hydroxybutyrate	Isovaleric acid	2-hydroxy-3-methylvalerate	2-hydroxyisovaleric acid	UDP-glucose	Pyruvate	Succinate	Propylene glycol	Fumarate	Glycine	Choline	Lysine	Trimethylamine	Sarcosine	Histidine	Methylmalonate	3-hydroxybutyrate	Hypoxanthine	Threonine	Glutamine	Methionine	2-Oxoisocaproic acid	Tryptophan	Butyrate	4-hydroxyphenylacetate	Creatine	Dimethylamine	Methylamine	Galactose	Citrate	Maleate	Acetoacetate	sucrose	Malonate
2nd-002	9730	7290	980	224110	4490	320	1130	2520	6130	20380	2340	46360	2230	1560	5300	8120	10140	7880	2170	170	2610	7380	4500	300	12270	5910	20230	450	1310	1670	1460	5360	150	920	4940	80	180	480	2870	760	960	40	10	2670	1530	280	4200	1170	4540
2nd-003	7930	8690	1700	339450	1700	1090	1480	2380	5140	6260	3310	60420	1660	1810	4330	2520	990	1980	420	1760	5920	780	3110	190	14210	3270	16810	260	310	2220	3960	3190	360	1050	3840	320	60	790	3010	430	1690	60	160	5140	150	310	500	1570	2600
2nd-004	2040	6520	4230	333270	280	140	430	1440	3250	1440	2110	21640	960	1130	3300	450	40	1290	320	450	1790	5040	1790	60	41550	3600	24490	120	730	1060	3550	2690	170	1690	6300	110	60	30	1260	10	3030	150	160	3850	630	40	230	110	1220
2nd-005	4730	2350	1840	385420	460	410	870	1650	2860	16840	4270	73260	980	1610	2390	5170	1860	1680	180	600	4820	580	4020	50	12260	860	14310	1000	4040	250	780	670	260	1100	2940	220	0	0	5950	1070	1770	120	590	2580	140	20	420	240	980
2nd-006	550	0	120	870	5460	20	20	10	10	1160	40	250	0	10	20	20	0	20	0	10	130	240	30	0	27270	50	190	10	0	10	10	20	0	230	80	190	10	10	20	0	10	10	0	40	6630	0	10	87100	20
2nd-007	2370	13630	1260	296470	4040	430	520	2370	4450	25030	2500	73050	680	810	3390	3100	340	2220	560	630	3290	4530	4490	70	11920	4720	21470	320	840	2690	1180	1010	460	1410	5940	160	120	420	3060	380	1820	60	190	1540	600	180	280	610	5680
2nd-008	2790	690	1530	358730	680	70	250	1730	3110	7610	1750	37600	1180	1490	3470	5710	870	2020	440	290	1870	2850	1950	30	12220	4030	30270	1410	520	1180	2850	2370	160	1600	2860	40	60	210	7590	320	1530	220	660	3040	130	30	250	20	1690
2nd-009	3200	5550	1780	269930	3580	240	550	2510	3260	85220	4930	15970	1020	1390	2680	1820	0	990	520	1420	16530	17320	6020	70	16740	4480	13610	220	540	2060	3060	3250	530	1290	3400	200	160	20	1960	200	2850	210	100	2630	400	30	880	2620	16110
2nd-010	1280	3980	5340	225330	390	70	100	3130	5830	2340	4030	22900	2970	2370	6440	880	300	740	250	110	3210	12940	520	30	42190	1840	19890	170	590	1650	3110	2540	170	2390	11310	240	50	140	2350	120	3450	540	70	2840	1020	50	810	0	2100
2nd-011	16440	760	970	337300	1110	90	220	1050	4860	17670	1930	53850	450	670	2090	970	1830	2580	460	320	2620	2950	1280	60	7190	1920	22980	1430	560	860	6530	4360	0	2720	1670	0	0	0	1500	170	1220	100	510	13770	40	70	370	710	2000
2nd-012	460	0	1160	385800	100	20	350	690	630	1340	1490	65180	990	1770	2450	12870	1370	2240	170	210	870	350	400	10	5860	1430	39740	770	1090	60	650	500	320	430	720	210	90	30	18650	580	780	30	1520	530	130	10	250	0	1000
2nd-013	3790	11400	2490	338350	780	70	350	1770	4160	4520	1830	43960	940	800	3040	1150	130	1640	500	0	1970	10640	2110	40	16910	1000	21360	150	800	1690	5610	4850	50	1590	3490	70	190	700	1030	0	2470	200	70	5890	440	150	410	0	2060
2nd-014	5990	12610	2200	249550	1400	340	380	750	5090	51380	3120	45060	450	1030	2380	2190	180	1280	300	620	3770	33400	4540	60	15430	840	10460	90	500	600	2410	2390	140	460	1640	60	10	140	1900	390	1440	60	20	1530	420	150	1270	320	930
2nd-015	2430	950	3050	305280	270	40	570	2450	2790	1460	1610	44010	1550	1830	4310	4550	880	1700	550	310	1260	9790	1630	30	20030	2220	29960	250	520	1870	3880	3690	0	2100	5880	120	30	250	5470	50	2260	190	60	3710	490	160	440	320	2360
2nd-016	3660	4330	380	391560	6070	20	210	890	1880	8900	1640	92380	630	650	1960	10270	570	640	120	160	3840	430	7810	20	5210	1910	23740	150	490	510	1680	1120	0	420	1240	60	0	110	12680	780	900	0	110	1160	240	40	150	570	950
2nd-017	14030	2800	1390	376980	1920	0	0	1190	2140	8020	2460	34000	550	600	1880	1000	460	1820	430	70	3990	2000	2510	80	11070	2520	19630	650	150	1360	6950	4290	0	2030	1780	0	0	220	500	0	1870	70	170	13360	410	130	280	1110	1250
2nd-018	5280	4520	1000	424860	150	90	660	2100	4660	2060	3300	53040	1830	3400	5260	790	780	1190	350	670	590	8560	4330	30	17460	5060	17970	510	880	1740	2790	1980	370	600	2250	220	60	0	1220	460	2590	100	100	4160	100	150	230	260	1270
2nd-019	5770	250	330	377930	2910	1310	700	2810	3360	11070	4090	32820	1960	2130	5670	380	1520	3330	0	0	3510	1540	2450	120	8440	4540	8700	250	40	1600	5430	4840	810	780	400	0	0	210	850	0	1720	0	450	6090	0	610	120	2050	3200
2nd-020	5930	0	2010	490660	0	130	390	1970	3620	980	1830	46140	790	1420	2660	1910	850	1280	280	530	1340	950	1260	50	23890	5070	18800	580	220	580	2880	1760	210	1750	1990	0	0	0	2230	70	4220	10	170	8670	30	30	110	0	2270
2nd-021	2870	4090	2440	254680	1790	420	0	980	1810	2670	2120	28240	550	450	2920	2400	270	2180	390	20	1880	7500	950	10	19800	1010	32620	200	670	1500	2130	3800	0	2850	7910	120	130	160	2310	60	1290	300	140	4420	1010	20	790	440	2420
2nd-022	1220	100	5040	235420	360	230	680	3060	5460	2060	3370	16840	2500	2380	6650	170	330	1020	240	880	3380	1050	1300	60	36430	1580	20630	130	380	2120	4600	3750	580	2700	8660	220	160	210	1780	140	2690	360	110	4290	340	120	650	400	3340
2nd-023	2820	13610	1920	259860	1110	40	90	1800	4120	13720	4750	25840	1050	710	3680	1460	90	1690	660	190	4180	5740	2560	30	27130	4330	20850	180	890	1790	1160	3990	130	2180	6350	200	110	170	1950	190	3710	150	130	1430	830	60	550	80	4370
2nd-024	4120	1250	2260	315140	630	160	720	1700	2640	2650	1760	36480	1300	1640	3550	7410	570	2140	500	700	840	2350	4990	20	17170	3800	31230	590	980	1450	4410	3070	440	1580	3420	50	80	270	9620	590	1640	80	220	4360	420	120	350	140	4470
2nd-025	1930	220	1830	455360	230	80	710	3270	4160	3320	3800	44540	2850	4170	7830	50	2030	3240	250	480	930	1210	1260	10	15770	9050	13370	2270	940	610	2740	2260	570	900	2180	640	80	200	640	260	2100	180	1070	2500	160	50	350	290	2270
2nd-026	6020	8140	1570	348430	430	230	420	2760	4120	2010	2940	39420	1570	2340	4720	280	1040	1970	410	330	940	17310	1700	40	18880	6520	27780	750	540	1010	4250	3930	400	1110	3300	210	210	250	630	290	2130	80	250	4290	240	130	380	100	1300
2nd-027	2310	12440	4970	290160	310	190	380	6060	8100	2740	2650	7790	1920	3380	4760	260	0	780	610	0	1960	7320	7690	0	33870	3050	3050	820	810	3080	780	840	520	4510	5120	230	120	240	660	20	4390	210	90	12910	530	80	350	290	2600
2nd-028	1190	1060	580	205150	5970	50	1070	2380	3110	42880	2640	40730	1150	1800	4050	3790	660	2450	330	1410	4380	5320	2340	60	9290	5070	14960	390	1660	2460	770	1330	520	1020	4050	220	40	0	3470	390	1590	70	170	2590	520	140	170	880	17310
2nd-029	334950	650	260	140610	1100	70	220	390	680	4530	760	31470	250	550	1080	2630	1620	1550	190	370	1280	1040	1610	40	2180	1020	7390	540	230	440	790	2410	180	410	660	50	50	40	3420	240	260	30	150	2470	210	80	220	70	470
2nd-030	2620	1550	1260	311130	2860	400	610	780	1840	67100	2600	34580	560	600	2370	2040	130	1850	450	560	4890	5360	4080	90	12620	6080	34700	680	380	1980	2030	1950	190	1890	6590	130	180	430	2000	70	2660	210	240	2800	730	160	370	780	3020
2nd-031	4240	9220	3690	284160	370	40	420	2560	4750	1400	2760	19860	1700	2160	4850	810	180	950	420	300	1740	7820	4090	40	34770	5580	20620	350	1340	1750	4560	3620	60	1030	5770	170	20	130	1320	160	4560	340	200	4210	450	80	290	20	1910
2nd-032	4990	4630	500	126970	150	50	170	210	850	15190	1620	21390	150	260	660	530	20	210	120	130	2860	430	920	10	9800	230	13910	0	140	730	790	1060	10	240	1110	10	0	60	610	10	750	240	20	680	130	40	70	120	30170
2nd-033	2570	4450	1250	322290	1150	270	360	3830	8190	10240	2970	45940	2840	2310	6260	1460	890	1110	220	450	2940	540	2200	20	19100	8820	13230	460	1120	1030	3620	2570	100	1250	5960	270	30	390	1870	780	3010	170	310	3080	0	30	290	90	3370
2nd-034	2240	360	2340	271050	860	60	280	1520	2960	2810	2380	42880	1300	1160	3720	4410	1150	2210	370	300	2150	2640	1730	40	17150	1160	29550	320	400	1860	6660	5760	340	2200	5180	140	80	160	5720	480	1910	220	160	7880	380	60	840	140	1830
2nd-035	6410	15710	1450	279810	660	160	290	1420	4510	22630	1870	16960	750	740	3010	1020	0	2200	860	1010	2750	37880	4470	30	17990	4780	18540	310	1900	2380	4430	4200	640	2010	4320	140	0	310	920	0	4010	190	120	5460	2780	100	320	240	1820
2nd-036	3560	8270	370	358700	7570	690	540	1640	2910	47140	5230	23310	810	2000	3130	2590	0	1370	420	910	15020	1260	16850	50	8370	4830	5050	580	2110	1340	1530	990	680	760	860	380	160	470	3220	120	2640	160	140	1210	590	150	130	630	2120
2nd-037	550	10	520	52120	16560	170	20	440	1060	100120	840	11810	270	220	980	280	20	380	120	60	1600	2320	6060	10	18450	330	3320	50	100	430	740	340	0	310	1000	50	10	50	220	70	250	60	10	560	40	10	80	44260	410
2nd-038	2600	9930	1240	434780	150	30	390	1480	2770	1660	1890	86470	860	2090	3270	2240	340	600	170	180	650	1040	2120	0	18860	1680	16920	110	1220	1030	1510	790	180	580	1630	140	60	180	2760	1000	1310	90	210	940	320	70	150	90	1920
2nd-039	210	0	0	65930	420	120	140	130	330	230	270	3520	340	680	910	60	130	0	30	0	80	150	50	90	1980	560	2420	0	0	150	30	20	0	30	0	60	0	80	170	130	130	490	0	70	10	0	40	200	20
2nd-040	1260	10260	5510	287640	220	70	250	1660	3720	4390	2200	64570	1480	2000	3520	1170	160	460	90	290	2900	850	2450	30	45400	790	18380	0	730	840	1530	560	250	530	5860	150	40	160	1360	380	2750	180	60	720	0	50	180	390	1290
2nd-041	3090	10470	2290	218520	2630	580	270	760	2610	2860	2330	20250	810	640	3580	1530	130	2850	720	1030	1910	17390	1940	50	16660	4200	41060	180	1000	2800	1860	6070	150	4470	13270	80	80	320	560	100	2190	170	160	11070	760	0	990	1150	2010
2nd-042	3550	1900	4200	323360	70	0	610	4260	7520	1270	3030	24840	2580	3910	6760	2900	290	1070	420	690	1690	12670	3480	20	23930	2650	16170	320	670	740	2190	1700	530	1480	4390	200	80	80	4620	170	3070	370	120	2060	350	120	570	130	1550
2nd-043	13430	3510	1390	302050	1440	120	560	2320	6300	16350	3570	21820	1230	1160	3550	1770	230	2030	320	190	8080	6860	2510	10	10690	3130	16990	90	370	2350	3230	2600	310	3070	3100	0	90	80	890	90	2370	80	120	17800	170	110	120	7950	4500
2nd-044	4860	6710	7650	209470	230	50	670	3040	5490	2680	4940	29150	3120	3160	6800	690	370	650	220	290	2960	3520	1290	10	43840	3480	14700	100	390	1480	2980	2370	390	2100	10340	390	80	1220	2730	280	4700	490	90	2850	240	90	650	0	2500
2nd-045	7450	820	600	184880	3300	590	350	1370	1310	238340	1510	6470	1060	2350	6550	1770	80	3550	1180	50	530	4900	70770	0	9370	9350	3370	30	290	660	990	1660	270	470	840	270	0	260	980	150	910	40	0	250	30	10	510	4020	1090
2nd-046	1980	390	3000	314510	260	10	560	2330	3810	2230	3100	35440	2390	2780	5880	1200	600	1130	240	460	1950	2750	2490	50	28390	2170	26050	90	250	1410	3950	3210	500	2110	6470	310	50	190	1920	430	2980	280	110	3760	310	70	490	110	1330
2nd-047	5020	860	920	366260	770	40	1040	3870	3820	3740	2870	39300	2600	5200	7720	690	830	1200	440	1260	970	13670	3080	10	21040	2200	36360	330	140	110	5230	4330	580	660	890	370	90	310	1230	0	2200	160	80	4880	760	80	650	60	740
2nd-048	1260	0	4660	372830	90	80	1520	1990	4090	2630	5310	32930	2100	2800	5170	250	380	830	300	820	3330	850	3540	60	37270	1320	14070	90	770	1290	2840	2280	390	830	3950	270	0	370	720	600	3400	320	130	2840	150	160	140	160	2550
2nd-049	4740	9680	1140	413660	650	10	190	2190	4420	5520	3350	93450	1370	2650	4670	5530	510	1060	160	100	1710	4320	5330	0	13470	4510	13560	410	520	1030	980	940	260	550	1750	380	80	170	7140	520	1670	130	190	1640	470	0	440	20	2600
2nd-050	4480	18460	1580	309710	3990	260	70	1850	6320	27010	1790	1990	1260	1880	2690	980	0	2020	940	450	2920	22160	9030	10	21480	2220	8250	430	2720	2380	360	2310	0	850	2660	0	0	0	670	370	4410	100	210	630	3810	0	1220	2500	1900
2nd-051	2190	3960	2210	325380	440	40	230	940	2150	4620	2040	61870	640	1170	2680	4310	890	1660	360	420	2210	4380	2130	20	22970	2630	34020	580	520	1380	2470	1670	140	910	3270	80	80	210	5290	660	1680	100	230	2920	750	60	340	140	1010
2nd-052	3160	1480	2170	281030	1030	290	790	2650	6300	7680	2560	54810	1930	1090	4410	5720	450	1630	520	690	1500	3260	1890	110	18440	1620	27790	310	830	2690	2840	2260	240	2060	6830	150	110	560	7170	310	1780	220	180	2770	840	140	540	600	7270
2nd-053	27550	9690	1660	219380	3720	170	280	2400	2340	49380	4880	13800	1970	4150	11170	840	440	2610	1990	160	3880	21540	63520	60	7200	6240	11780	80	1210	1380	3150	2440	540	1600	2350	500	150	20	1480	20	1960	140	20	3570	470	20	240	450	1840
2nd-054	2780	11490	1340	421630	510	50	330	2410	5610	1190	1800	53880	1440	1230	3930	480	0	690	530	80	650	970	5220	30	19500	3220	10850	170	500	1520	1390	1690	300	1360	4690	130	70	40	1410	60	2160	120	50	1640	320	40	320	40	2020
2nd-055	2140	150	1840	367420	610	100	230	1130	2340	1020	1240	44730	790	800	2250	1820	610	1250	380	190	930	1940	1300	40	17620	2640	28150	880	610	990	3810	3200	140	1050	2440	70	30	120	2500	320	1650	130	360	3910	250	20	760	0	41380
2nd-056	4020	7390	3230	285940	60	60	910	4980	8880	3080	5010	9100	3290	5380	9340	1050	190	2070	500	230	1200	18570	15790	60	27600	14310	10720	120	1110	2390	1020	1070	1590	1880	5000	270	0	180	2260	180	4620	220	180	1060	640	100	640	90	3970
2nd-057	3880	6640	2310	311790	570	70	270	3370	5410	2480	4700	46720	2380	4260	8850	1830	680	2260	310	270	1190	9330	4030	0	22740	4200	20010	420	510	2160	2900	3060	320	1370	4270	470	100	60	2870	350	2270	370	180	2810	420	20	1030	110	2910
2nd-058	1570	180	4580	293560	300	60	220	2630	4230	1000	1800	24960	1590	2020	3980	4840	410	910	330	270	2060	11660	1770	40	37450	2440	33340	320	1050	850	3410	3030	110	1060	4510	120	20	90	6630	10	2620	310	190	3530	470	40	470	110	1260
2nd-059	1660	1570	2070	303650	470	440	630	2600	3690	6990	2300	72940	870	1450	3220	4700	1330	1970	340	420	2370	2650	1340	20	21860	3880	35510	180	300	2020	2010	1850	100	1170	2920	140	0	420	5840	740	2450	80	110	2740	120	70	180	470	3020
2nd-060	5410	7730	510	401200	160	90	1600	1790	2450	3130	4330	61260	1870	5440	6850	1410	380	1060	460	310	400	1950	11100	50	20230	5830	31910	250	190	370	2460	1900	430	270	2660	230	30	300	1580	690	2440	80	110	2270	470	90	330	240	870
2nd-061	2770	0	3010	272290	260	40	1100	2440	3410	4690	3490	47130	2750	3760	6790	3920	1670	1230	30	1330	1500	2970	1840	80	20760	2710	28820	230	260	110	2990	2480	650	880	2290	320	100	370	5460	660	2190	230	160	2880	330	130	460	60	1540
2nd-062	5630	19810	1450	265960	2740	30	0	1270	3830	17410	2180	34960	1210	830	2130	1010	0	880	400	190	2860	2270	3320	20	18250	2940	17290	390	370	970	1400	2070	50	1010	4700	0	0	70	1040	120	1350	60	80	1690	260	0	520	4520	198160
2nd-063	5440	130	980	436060	510	560	290	1060	2640	15110	3420	79920	770	1000	2250	6920	2250	3390	300	430	2900	530	1910	120	8900	4430	21650	1380	180	900	2150	1920	270	590	2270	290	0	50	8630	330	1900	0	1200	2730	340	120	80	0	3460
2nd-064	1790	1660	1670	324590	980	50	160	420	1040	6170	1280	58620	360	500	1360	5790	810	1120	210	280	1630	2250	1800	20	11210	2050	42930	550	470	560	2700	2100	130	1890	2590	50	0	190	7490	630	1090	120	440	2860	160	40	180	70	580
2nd-065	1760	0	1690	294970	300	10	730	3140	4330	9490	4730	50790	3470	4130	9010	1620	2190	3070	220	890	1740	900	1910	20	20130	6990	28300	1100	410	1600	2630	2580	950	2230	4030	750	150	390	2110	590	2220	370	300	2640	330	80	660	70	2150
2nd-066	3710	2390	2150	261700	480	190	800	3550	5520	23880	5260	28560	3910	3260	9460	1470	1060	3330	540	210	3440	2080	2730	110	19230	6110	25340	460	590	2830	2380	3460	490	2040	7060	650	50	150	890	360	2160	300	170	2710	680	0	1510	0	4820
2nd-067	1030	0	160	37800	1210	80	190	420	710	16240	440	35920	330	390	750	2100	160	180	50	180	410	1860	317110	30	36680	540	2840	50	70	190	150	500	70	190	580	40	10	50	2370	50	270	40	30	300	40	30	110	220	290
2nd-068	1540	90	1070	349530	270	0	610	1930	3710	6630	4320	109150	1420	2480	3980	8130	6380	3960	200	790	1400	10490	1530	40	7830	1190	25590	2860	310	450	1870	1630	600	510	2400	160	310	160	12620	210	690	60	590	1670	290	20	360	0	1570
2nd-069	2690	1220	820	444370	6860	110	350	990	1300	55530	3140	29280	620	1180	2560	750	120	400	590	780	6420	14060	31050	10	3360	3040	4400	670	630	910	400	2860	130	430	1630	130	0	60	910	120	250	70	20	650	300	30	470	560	1060
2nd-070	2350	280	3640	374340	570	10	1280	2760	3710	4010	5120	34550	2550	3430	6290	410	1120	1280	370	1240	3910	3290	2380	80	18640	2280	16980	800	340	420	4460	4330	1200	1400	3310	370	290	260	1000	110	2190	290	390	4550	370	120	430	290	2800
2nd-071	2330	9320	2690	279090	790	30	50	1240	3220	3610	1690	26710	850	580	3130	5150	310	2210	550	20	2940	6220	1980	10	21410	5930	35040	940	600	2300	3460	3890	90	2600	5590	150	100	180	6520	170	2300	250	130	3750	760	0	570	0	5080
2nd-072	1880	920	1240	402160	330	60	510	2160	1860	6800	5000	31650	2750	4320	9200	200	1040	1580	300	330	920	3470	1770	30	15640	11790	15880	1620	560	840	1280	1210	290	1050	2800	350	30	310	1120	310	2600	120	1160	1470	390	80	500	220	1910
2nd-073	1590	80	2030	393570	700	260	1720	2770	3780	7640	4490	65580	3010	4670	7720	800	5810	4140	220	1840	1910	1030	610	50	12410	3840	13880	2100	440	350	3720	3520	1430	860	1800	740	390	360	1610	550	1670	250	860	3670	310	100	1450	210	1510
2nd-074	3130	0	1150	329210	170	0	710	4560	5210	44850	8590	36000	1030	1450	2970	1580	290	1500	520	400	19360	660	7340	30	13810	7790	16920	280	520	2230	2030	1700	620	1550	3870	160	60	100	1600	150	3230	100	190	2240	120	120	140	430	2790
2nd-075	4080	3140	4280	349510	310	440	480	5150	7210	2630	3260	46950	4460	6570	11410	830	280	980	460	310	1220	1550	2110	40	26910	6770	13520	170	1020	520	1680	1570	410	650	6380	530	0	360	1010	220	3940	330	170	2320	420	80	560	40	1940
2nd-076	5960	2460	580	94290	3930	0	170	880	1490	336210	3370	9370	550	970	2120	450	30	820	710	80	2440	21700	12180	10	6650	6380	11590	70	390	890	2100	1190	40	600	1530	30	40	10	560	100	1730	60	60	1540	210	40	140	120	760
2nd-077	3440	90	20	534950	210	190	1380	1340	1270	2720	3190	72600	1850	3170	5070	530	3560	1970	270	1700	520	1700	1300	40	4640	4280	13830	1140	850	140	2570	2250	1060	800	900	540	150	230	720	430	1130	100	930	2490	310	110	510	240	1150
2nd-078	29870	600	560	386820	1770	100	1030	960	1350	45570	2920	64540	630	1360	3400	6500	1700	2990	310	530	4400	1960	2850	70	4220	5530	14180	320	310	680	1740	1740	300	700	1840	240	0	210	7510	380	2040	70	840	1890	170	110	300	90	2320
2nd-079	2340	130	2450	278560	1300	190	690	3650	5080	42850	6110	40980	2550	2850	7590	2570	550	2320	390	1100	6870	3870	1750	0	16490	5670	29360	690	410	2530	1830	1700	550	1740	4500	500	130	30	2520	270	2270	150	140	5370	390	160	440	630	2970
2nd-080	5540	1300	3390	334520	150	180	560	2200	3530	4380	3060	50830	2810	4300	7300	1690	430	510	400	410	1530	10140	2930	70	29050	7720	20690	430	1140	620	1420	4240	270	610	5650	240	40	220	2080	310	2070	500	290	1610	170	50	990	140	530
2nd-081	1700	760	2510	335510	110	50	760	3790	5740	2340	1250	31610	2850	3550	7340	180	940	1780	340	480	1420	2680	2080	40	17940	1990	34570	790	150	410	1090	1070	660	980	2600	290	100	210	1260	400	2780	260	150	1230	300	50	560	90	1730
2nd-082	2220	4240	2180	364500	260	0	280	2640	3360	36390	3250	34840	1090	2190	5880	710	160	880	310	80	1290	9240	7120	10	15990	4460	13670	350	490	1330	3240	3410	250	2120	3630	180	40	50	2160	200	1990	110	220	3470	450	30	630	20	15920
2nd-083	5010	2230	3210	221210	720	250	690	760	1210	3050	2850	23570	670	470	3170	1050	380	2640	550	800	2870	5880	2590	60	15180	2920	40100	460	730	2510	5170	6860	0	3620	12850	260	350	320	830	70	1740	260	120	11340	1430	140	2140	40	2330
2nd-084	5230	1300	560	410670	690	10	350	990	2010	8670	3080	102350	920	1740	2720	11510	2840	2030	60	600	3660	1210	3800	20	6730	3150	17790	550	380	410	2350	2080	330	400	1660	190	110	90	15420	500	1160	90	620	2170	60	30	260	0	1950
2nd-086	1450	180	3750	327470	180	30	720	2630	5200	1180	740	22430	1820	2350	4570	2610	360	1010	270	660	1580	3430	910	60	30270	3150	27090	100	250	570	2660	1730	340	960	3720	240	60	190	3360	190	2980	140	110	2270	570	50	340	310	71730
2nd-087	3920	1890	2820	281070	250	70	370	2160	4140	1220	1900	37980	2150	1900	5220	3280	360	850	300	180	1630	3070	3130	30	26300	2460	29350	100	540	1110	2630	1730	250	2310	6060	120	90	150	4740	450	2700	250	140	2100	380	70	630	20	2100
2nd-088	5810	1620	1680	364810	270	290	640	2390	4500	6990	5490	45060	1470	2250	4350	1890	160	1230	310	720	1370	2230	9470	20	19600	5170	30170	260	370	1140	2640	2090	320	1930	4050	150	170	280	2570	130	1800	220	140	2690	610	80	530	150	1270
2nd-089	9030	20	350	410820	110	0	760	2010	2080	3670	4320	64320	2920	6880	8270	6870	1710	1760	180	260	420	1840	6070	30	15520	5430	26970	1060	220	300	2600	1950	430	860	520	660	10	320	8960	780	1380	90	860	2260	900	30	490	0	510
2nd-090	1840	0	1060	91420	7280	510	2310	9340	8430	54810	9370	13800	6830	10410	20970	1550	800	2880	370	2140	5870	2180	3210	50	21020	10970	9430	60	1430	800	3620	5410	2210	3570	1140	150	820	420	3520	160	2150	480	0	4160	90	160	750	1040	4590
2nd-091	10540	10500	1930	357360	640	400	910	2390	5790	1750	1320	39290	1380	2010	3730	3820	200	620	280	610	1150	1340	1020	30	21620	4160	19660	530	280	510	8150	1250	450	610	3310	150	0	140	4360	80	2660	490	90	1800	250	120	190	160	760
2nd-092	2610	2020	1090	116110	15940	110	270	4190	5620	83020	6550	27610	3900	4060	10120	4780	830	2630	330	540	6030	6660	1490	80	10210	8260	17630	660	390	2010	1510	580	550	1890	4420	900	220	300	5600	30	2110	220	10	360	1030	60	480	1280	2480
2nd-093	3060	7360	1310	372180	230	50	320	2640	5380	1450	1910	41670	1170	1490	3010	1460	90	1730	810	330	450	27660	3520	30	22530	6470	27710	170	1040	1810	1770	1340	1340	1110	3210	140	20	70	2170	330	1780	230	290	1790	400	50	230	120	3260
2nd-094	1010	120	3430	274960	440	10	130	620	1120	3700	1750	51040	690	550	2030	11430	660	1780	190	80	1930	1940	700	20	23120	1610	45640	340	270	1040	2540	1970	60	1610	3660	140	50	90	15250	300	1110	170	130	2420	450	20	370	60	1210
2nd-095	1360	150	2860	337140	250	140	790	2790	3510	1870	1700	22030	2250	2740	5720	160	500	1340	350	540	1500	1560	780	50	23990	640	27800	60	400	1230	2370	2150	470	2760	5860	390	70	310	1010	40	2980	260	200	2420	460	100	390	240	2350
2nd-096	6030	0	3060	146980	1090	450	1430	2320	3850	13890	4640	6580	1150	1030	4460	1380	350	3610	990	270	5890	3690	1820	80	15100	4420	34330	440	1210	3310	4410	4610	850	4650	14100	180	110	180	690	50	2500	410	140	17350	4140	300	1880	820	3160
2nd-097	3020	13030	1050	224750	11950	180	250	1600	3420	136650	2730	27800	700	1810	3510	980	90	880	450	230	5510	11240	7880	20	10860	6840	7940	520	240	1630	700	400	280	770	1610	250	70	100	1720	90	1180	70	70	470	350	50	240	620	2590
2nd-098	6070	350	2350	310720	110	10	640	2390	4110	1500	3120	36320	2330	2960	6110	970	650	1290	270	700	1620	4660	2440	20	25010	2590	34110	220	500	1520	3930	2790	260	1940	5100	220	80	200	1440	450	2800	200	40	3330	410	40	490	180	1190
2nd-099	7010	0	1020	365660	1370	250	800	2760	4360	8550	2620	55040	2260	2640	5170	1330	710	1170	30	1560	1750	440	3170	90	19370	2960	19210	380	490	870	3610	1010	250	1210	4460	370	0	340	1700	680	2350	170	330	1710	100	130	820	590	9040
2nd-100	2900	14200	1930	233760	4430	820	1240	1170	2260	133110	6190	31160	810	1050	3230	810	0	2190	560	920	14010	5840	3670	80	7240	12130	16410	0	1030	2670	2100	2720	710	1620	6220	20	0	270	380	0	3300	120	70	2330	1280	270	580	1830	2400
[truncated: 1 more columns]

## Sheet: 2nd set Targeted
studyno	Pyruvate (87.0 / 43.0)	lactate (89.0 / 43.0)	Oxalacetate (131.0 / 113.0)	PEP (166.9 / 79.0)	DHAP (168.9 / 78.8)	D-GA3P (168.9 / 97.0)	Glucose (179.0 / 89.0)	2/3-Phosphoglyceric Acid (185.0 / 97.0)	G1P/G6P/F6P/F1P (259.0 / 97.0)	F16BP/F26BP/G16BP (339.0 / 97.0)	Malonic Acid (103.0 / 41.0)	3HBA (103.0 / 59.0)	Fumaric Acid (115.0 / 71.0)	Maleic Acid (115.0 / 71.0 (2))	Succinate (117.0 / 73.0)	Malate (133.0 / 115.0)	Alpha-Ketoglutaric Acid (145.0 / 101.0)	Aconitate (173.0 / 85.0)	Citric Acid (191.0 / 111.0)	Glycine (76.0 / 30.1)	Sarcosine (89.9 / 44.0)	Alanine (90.0 / 44.0)	Cadaverine (103.0 / 86.0)	Serine (106.0 / 60.0)	Proline (116.1 / 70.0)	5-Aminovaleric Acid (118.0 / 55.0)	Valine (118.1 / 72.0)	Threonine (120.1 / 74.0 (2))	Cysteine (122.0 / 59.0)	Pipecolate (130.0 / 84.0)	Leucine (132.1 / 86.0)	iso-Leucine (132.1 / 86.0 (2))	Asparagine (133.1 / 74.0)	Tyramine (138.1 / 77.0)	Glutamine (147.1 / 84.0)	Lysine (147.1 / 84.0 (2))	Glutamic acid (148.1 / 84.0)	Methionine (150.1 / 61.0)	Histidine (156.1 / 110.0)	Tryptamine (161.1 / 144.0)	Phenylalanine (166.1 / 120.0)	1/3-Methylhistidine (170.0 / 96.0)	Arginine (175.1 / 70.0)	Cysteinyl-Glycine (Cys-Gly) (179.1 / 76.0)	Tyrosine (182.1 / 136.0)	Cystine (241.1 / 120.0)	isoValeric Acid (101.0 / 83.0)	2-Hydroxyisovaleric Acid (117.0 / 71.0)	3-Methyl-2-Oxovaleric Acid (129.0 / 101.0)
2nd-001	613795	8252040	126719	44818	NA	318608	1354719	NA	1440084	NA	87855	1928773	142500	202974	6176589	NA	492681	21258	NA	770167	471407	1795092	3881303	2081969	68797510	475933	241429	1237045	NA	2812306	3796913	1682235	27756	NA	11212413	10896832	6655538	103141	7287562	NA	18358664	NA	19440045	NA	2594298	29513	NA	1442461	NA
2nd-002	383819	6711479	315316	23104	NA	387399	4138655	NA	871214	NA	537405	15745016	238800	320774	8228330	NA	134681	28792	NA	279583	216488	862616	182015	657011	20233767	199275	108644	808098	NA	466052	2676198	824061	95813	NA	2462123	1944157	1902003	75159	1295825	NA	7015558	NA	3299739	NA	1847756	NA	NA	1968005	NA
2nd-003	1128009	5939496	134703	27857	NA	278339	1117865	NA	2654004	NA	104333	2934930	136600	158998	1208501	NA	274238	NA	NA	390161	431856	3766369	440943	1640481	36402144	616754	274332	1423821	NA	2978018	5245192	2249672	45828	NA	5815836	12420241	5557619	316996	10027187	NA	16818186	NA	8742045	NA	3694469	NA	NA	2006694	NA
2nd-004	150994	5376121	403311	253648	NA	383061	1690720	NA	7980691	NA	93845	2446144	141000	208469	29503468	NA	1888068	43685	NA	5449384	1722438	8250550	1923802	7584517	140915749	1312934	774127	2759296	NA	29890129	13864118	5970530	110840	6695124	42353054	74490265	32992982	220362	16584210	NA	32795401	NA	27807060	NA	9703613	20619	NA	3320144	NA
2nd-005	575404	8974444	143227	47714	NA	145739	508917	NA	1652686	NA	51627	1077553	193900	301705	706706	NA	527966	19688	NA	412731	232330	3822842	213466	1566045	37457150	508833	218765	1176299	NA	1637679	3338140	1915582	30690	NA	10715868	7672919	8696973	150034	4628338	NA	11645267	NA	2857576	NA	2478199	NA	NA	1368997	NA
2nd-006	7460861	52239519	110700	27940	NA	349444	308898172	NA	2681521	NA	181150	4600963	259800	293210	49375986	NA	222865	1402023	NA	107636	414689	5105454	3042066	1058958	10173163	744218	271775	1735505	NA	476160	2636471	1313031	39710	NA	7802215	2264961	16104820	124966	3362550	NA	8577095	NA	3687172	NA	1072882	166068	NA	2686140	NA
2nd-007	1187043	21534467	89025	42389	NA	522296	9388816	NA	4213755	NA	70909	2119622	147300	153051	16185407	NA	248401	71314	NA	965520	508535	4277380	2593433	1015168	58230279	586050	277886	1283946	NA	3857829	7307657	2399025	41809	3023196	4722335	15900640	12394611	90966	15559277	NA	32957462	NA	8798657	NA	7556914	26188	NA	8411782	NA
2nd-008	1933715	22611247	108851	285705	NA	584734	7722294	NA	7834075	NA	111157	2303628	49350	125801	14022525	NA	682056	32176	NA	1262759	1967510	6613828	3404365	3411504	97225791	1149583	647620	2080216	NA	9324673	11569864	5083357	29007	NA	15538489	32100986	15011089	190690	15851837	NA	34598068	NA	40362918	NA	7278851	NA	NA	5774129	NA
2nd-009	3890466	50945494	162184	237982	NA	1277902	6530484	NA	18813816	NA	573515	15079550	230600	354137	55514998	NA	465443	57595	NA	1157856	208154	10424160	108022	3204845	56613189	1095072	439130	2676923	NA	6711256	6150577	2475043	53459	893528	11781848	24787526	28588065	345748	37379398	NA	28802051	NA	26941050	NA	7324432	29789	NA	3694605	NA
2nd-010	707083	3556507	275959	74263	NA	180828	2363207	NA	2498146	NA	79227	2184267	255700	323771	42536824	NA	1614498	69546	NA	1929289	646986	6376262	3186992	8117936	130674084	1093514	678469	2564890	NA	10900148	13648191	6519079	85266	NA	37079514	37106869	23210726	164267	19186244	NA	35756185	NA	35544267	NA	8348792	NA	NA	2415218	NA
2nd-011	771982	14203318	67942	30053	NA	301355	2395656	NA	2407505	NA	38431	1409612	197500	206100	6060905	NA	123783	19154	NA	158415	259766	1386132	1413027	779372	24872451	245994	126208	649658	NA	1422911	1652887	585758	21640	NA	2011825	5856373	2773045	73751	4030531	NA	6215912	NA	10251144	NA	1313065	31660	NA	3017252	NA
2nd-012	1023985	5804515	415830	1373744	NA	928240	4868134	NA	8758151	NA	429175	10357908	241300	293648	7386979	NA	3233275	25017	NA	3798355	1989403	24027274	14076698	18274851	175156849	7285464	3555243	16418841	NA	23177598	52390367	31105102	105024	NA	61156624	63885165	51705041	4991066	10799382	NA	50649794	NA	5646988	NA	6616950	36250	NA	17292724	NA
2nd-013	954246	8646178	87822	59717	NA	277506	3640847	NA	1568564	NA	98776	2466188	97550	129826	25602401	NA	271405	44517	NA	1109332	364219	2883377	1989302	924084	94074301	672642	418309	615297	NA	10131566	7191456	2521275	27921	2182273	5563643	35403458	11702415	43112	9131215	NA	21123117	NA	12674003	NA	6218955	NA	NA	1580305	NA
2nd-014	1210803	35497589	138549	43702	NA	516547	2827633	NA	2660669	NA	746323	20577243	178900	147923	63488886	NA	217358	49485	NA	1257743	715064	6485109	1845993	1831589	104895312	729643	434323	1414961	NA	4657426	4108630	1895781	61403	450400	5190508	17615201	15340583	111219	9146846	NA	13765696	NA	10381436	NA	3872762	28483	NA	5391304	NA
2nd-015	849397	8832865	236067	91226	NA	197376	1251638	NA	1657109	NA	524837	14621433	104000	130521	33151104	NA	813914	20928	NA	1702223	1785622	3792448	163838	2707329	114501444	1619719	834182	1244555	NA	15881219	14134375	5570285	74904	871343	18504056	50484606	13066725	263050	17475687	NA	38365666	NA	19941440	NA	4863333	5288	NA	3519111	NA
2nd-016	1366239	12782201	53617	10827	NA	538468	8082609	NA	3727670	NA	129184	3026027	179000	346537	1712191	NA	86481	25418	NA	737875	382516	3526535	2370418	732843	28517790	246519	129581	951192	NA	2600842	1957365	521884	22464	NA	1829385	10535659	5854520	121466	6618098	NA	7816785	NA	2995358	NA	2468607	NA	NA	3854609	NA
2nd-017	1039211	9357471	156961	50431	NA	277065	3859221	NA	2694252	NA	140849	3885656	150600	148329	2991908	NA	149535	32832	NA	487159	509480	2848374	143691	1350366	35162735	444714	233156	799359	NA	1639138	2607432	1260687	49390	NA	2453818	7938502	4411990	83417	9417697	NA	11330362	NA	16261220	NA	2472641	NA	NA	1683515	NA
2nd-018	310448	14214261	185097	255328	NA	394257	415240	NA	4065634	NA	135983	3221098	149500	137850	28161889	NA	652186	NA	NA	1455376	2018389	11349826	932712	3036772	74376748	1773524	839153	3529792	NA	14631218	13543718	6137806	46337	4810282	15873791	44202699	22354510	313457	34333766	NA	26615347	NA	9296430	NA	5579446	NA	NA	3430201	NA
2nd-019	1078619	6992521	75618	16579	NA	860098	2906241	NA	3538885	NA	20195	682568	68640	94957	1758615	NA	68388	18540	NA	150366	275950	1728680	428671	858506	10508650	368391	185738	1037664	NA	866849	3755421	1344471	43027	NA	1589524	3874592	3729874	188631	6231225	NA	9376332	NA	9136704	NA	1569755	NA	NA	1437484	NA
2nd-020	348057	4364809	108194	166170	NA	124950	692258	NA	1921605	NA	56524	1691436	114600	175203	1429582	NA	276335	NA	NA	1337019	848266	3724716	60750	889491	64529288	594998	292939	724748	NA	4526634	4647018	2071947	31930	NA	6191506	18242540	6831517	241836	8231901	NA	19103835	NA	3821251	NA	4369595	NA	NA	2113376	NA
2nd-021	810689	5043718	88813	38060	NA	166835	5888893	NA	1727450	NA	159374	5009434	123300	186446	28646865	NA	297440	82350	NA	1806397	809052	2334679	1627169	1359114	117840984	454105	334086	686885	NA	4972702	5844299	1423556	34100	NA	6645861	17823631	6527414	34380	6214708	NA	15006800	NA	27295910	NA	2829710	NA	NA	2517483	NA
2nd-022	1926497	6047481	196392	93258	NA	428138	2526492	NA	3885085	NA	75881	1851653	110200	111001	1027343	NA	839615	64001	NA	1904377	503779	6388172	219295	5153483	117265610	1199625	639774	2387381	NA	8380510	10491450	4184442	93223	NA	18957425	32116765	9526813	236811	23087738	NA	27236091	NA	34177509	NA	6883359	11500	NA	1967687	NA
2nd-023	3595078	23709787	245953	860119	NA	814996	8909293	NA	12104135	NA	137802	3638653	92800	159181	30534436	NA	1147923	184832	NA	4791919	723881	19184661	1385729	3352462	121262954	848179	561064	2718685	NA	21395600	10749081	4215268	74403	NA	19321286	59178552	29554491	111010	17977738	NA	39989198	NA	42259018	NA	10989322	50293	NA	6651664	NA
2nd-024	654468	5250072	54856	71964	NA	232934	2451299	NA	2381098	NA	56762	1542680	107800	188355	6514894	NA	187050	63198	NA	934590	553111	2301036	557886	1192363	75420388	950377	472136	709626	NA	2391935	7576998	2451035	12773	NA	4092540	11193968	5659594	96222	6147562	NA	15614852	NA	11491248	NA	2676630	NA	NA	2031464	NA
2nd-025	840397	7154656	128271	262252	NA	865566	831526	NA	13728867	NA	56564	1185110	237500	305896	2848783	NA	301664	24601	NA	1006406	1131105	9650906	610247	4622727	63890134	1591066	736502	3722205	NA	7119246	16714558	7288323	27462	NA	7038617	25944037	17900419	1239450	14306996	NA	31777666	NA	27148419	NA	5221543	NA	NA	4194477	NA
2nd-026	291830	9306178	157935	63746	NA	359070	964120	NA	2151912	NA	282838	7671699	88330	133123	37741208	NA	415496	15479	NA	979268	254909	3348773	8232960	2079371	64074176	1294787	589742	1494963	NA	4700067	9817987	3775612	32867	NA	8797964	18518886	17905956	167305	7804160	NA	27002564	NA	10894206	NA	5044182	NA	NA	3555273	NA
2nd-027	375046	4856947	1110149	300800	NA	637975	240933	NA	8717391	NA	59919	1654585	971500	1113611	13834976	NA	401902	42163	NA	1356524	13484	4179200	79621	1635021	93446666	917559	472002	1531604	NA	5126100	4802564	2310874	369971	NA	8692393	19202931	17668234	157873	23855318	NA	32947050	NA	12547645	NA	6565050	NA	NA	2305185	NA
2nd-028	1728063	32525187	91011	203030	NA	688996	16945092	NA	11354481	NA	83434	1883475	51740	89805	17582243	NA	309746	81739	NA	597071	664421	5586091	1799841	3476230	25350842	1107295	450083	2662282	NA	2923595	9839431	3242829	40297	303859	5983891	12544163	12913281	308877	9611194	NA	28779310	NA	11256418	NA	4562191	69180	NA	2721838	NA
2nd-029	1260744	10071367	47110	NA	NA	964036	7601039	NA	1612561	NA	592436	15941671	103000	90223	7340507	NA	195627	26850	NA	251419	233147	2111908	4105750	1776109	26373829	681604	291211	1537822	NA	1530759	4286506	1764926	20413	496390	4101211	7379235	7991023	249275	6264316	NA	15013674	NA	10373534	NA	2801678	NA	NA	6277248	NA
2nd-030	1997634	46846250	131136	491687	NA	1066979	7066471	NA	8242266	NA	90064	2173287	89860	136297	17729189	NA	313490	69881	NA	1123349	1434700	3881854	2539636	2312196	68247332	374501	234280	1386155	NA	4559148	3154352	1211616	36152	NA	6713280	18068498	8725447	71026	15324588	NA	11002877	NA	35410786	NA	3008729	53995	NA	3290880	NA
2nd-031	382321	6451380	363331	271351	NA	303209	1065180	NA	2796594	NA	89861	2425082	123400	122813	22455989	NA	1038175	35183	NA	2127901	761476	9153228	558683	4172852	78788605	1284983	588817	2516094	NA	17340637	11644925	5309675	121129	5508765	24198852	49734660	34175011	352053	18218162	NA	32855667	NA	16483928	NA	10356764	NA	NA	1885895	NA
2nd-032	4081452	50572645	135652	236083	NA	240556	3746982	NA	3380357	NA	91654	2393497	140900	213699	3557123	NA	396999	55587	NA	3330181	124564	14475680	242388	1274530	48358360	911058	398853	1109166	NA	17480150	6008338	3262482	42416	NA	9760696	51901564	30302351	157847	44577880	NA	10439354	NA	30012596	NA	6332447	NA	NA	3878557	NA
2nd-033	1396874	9234974	108978	39971	NA	504862	2636804	NA	4258956	NA	16246	701483	317800	378690	1430487	NA	360834	19431	NA	598076	934190	2622005	569239	1824941	30942788	413259	186412	1290140	NA	3645619	3859532	1640981	40516	NA	8192777	13809213	8255480	103931	11904562	NA	19640639	NA	19606057	NA	5259367	15156	NA	2310117	NA
2nd-034	1322023	9168066	61831	39513	NA	540707	4810295	NA	4541266	NA	261359	6977910	74630	182509	7811988	NA	362442	58203	NA	1113645	490531	3544125	1687962	2082884	80541770	657301	369550	1271063	NA	3343315	5222405	1579105	22679	NA	7029905	14677133	8846936	94564	10107672	NA	14276975	NA	18469531	NA	3748024	NA	NA	2442457	NA
2nd-035	407037	21057256	758730	156254	NA	715382	3541191	NA	9091607	NA	36907	923776	253400	305287	58219220	NA	319907	178981	NA	1259718	256258	2946382	1542355	1996046	19144054	307229	169656	1034132	NA	5104977	3926135	1583628	199019	NA	6374842	20434279	14017300	91434	13378841	NA	18782515	NA	22612020	NA	6107394	21719	NA	4333313	NA
2nd-036	2920215	27054735	384484	244643	NA	2391972	10185770	NA	6303855	NA	56846	1390395	68800	120052	2038144	NA	270910	36127	NA	459681	186389	7624431	95933	3559825	19652672	1027649	425084	3450933	NA	1825116	6052999	2524632	142173	NA	5827044	8095267	15048166	366672	11081211	NA	16607850	NA	13024714	NA	3797099	41732	NA	5633601	NA
2nd-037	9328448	146411059	95281	34447	NA	1937625	96141392	NA	26089344	NA	86213	2311751	663800	764190	45953969	NA	376529	85374	NA	704889	94810	8739213	693828	2109993	85997408	629699	314043	4010683	NA	1442412	5494585	1446960	50071	3186658	11388956	5385621	17733710	125244	8175700	NA	13524315	NA	11867552	NA	3368692	NA	NA	4681342	NA
2nd-038	107310	5096037	109081	125585	NA	389389	1319702	NA	4320237	NA	46965	1171954	195200	373682	2845259	NA	654828	NA	NA	3562932	1892338	10551033	5368021	6135735	92045747	2342685	1078800	6001766	NA	12595730	21021633	10303221	32226	7418650	15759091	41017173	21323191	603593	30945251	NA	44139150	NA	3378982	NA	8803723	16031	NA	8122758	NA
2nd-039	257089	4138282	523870	399430	NA	290744	131906	NA	3130116	NA	48629	642839	118600	128198	16666892	NA	1440446	NA	NA	1886664	2583601	9848836	5387719	7117672	48676642	4257883	1661368	9467941	NA	9481274	28299347	12949096	193616	NA	30344123	34215003	39827929	2248134	25589126	NA	38139816	NA	1425269	NA	7616724	36661	NA	6263762	NA
2nd-040	487571	7603140	660754	183569	NA	260388	1072983	NA	21172526	NA	49599	1391497	187300	159308	3331314	NA	1646057	NA	NA	5140913	1113578	8401694	286849	4378276	159405814	1020524	757947	2949460	NA	11822688	9819125	6808364	234967	6775270	35870025	39484854	24017739	292483	9679582	NA	25947677	NA	24040646	NA	5404194	NA	NA	1322150	NA
2nd-041	511517	5462220	112850	31350	NA	326219	5340793	NA	1605355	NA	182617	5572784	98250	152699	32524169	NA	317707	72405	NA	990300	548715	1902448	4799315	950347	46684030	462742	224905	666779	NA	3504521	5497876	2210992	39253	1036506	8329090	14280017	13629914	33744	6708519	NA	12375828	NA	12878798	NA	3404256	NA	NA	1760834	NA
2nd-042	367871	4550063	250912	179031	NA	440019	467664	NA	5355885	NA	86789	1846553	78930	50531	41224020	NA	429302	23864	NA	1176744	207334	9862599	3034655	2222352	125708724	2337159	1213705	2036613	NA	5081505	18117209	5609951	59368	NA	9912216	19432884	30164102	573538	11502039	NA	46336418	NA	7761333	NA	10237601	24756	NA	2348616	NA
2nd-043	1292291	12240031	77191	21932	NA	626716	1807161	NA	3731617	NA	22036	796689	105500	177814	9655903	NA	306039	29961	NA	343444	626659	2031848	486817	1248342	27113034	391680	185109	1075465	NA	1803200	3095988	1055963	30280	NA	6024144	8088645	8467802	98155	6236680	NA	14312076	NA	12540201	NA	3279979	28326	NA	2090508	NA
2nd-044	632567	8316335	256938	300926	NA	298081	1661034	NA	3239005	NA	108484	2757029	188200	292861	19145604	NA	1673967	16684	NA	2384883	455447	18062762	625933	10022729	115041152	1999687	999028	5072758	NA	15065250	18465937	11173857	101679	1080691	36441279	47579274	45565475	1181345	21702505	NA	38402339	NA	20946150	NA	9183527	39348	NA	2687306	NA
2nd-046	701428	9549782	149026	189262	NA	129287	1683164	NA	4101015	NA	58520	1378685	201100	198714	14689594	NA	1136147	26139	NA	2684966	934447	12008131	4026097	6952491	107528930	1746247	834685	3659142	NA	10575564	17132247	7625212	54342	NA	27081182	39462871	23643922	576718	23065436	NA	35606646	NA	42548802	NA	8332977	19456	NA	2637905	NA
2nd-047	914297	8591334	290254	329507	NA	575466	1579687	NA	7730703	NA	269672	7191059	149700	201051	54895343	NA	886697	NA	NA	3387601	2950851	17829307	380818	5893023	108120226	6174157	2683444	8172298	NA	12510969	39962047	18999298	101421	NA	21409173	42603460	49536136	1609973	11171178	NA	66945737	NA	2902527	NA	11338819	56767	NA	7943364	NA
2nd-048	618514	4987756	522864	323884	NA	290760	267068	NA	2750014	NA	42198	1024123	115300	171338	3936563	NA	593173	NA	NA	1907645	1696625	12104524	309644	6124810	96053763	1453752	652526	3056648	NA	10538686	10152755	5334507	154797	NA	14123798	35881546	21610941	476901	18210635	NA	18630904	NA	7236010	NA	4445047	7251	NA	1613783	NA
2nd-049	651045	10619804	142424	146016	NA	805181	2977888	NA	6948263	NA	77507	2217955	203900	229751	18604733	NA	597317	20589	NA	1335955	860611	8162966	2260542	4118598	63091361	1330835	592133	3767915	NA	8905134	13777536	5082508	53319	2631068	13136052	31559463	21330789	500924	19571714	NA	35506683	NA	21112885	NA	8032452	33302	NA	5723492	NA
2nd-050	178937	17627669	686459	77671	NA	485755	2585216	NA	5917742	NA	460869	12946312	135800	156450	27601124	NA	314950	141616	NA	757236	59026	2171611	95790	1699422	29070222	549563	232453	1058701	NA	2858729	4116327	1096300	252295	NA	7742293	12680713	15968684	49340	14213199	NA	15929070	NA	11856414	NA	5305368	NA	NA	1432205	NA
2nd-051	898127	12021860	175862	213674	NA	262143	4522905	NA	3930552	NA	74913	1953984	157700	162327	22655452	NA	658567	74499	NA	3268656	1866866	4512536	12400213	2832226	108796343	655787	457809	1736206	NA	12473243	7976574	2218860	44751	3418790	13869691	42436342	12637986	162454	11845085	NA	20618460	NA	31921909	NA	4736994	NA	NA	8059529	NA
2nd-052	1270190	9366562	191666	219802	NA	193603	2969062	NA	8201514	NA	51421	1535203	129700	138447	12853388	NA	177641	65560	NA	641264	721121	2459373	1809753	2205535	52547572	231643	120896	1194014	NA	3069079	2093479	778434	44818	NA	4077789	13709442	5211725	133526	9060553	NA	12953865	NA	27018994	NA	3017814	NA	NA	3053945	NA
2nd-053	2344705	47690197	1359649	316643	NA	2148913	23870995	NA	27301567	NA	192923	4784114	120400	162737	68843304	NA	687600	217492	NA	701492	881544	6281154	356622	4392779	61731884	1711822	727692	4119939	NA	5240553	16203961	6531097	481608	NA	15462838	21231336	30434376	674570	15897040	NA	24061177	NA	32701114	NA	2833196	90819	NA	66370223	NA
2nd-054	215602	4208871	531450	198063	NA	842404	6051595	NA	26557207	NA	616063	17809413	537800	679368	2266560	NA	629990	135980	NA	3448056	1358989	12177967	1181854	1503306	129954433	1098655	646758	2243216	NA	13123739	12259978	5035993	161881	1551800	12246469	41748433	24687769	190156	22092182	NA	47839345	NA	5095521	NA	16525072	35288	NA	10770781	NA
2nd-055	280496	5445295	155052	297185	NA	377763	10073796	NA	8842860	NA	238478	6184963	233300	253677	11313464	NA	733062	46438	NA	3197056	2427923	7844784	5474641	4313084	129956863	959817	569999	2415241	NA	12577140	10405054	5118332	39996	NA	15821989	41889734	26234628	188536	21635060	NA	34155664	NA	41301012	NA	8440105	NA	NA	5027347	NA
2nd-056	298289	16742436	434874	409643	NA	394100	107483	NA	17268039	NA	127092	3768835	271300	333637	47729863	NA	1871524	NA	NA	1573785	1036515	13664534	675272	7298397	94514342	3451619	1535680	5559978	NA	8824615	23624496	12476623	118459	372588	38028923	31416141	38741638	260970	21835192	NA	54294865	NA	11971919	NA	14210763	36262	NA	5756657	NA
2nd-057	359598	5400842	222078	379046	NA	628320	1198678	NA	21789539	NA	430186	12110335	144900	233829	45295000	NA	1056134	NA	NA	2338386	1245168	11725300	7126667	5727668	93516713	2964418	1338057	5258086	NA	12801623	25229264	10942108	93698	3016381	22020235	41277334	30509213	922869	28005839	NA	49255957	NA	15169870	NA	11534171	27196	NA	5323027	NA
2nd-058	146088	4152567	168754	360145	NA	295860	3173270	NA	8047537	NA	179079	5046700	293600	351663	51508946	NA	1681085	56064	NA	5093443	747166	5278040	11223117	5614509	172039465	2200929	1290640	2396297	NA	17451179	18105397	10493481	46848	545701	37095967	49141098	33256771	131629	15613767	NA	52058340	NA	31074701	NA	9816153	NA	NA	3636064	NA
2nd-059	913416	9387692	86929	67663	NA	316367	1281112	NA	2751906	NA	68560	1547607	90990	82743	8785414	NA	264668	42149	NA	1526547	703815	3543977	3499642	1481153	78112594	961437	474528	1030975	NA	10205273	6588377	1995021	30953	NA	5186720	37465850	6049868	122473	8523265	NA	31406975	NA	17718313	NA	5812180	25365	NA	2011994	NA
2nd-060	158333	3270729	367524	377107	NA	327598	148461	NA	3980140	NA	42741	924385	93180	185354	16194438	NA	1422706	NA	NA	1799187	1348606	20300611	604256	3756943	72420395	3371950	1398497	5433320	NA	8807705	17832673	8349353	96869	NA	30668938	32449761	42349441	799660	7943685	NA	24688731	NA	2202265	NA	4669040	NA	NA	6864825	NA
2nd-061	882496	7852170	246415	286326	NA	317634	3560903	NA	5272595	NA	123710	3194515	171600	163706	11785542	NA	1342644	20193	NA	1748102	909066	12431783	3023202	7043021	118769394	1868652	903695	5316908	NA	8244661	18144975	8053569	102537	NA	30251689	30025115	37828354	957653	15396528	NA	31580065	NA	24906249	NA	6126384	48113	NA	2436991	NA
2nd-062	686087	14150858	85819	43292	NA	354136	4876003	NA	3296121	NA	573525	15183415	193500	230897	6669563	NA	438342	40641	NA	1690837	1157395	4208477	236945	1685222	79124706	328804	242716	1758011	NA	2838574	3193428	1567755	34685	NA	9267419	11482308	7487102	53927	4759217	NA	17556418	NA	17857179	NA	6097315	NA	NA	1694909	NA
2nd-063	979834	9223189	133243	102545	NA	534757	878993	NA	2832186	NA	60662	1619503	182300	262066	720467	NA	103611	27004	NA	259059	532360	2753171	346714	924518	13882024	304292	141214	788729	NA	1519846	2007444	821065	45886	NA	1499849	5890779	3137427	147460	6763223	NA	9156895	NA	14365422	NA	1876448	NA	NA	1216367	NA
2nd-064	1585570	19630867	83107	124095	NA	340026	11592412	NA	5318021	NA	103064	2700935	194100	274338	17809941	NA	730711	24071	NA	2711800	1325894	4867295	14943071	1846843	141122351	483948	405540	1366371	NA	11623352	5510528	1989627	22353	1145110	18940706	36073592	16661257	114699	8989651	NA	16353765	NA	20509248	NA	4265258	NA	NA	3858711	NA
2nd-065	716206	14686651	137562	117670	NA	344101	1889603	NA	3432899	NA	128656	2885244	178500	173243	1472129	NA	645786	NA	NA	1730654	1299396	10079535	8310898	6531270	80803320	1475574	703201	4106258	NA	12726172	19113219	6904759	44952	NA	13299814	40405432	15266681	993036	13639856	NA	36980042	NA	42049562	NA	7225951	13339	NA	2029746	NA
2nd-066	3341061	32767114	260803	321983	NA	1492283	3664427	NA	10099221	NA	865833	23442718	114500	138976	4352304	NA	439067	99946	NA	1106691	1192216	8211328	1311625	5450568	61227332	940022	443112	4640251	NA	8730293	13400620	5392639	71348	NA	10036876	30583233	16984722	542522	16495297	NA	35498652	NA	41917515	NA	6928788	32492	NA	5280550	NA
2nd-067	2635535	18800271	78778	108881	NA	466153	8626854	NA	10172119	NA	91958	2405488	136800	208776	48428115	NA	386693	22486	NA	408836	465481	3595598	511657	1399386	42966195	642531	315799	1675481	NA	2462461	3435041	1629136	24158	NA	6288559	9127669	11067092	172454	11618819	NA	14711866	NA	23828298	NA	3297675	26455	NA	3837377	NA
2nd-068	1414910	22415959	190609	429235	NA	757792	6557940	NA	8506695	NA	197518	5583304	302800	416139	66155996	NA	780189	53889	NA	1229203	664231	15470544	46610740	6949016	79645337	2875906	1251855	7432532	NA	9459226	31041942	14648456	50269	NA	16342201	35130601	31677858	1483754	35194010	NA	58160418	NA	12236423	NA	13773925	71849	NA	9366039	NA
2nd-069	5365015	66012937	147846	29792	NA	2282970	35636886	NA	15302247	NA	2081218	45990127	225200	247412	57310714	NA	522366	233065	NA	825434	393603	7002995	1242653	4329259	72212109	1316113	612747	4318307	NA	2264369	9137726	3479105	42400	9228302	13969434	8819437	18929362	938222	34970615	NA	23049548	NA	23700558	NA	4057488	234678	NA	33181061	NA
2nd-070	1511596	11270862	436369	291205	NA	658042	548506	NA	7037073	NA	331993	8503784	96130	110773	12331074	NA	1055839	16591	NA	944459	545966	14503722	555082	4646594	89580419	2186878	981224	4474840	NA	6369136	18806153	8271142	146942	NA	23719473	22656932	29245908	913273	9586274	NA	32487169	NA	7658961	NA	4855100	28900	NA	4998565	NA
2nd-071	1731388	7232935	136777	707001	NA	211548	5026912	NA	3047287	NA	92129	2469673	88540	106128	29069936	NA	740307	71038	NA	2920825	1380244	4993050	3126319	2342092	142526105	571637	455708	1355993	NA	20503004	7369420	4214481	44019	NA	16667515	57806752	23816956	60586	10235669	NA	26587661	NA	45901305	NA	8590362	23534	NA	2856938	NA
2nd-073	928736	8329310	181957	388819	NA	742461	6789476	NA	15495682	NA	347695	9459724	132800	120635	4454209	NA	860990	40722	NA	1239741	1170492	14908080	2834617	6361714	79488237	2585529	1160005	5864205	NA	9278524	25891983	10124160	54063	NA	19938353	33418272	30985868	2185651	21949588	NA	42610798	NA	4750044	NA	7606587	49561	NA	3664861	NA
2nd-074	2217434	28586108	124928	89119	NA	1031344	2015347	NA	4572379	NA	43460	1494743	95770	92834	1054764	NA	309420	15669	NA	682490	1053853	9490494	1398141	2526629	62592012	619370	299485	2059524	NA	3132085	4341293	2175357	57321	NA	6832380	13586311	8859741	184058	13598672	NA	44809436	NA	9503586	NA	5112981	23920	NA	1087811	NA
2nd-075	106439	3461992	109110	87181	NA	334549	1465079	NA	2095686	NA	125244	3315869	136200	171311	4039937	NA	990431	42725	NA	1485418	534382	8522491	2313287	5514009	78667269	4076429	1806573	5288672	NA	9975278	36273250	17021353	47835	1420327	23300799	36252345	20058461	1505443	12876187	NA	50630930	NA	22378777	NA	8756137	39924	NA	8245790	NA
2nd-076	5592799	197860747	185757	NA	NA	373997	35996969	NA	3824468	NA	353725	7066391	348000	480100	104595075	NA	774785	104262	NA	2117818	5564896	35217174	10850293	4683382	96884262	2338896	1119910	5051000	NA	2629890	24045958	9502896	64707	26830842	17797522	11165998	24472478	465085	27813524	NA	59145819	NA	19861400	NA	8018822	17543	NA	46881724	NA
2nd-077	263622	6974893	178449	289718	NA	452292	1404247	NA	6165175	NA	83370	2252966	221900	292373	3232476	NA	136712	NA	NA	372843	544886	6517443	82687	1553868	12682975	1124647	467695	2814124	NA	3903983	9158610	3675574	47789	NA	2372800	15827730	14350208	1316656	5846752	NA	12152788	NA	3735354	NA	1854530	31440	NA	4165383	NA
2nd-078	805502	22916367	79927	115118	NA	409775	5986481	NA	5446881	NA	70655	1437747	169700	185062	4375636	NA	173570	NA	NA	151262	788664	2737327	352013	1435901	12123214	344391	148343	1275442	NA	1131008	3163922	1108160	30733	NA	3572109	5130867	6345044	154754	4147954	NA	7272950	NA	10610635	NA	1096590	41446	NA	1802489	NA
2nd-079	1833563	24079116	115596	84184	NA	910158	4354314	NA	5359150	NA	89498	2209449	115700	155458	10100802	NA	303034	65557	NA	762116	489967	5241854	2032117	2125921	78758526	569512	315484	1894692	NA	4923367	6262043	2067314	42540	NA	4212242	18309856	6356396	272662	8809651	NA	20618350	NA	23629490	NA	3517489	25782	NA	2326005	NA
2nd-080	261214	8535003	234279	156733	NA	657203	982268	NA	10429261	NA	1978157	45705220	158000	217112	22243807	NA	1712901	25594	NA	1931167	1091347	9113452	995006	6587198	94696213	2055319	952066	4007494	NA	6186965	18443519	9923368	63762	NA	38012625	24977918	32162417	429796	10935907	NA	27529914	NA	31837427	NA	5274343	22293	NA	7358666	NA
2nd-081	840363	7873947	207391	384828	NA	324923	1028072	NA	7555583	NA	70481	2414098	118400	69466	11168353	NA	1648928	36378	NA	1985666	627015	7890498	808998	4840159	122438241	2169853	1082182	4185471	NA	12586756	20687650	10596925	72072	NA	36415557	38755044	33317882	580652	13332018	NA	42200744	NA	5080273	NA	7436362	NA	NA	3411006	NA
2nd-082	370815	62892032	250656	383776	NA	353138	2390590	NA	5955653	NA	2004034	44046055	205600	232632	51216729	NA	1724371	45029	NA	3353764	2504298	19231083	18735367	6164303	136597232	2807675	1381321	4943496	NA	18501302	42471312	13370858	75287	45379469	38067746	52962962	59062115	689186	31319652	NA	74376207	NA	3224930	NA	2768652	14657	NA	9332175	NA
2nd-083	1077296	6665469	151167	59438	NA	528179	2480346	NA	1819760	NA	898446	25105592	72440	161526	12878283	NA	180634	132124	NA	985687	405922	2215771	2764422	2365369	80170588	534844	281426	917861	NA	3343838	3801424	1550550	43006	NA	3682393	13790215	6480391	52473	6647869	NA	8210487	NA	21695312	NA	1432548	NA	NA	2610182	NA
2nd-084	1045637	11450474	98742	180190	NA	361203	2920148	NA	4628240	NA	160857	4008545	266300	301345	4131567	NA	191737	NA	NA	443098	886578	5389422	2871075	2037077	25223659	862649	326988	2099788	NA	3505712	6116582	2090000	25569	NA	4984256	13387916	10128163	307416	12948815	NA	16529924	NA	8063957	NA	3793781	NA	NA	3028369	NA
2nd-085	2566579	34698439	110415	424154	NA	670150	18727621	NA	36771756	NA	231433	5023213	308600	250858	127171989	NA	687241	57304	NA	1185237	2953564	10336656	13352087	4318511	82711752	2232522	1011900	4311668	NA	13393090	26704751	8463893	39315	NA	14667752	39972497	24200080	1404130	39408732	NA	50127007	NA	34966970	NA	9914034	196369	NA	25553152	NA
2nd-086	374492	4172492	240777	327864	NA	262364	259324	NA	4939835	NA	75092	2368791	128500	122616	10325731	NA	788321	NA	NA	2613265	1019104	1916251	2018976	2235844	97069491	1257963	616566	1970377	NA	12499758	11117682	4730768	71668	NA	15477176	42390114	19721982	576719	11869275	NA	27894729	NA	6356459	NA	6848759	23428	NA	2296907	NA
2nd-087	1143414	7220904	146260	360025	NA	159298	2019945	NA	6078335	NA	66707	1560630	278300	325878	19104912	NA	857505	37385	NA	2438437	1213735	9485469	2083232	3324056	124137693	916100	567686	2108948	NA	7786475	10744807	5665387	58659	NA	19339369	27327593	17903105	101676	17677302	NA	30247318	NA	17116302	NA	7472383	NA	NA	3138432	NA
2nd-088	2052816	28637778	469876	1853044	NA	974220	1653750	NA	24776055	NA	134006	3547534	216300	250925	20023079	NA	644425	63318	NA	1748142	1091829	26215482	405927	3607652	82780556	1281034	596524	3873852	NA	7075384	11302308	5671427	146607	NA	13709061	24952024	31794995	641699	22465690	NA	34482676	NA	23276758	NA	8956884	47490	NA	3828623	NA
2nd-089	222277	8858081	507725	1716613	NA	255684	151318	NA	8744958	NA	865632	21827269	216100	239539	59885875	NA	1808635	NA	NA	4352899	3961067	37619891	4998224	9564428	126720453	7968028	3735345	18986754	NA	19158225	56205312	33526363	137251	NA	38220933	58615921	58920664	4772203	17466391	NA	65954225	NA	1292219	NA	11387827	213569	NA	11100547	NA
2nd-090	1389967	8237001	146812	85947	NA	977631	13329368	NA	1642133	NA	NA	268223	118400	127899	6049737	NA	196136	12457	NA	268990	254101	4400868	619857	4477126	24555404	2186998	779430	3879707	NA	3838698	9769966	3522677	51241	NA	5032726	14874499	20284952	533606	11860564	NA	17030168	NA	4773972	NA	4186570	NA	NA	883201	NA
2nd-091	324723	4116056	209964	898666	NA	299452	674164	NA	4986228	NA	78439	2025937	291800	317105	4108828	NA	542577	NA	NA	1635565	391330	5234517	69524	1576990	74262188	1216922	575262	1476681	NA	5979519	10505654	4629801	63065	NA	11887216	22601572	28268477	411418	6993638	NA	31074376	NA	4038786	NA	8294965	NA	NA	2887651	NA
2nd-092	3672246	56228911	152174	116129	NA	2246195	43904335	NA	15752748	NA	40970	1146164	145100	151705	21717865	NA	436755	57596	NA	454828	314131	7008168	943027	5181593	36856973	1107623	474892	4824659	NA	4911061	13522760	5032465	32049	NA	8638517	18761393	11185749	882052	11176654	NA	29136057	NA	32698071	NA	5042030	44429	NA	3996610	NA
2nd-093	289845	5154959	229569	326934	NA	311265	613692	NA	7717955	NA	95024	2777046	83080	137343	65403759	NA	452653	77453	NA	1874939	3185644	4572570	3475028	2094391	42261109	728572	354067	1714722	NA	3941655	5179469	2737184	72385	NA	9715659	17663863	24980903	89559	12683563	NA	35376985	NA	10318572	NA	8522696	NA	NA	3863923	NA
2nd-094	1035933	10836609	87474	58089	NA	97906	3608892	NA	3306080	NA	98280	2706344	93340	156231	9811823	NA	722098	119785	NA	4163211	588551	4861735	1157456	3345963	182587022	453051	674341	1155405	NA	5884191	5852242	2256818	22874	NA	17271702	22181312	9290636	132206	8121445	NA	12822746	NA	43791533	NA	2320062	15967	NA	2800858	NA
2nd-095	1070019	6443684	156448	375921	NA	456951	1295871	NA	5540515	NA	147699	4218408	105100	122678	2042804	NA	519328	39310	NA	1337058	696428	5282426	1229788	2690574	94623998	1254804	652389	1747006	NA	6301717	10972809	5029011	46469	NA	11505421	24695362	11544719	341363	11516809	NA	35623115	NA	30365045	NA	4011592	24177	NA	2753484	NA
2nd-096	1030410	11386851	111246	61496	NA	270786	2481402	NA	2409169	NA	268923	7838402	113500	137667	2623452	NA	333433	173644	NA	465033	502459	3236101	1057778	5444366	31387318	438736	194587	2145883	NA	2208642	3527795	1334674	39146	NA	7517731	9321112	7911107	124547	7370245	NA	9129481	NA	18547503	NA	2329528	29239	NA	1923675	NA
2nd-097	3457394	86525316	78767	339228	NA	1518563	57630114	NA	30339200	NA	155441	3658576	201900	212928	51330894	NA	601730	28625	NA	996537	498753	8332667	3228030	3191188	86696541	1760977	858199	3609303	NA	4300783	14170895	4353381	25005	NA	12810235	16738952	16530829	502154	49285149	NA	41337118	NA	18218833	NA	11134604	204069	NA	11278268	NA
2nd-098	920535	4886367	295017	140760	NA	355310	1342127	NA	3190289	NA	51526	1149154	149200	167831	21607515	NA	770700	NA	NA	2590756	1884794	9909249	5117146	3256143	109428643	3204110	1391364	2318502	NA	14819192	26636049	12553070	86025	NA	18105198	45872850	17179761	599627	18418843	NA	44573726	NA	14921344	NA	8938833	NA	NA	2319345	NA
2nd-099	785290	6680028	80427	203324	NA	371305	2049117	NA	8286461	NA	80311	2050704	131400	173704	664485	NA	184519	18706	NA	557680	896904	2281012	321028	915128	20238589	330517	174375	1113522	NA	2100324	2754503	1234559	21809	NA	3089752	7983207	6143058	235069	10855132	NA	10288964	NA	6717613	NA	3004927	24577	NA	1474690	NA
2nd-100	2812161	49965916	277016	192844	NA	659263	3005706	NA	6324965	NA	175097	4413692	160200	209318	12095327	NA	370815	125762	NA	278006	467293	5671379	112561	2702322	37008337	415325	241564	1719956	NA	1775913	2599697	1246567	87706	NA	7142802	7425844	12360828	110470	10342345	NA	8644333	NA	23363356	NA	2215335	NA	NA	6569029	NA
[truncated: 179 more columns]

## Sheet: 2nd set Global Aqueous
studyno	Aqueous_NEG:(-)-Acanthocarpan	Aqueous_NEG:(-)-Chimonanthine	Aqueous_NEG:(-)-Epinephrine	Aqueous_NEG:(+)-Syringaresinol	Aqueous_NEG:(±)Fenfluramine	Aqueous_NEG:(±)Fenfluramine Esi- 11.591002	Aqueous_NEG:(1R,6R)-6-Hydroxy-2-succinylcyclohexa-2,4-diene-1-carboxylate	Aqueous_NEG:(2E)-4-hydroxy-3-methylbut-2-en-1-yl trihydrogen diphosphate	Aqueous_NEG:(2R)-3-Sulfolactate	Aqueous_NEG:(2S,3S)-2,3-Dihydro-2,3-dihydroxybenzoate	Aqueous_NEG:(3a,5b)-24-oxo-24-[(2-sulfoethyl)amino]cholan-3-yl-b-D-Glucopyranosiduronic acid	Aqueous_NEG:(3a,5b,7b,12a)-(1,3-dihydro-5-nitro-1,3-dioxo-2H-isoindol-2-yl)methyl ester-3,7,12-trihydroxy-Cholan	Aqueous_NEG:(3S)-3,6-Diaminohexanoate	Aqueous_NEG:(3S)-3,6-Diaminohexanoate Esi- 12.467002	Aqueous_NEG:(9S,10S)-10-hydroxy-9-(phosphonooxy)octadecanoic acid	Aqueous_NEG:(a-D-mannosyl)2-b-D-mannosyl-N-acetylglucosamine	Aqueous_NEG:(Ac)2-L-Lys-D-Ala	Aqueous_NEG:(Ac)2-L-Lys-D-Ala Esi- 11.1010065	Aqueous_NEG:(Ac)2-L-Lys-D-Ala Esi- 11.72199	Aqueous_NEG:(R)-2,3-Dihydroxy-isovalerate	Aqueous_NEG:(R)-Lactate	Aqueous_NEG:(R)-Lactate Esi- 10.301011	Aqueous_NEG:(R)-Lactate Esi- 10.396987	Aqueous_NEG:(R)-Lactate Esi- 10.396987 :11	Aqueous_NEG:(R)-Lactate Esi- 10.651993	Aqueous_NEG:(R)-Lactate Esi- 10.791993	Aqueous_NEG:(R)-Lactate Esi- 6.8049946	Aqueous_NEG:(R)-Lactate Esi- 7.747991	Aqueous_NEG:(S)-3-(Imidazol-5-yl)lactate	Aqueous_NEG:(S)-3-(Imidazol-5-yl)lactate Esi- 9.203993	Aqueous_NEG:(S)-Mevalonic acid	Aqueous_NEG:?-Alanyl-L-lysine	Aqueous_NEG:?-Alanyl-L-lysine Esi- 10.726994	Aqueous_NEG:?-Alanyl-L-lysine Esi- 10.726994 :28	Aqueous_NEG:?-Guanidinoglutaric Acid	Aqueous_NEG:?-L-Fucose 1-phosphate	Aqueous_NEG:? glutamyl ornithine	Aqueous_NEG:? glutamyl ornithine Esi- 11.692994	Aqueous_NEG:<none>	Aqueous_NEG:<none> Esi- 1.4079995	Aqueous_NEG:<none> Esi- 1.518	Aqueous_NEG:<none> Esi- 1.7050012	Aqueous_NEG:<none> Esi- 1.7910002	Aqueous_NEG:<none> Esi- 1.7959996	Aqueous_NEG:<none> Esi- 1.8310001	Aqueous_NEG:<none> Esi- 1.9560008	Aqueous_NEG:<none> Esi- 1.972	Aqueous_NEG:<none> Esi- 1.9850005	Aqueous_NEG:<none> Esi- 10.683006
2nd-003	5092	NA	33288	6954	9646	6947	10579	398212	40650	19318	6631	31079	214896	214708	11955	90292	62457	27700	21052	121657	16094	NA	157748	175516	252886	75232	118170	170438	219827	217752	4792	9441	9150	9150	5777	295040	156149	151912	317875	181963	941	1924	10421	140616	169419	NA	NA	NA	4682
2nd-005	NA	NA	19604	NA	NA	NA	14772	71562	51208	18062	NA	NA	137208	136957	NA	11910	31134	6874	15651	108037	NA	16716	NA	NA	76653	85803	214213	NA	52871	52280	NA	NA	NA	NA	7320	NA	90416	88369	60392	198707	NA	NA	85105	301958	114412	NA	92587	34714	NA
2nd-006	NA	NA	NA	NA	NA	NA	NA	NA	NA	36381	NA	20038	NA	194698	NA	29257	NA	NA	NA	NA	24200000	NA	9716320	9716224	24700000	24900000	NA	1361172	122365	99873	6449	NA	NA	NA	NA	78683	NA	NA	74757	111161	NA	NA	NA	NA	NA	NA	18863	NA	3805
2nd-007	1079	NA	4491	4592	12631	4929	23586	24099	30668	122289	NA	46554	132232	132096	2335	76585	16144	14374	11209	56576	1989382	66319	1992051	1991766	169758	161166	311800	96215	136522	134112	8467	10280	8274	8240	NA	NA	66989	65495	135636	251830	NA	740	76524	NA	NA	621893	NA	408294	1945
2nd-009	2600	4344	29327	4114	4510	6620	31610	175688	91919	6339	9201	25703	246965	245730	16320	152045	58492	48920	60401	168306	635602	163697	900623	910553	348589	88784	NA	120221	577450	574796	14052	13710	7053	7053	14197	NA	137059	118980	232184	174176	NA	NA	37659	281313	27598	1380	200624	15256	11170
2nd-010	6575	NA	43899	NA	10515	NA	23307	847607	28654	22605	5757	NA	892261	877739	NA	463935	263799	47536	36892	187909	31614	28166	220524	226388	241384	332231	NA	255387	624265	625008	19320	4382	NA	NA	25367	75085	115449	94526	348720	178653	3421	71065	35299	145118	98315	NA	116279	12862	3912
2nd-011	8155	NA	6210	2092	7395	4272	13982	85745	50745	15790	NA	11694	110943	107351	11274	76785	98346	9185	NA	90213	226912	24059	227380	233503	310323	75075	NA	260873	234426	233211	9849	6206	8639	NA	4276	NA	24939	23342	114516	193202	4660	8268	74517	102671	471231	79126	106608	180267	NA
2nd-012	NA	9769	37366	33871	168086	63735	8601	2125660	76273	44080	NA	9837	101631	476258	36484	34574	74357	21726	66203	NA	NA	32269	594035	596501	901861	652880	782433	113510	255096	251587	145700	402397	299176	299176	62746	NA	133905	120608	170495	210127	NA	NA	58294	29355	200972	NA	8721	108852	NA
2nd-013	6723	NA	41056	NA	NA	NA	7879	130741	24236	10718	NA	72865	303672	301913	2958	373297	13704	3208	8525	88498	316146	124177	307351	310047	373680	84338	NA	340745	54968	54006	10395	NA	NA	NA	3723	NA	26320	26036	466326	187734	NA	NA	75914	169298	98458	6989	148621	48076	9103
2nd-014	3565	8463	NA	9024	18161	8704	36589	94718	47434	11854	NA	12172	173153	172633	NA	219497	11494	16841	13766	92893	330360	226574	329019	330780	220209	44293	350449	NA	95384	101852	7308	13880	10811	10811	3056	34917	20735	18770	154118	185144	15518	512776	23235	30349	205068	30969	65361	11583	NA
2nd-015	4835	4097	15238	NA	8464	5804	41320	126880	52576	9903	19545	69114	709864	700564	30134	191855	156737	65245	75813	100143	15383	139905	96338	91724	108781	57336	38824	267758	486323	486896	11674	8389	25338	13894	14654	239085	151283	142290	512110	98479	19808	NA	NA	NA	NA	NA	NA	NA	3098
2nd-016	4226	NA	NA	9522	3797	NA	13459	154730	69048	22702	NA	53788	136114	135868	13368	127055	55742	8830	58997	76034	4182050	158548	4173659	4180240	192389	105203	647090	147871	98984	99095	52444	37952	37671	37671	NA	6327	92131	89266	42528	188700	NA	NA	44181	141555	213304	NA	120537	42254	NA
2nd-017	6859	NA	63180	4058	NA	NA	29130	175739	26589	17007	7516	31790	110114	109852	2783	68452	8685	7375	9613	115512	469299	27092	464852	461151	696567	155123	NA	354039	182995	183472	9688	NA	NA	NA	NA	28730	7083	6424	436400	189406	789	12577	26045	156783	84675	NA	42958	30304	16825
2nd-018	5687	6006	22794	NA	17637	8171	29082	87794	93590	15876	NA	20494	741398	730756	4946	50509	58748	7168	30288	80240	NA	149586	144417	144417	53000	9782	6255	128250	276538	276886	16872	33791	33407	33407	5393	71107	34362	25193	159053	170062	1413	1101	NA	NA	NA	NA	NA	23477	NA
2nd-020	6572	NA	14100	NA	11332	3248	15281	46528	32571	8659	4187	40277	266371	265018	3907	26307	57970	21568	10077	164256	133984	9495	135130	135170	145661	129474	NA	170109	248118	246883	13010	10399	6336	6336	4380	61542	8820	8542	456082	178651	6690	177511	27416	179122	52868	NA	27658	20545	NA
2nd-021	7226	NA	10343	1266	NA	NA	10267	100877	22615	18552	NA	80934	191499	190670	6554	877192	31833	33321	6565	115766	732797	170613	730725	739246	713418	149459	NA	192903	89208	88494	14131	3208	NA	3953	4601	5124	117230	116383	596650	160092	3738	12959	92057	292671	351158	23465	111730	78096	12878
2nd-022	6966	3195	14294	NA	9703	8527	31026	884261	21392	81067	12204	21428	533086	527423	62900	381135	322644	118373	133491	143238	38169	7344	242858	242460	182926	78865	44576	91066	596553	594202	14283	35004	34343	13169	38317	206976	131076	115985	244749	224368	NA	NA	31140	149010	95878	NA	59910	24172	NA
2nd-023	NA	NA	NA	1659	7441	NA	17581	14471	12040	58709	NA	124450	157632	241282	46891	1730717	53337	53767	NA	120015	1241887	60347	1259720	1262490	1105180	1112599	18355	NA	231323	229774	18649	3481	4818	4818	9302	NA	NA	211975	1729672	227181	26357	114078	125318	NA	NA	95872	13332	136241	10431
2nd-024	8273	NA	20462	5555	4033	3408	13177	231395	21262	10662	4461	68250	151502	155357	8161	235300	118785	22245	27867	91549	346626	36167	327146	348752	318471	63598	61241	307817	221862	221702	11565	9043	9043	9043	6638	14145	26574	25896	808266	194721	NA	NA	57719	240124	174213	NA	39730	45044	7771
2nd-025	2209	4832	32266	NA	56419	19709	55724	285221	15496	33432	1631	5277	449967	446210	17384	25732	40745	37825	47626	113121	88152	6031	88141	89430	18043	19949	138316	122811	810565	808834	14198	88452	47873	47873	4984	NA	12672	17753	220130	150984	903	2834	63544	NA	NA	294040	132221	94262	NA
2nd-026	5935	4997	43896	8757	23643	7642	13023	95212	67484	NA	5481	NA	252969	251473	14651	10605	97644	31489	62819	82026	17470	138159	176113	177148	218719	92958	52670	284299	343645	345250	8596	32193	40971	41807	15329	NA	41500	40269	111437	270930	NA	NA	66297	235664	22909	NA	192643	8481	2711
2nd-027	NA	NA	6347	NA	NA	NA	18172	1581	35794	7222	NA	NA	406280	404388	NA	3618	NA	NA	NA	208863	164408	65974	200135	198211	NA	83350	130808	42064	81989	81298	4122	NA	NA	NA	2320	NA	5360	5360	174665	160052	NA	NA	40293	176205	124527	1039	141622	34466	NA
2nd-028	1506	NA	NA	33524	34506	8509	34184	NA	21536	33514	NA	33597	119744	119596	4838	146859	17589	8045	21527	87912	139254	102936	2827653	2834685	483926	515715	114294	124514	267336	268673	7950	30831	31514	31514	NA	NA	11988	2685	214068	165229	680	3828	75163	188711	100801	4552	69802	57170	NA
2nd-029	11464	NA	NA	23220	62076	46908	77488	NA	87956	88088	10900	43440	244308	244208	NA	77304	140716	64132	120296	201540	1260844	45256	1256948	1260432	340648	102628	384452	213448	574780	562456	19188	117092	115592	115592	NA	59836	96684	92640	83800	592300	NA	4584	192576	916076	224828	NA	173252	51856	NA
2nd-030	4565	NA	NA	3657	1982	2511	42340	NA	31420	10102	NA	49897	202404	201633	NA	223020	8900	3582	16813	168778	1158179	42873	1164636	1162274	394593	227843	29968	106531	231530	229623	12219	2863	2490	2490	3478	NA	6721	6463	899856	190819	NA	962	59970	NA	NA	4264	111682	17204	17404
2nd-032	2008	NA	16937	NA	1817	NA	35761	51014	31244	31052	5078	74669	585336	579570	4947	178168	7990	10201	2593	96183	20335	6919	203094	20325	316901	55506	17243	30224	13136	9906	16870	NA	NA	NA	3082	93394	34439	34439	780848	233708	26341	1032	NA	115570	74153	NA	13007	NA	NA
2nd-033	1633	NA	NA	2596	14726	NA	11698	519722	28930	16853	NA	18546	344725	343195	NA	321642	85463	38508	27865	NA	59019	25439	549432	545319	757281	952127	NA	195980	NA	NA	NA	49068	49332	84249	7063	NA	27978	96613	330688	226536	NA	NA	88268	325206	71227	13878	136848	63381	15040
2nd-034	7033	1296	NA	3234	12470	7464	20014	607631	47946	11957	7910	35801	244342	242623	67434	617987	182763	69674	100401	131476	664233	48692	669372	645630	715955	142780	NA	673815	554593	577782	16982	15885	17482	17482	14905	78100	69308	66415	325042	265270	4590	NA	32209	212508	142946	NA	31187	NA	25264
2nd-035	4725	NA	NA	2507	4769	NA	17399	NA	51619	925	NA	91749	186172	185621	4156	244270	NA	1954	8883	69789	17310	7964	227490	235118	363441	273315	433620	59621	80578	79188	6971	NA	NA	NA	2363	NA	40535	21778	421626	225557	NA	NA	83135	NA	NA	22475	147965	65497	6762
2nd-036	1837	8107	7297	11037	9990	7622	9948	NA	49487	5498	NA	13292	115504	115637	2515	19987	6578	6450	13512	98883	1994763	66908	2005729	2003282	351472	184279	655500	134492	104347	106583	8502	17029	10311	10311	NA	NA	23930	17091	148416	239088	18164	338840	94063	132657	60020	7639	74134	92184	2623
2nd-037	NA	NA	NA	8419	NA	NA	27558	634	56821	22463	NA	35116	57290	57290	998	395324	4695	NA	NA	70275	11100000	658325	20400000	20400000	1308948	1146202	NA	309053	31468	30538	17559	13035	8121	8107	2415	NA	46598	35735	344966	169845	NA	NA	93825	31213	130019	74806	3028	212856	5410
2nd-038	NA	16524	19300	9518	39273	16918	29936	155358	75380	NA	5722	36821	604200	598335	17850	98917	87681	35561	66349	NA	190783	24285	167386	190022	229368	200256	927107	64079	646477	659046	43630	66431	71927	71927	7026	NA	85242	78813	247902	204795	NA	NA	79100	251750	114657	9547	179798	43629	NA
2nd-039	2000	24336	9776	3525	46983	24115	46534	139940	19318	7052	NA	NA	602562	595841	4137	6919	3647	8947	52467	83842	57634	3579	78929	58276	28590	46592	149956	78864	625508	624514	26056	146099	53658	53658	6724	NA	133652	21764	204159	203540	173269	816689	70899	244730	108005	958	197162	36417	NA
2nd-040	3989	NA	24921	NA	NA	NA	10246	187731	20274	5225	NA	NA	723641	713986	NA	190987	42675	37364	NA	81085	104594	24562	134622	134070	76531	288028	201941	28965	61231	60549	3905	2415	2306	2306	5200	NA	180657	178820	234438	200163	NA	NA	80715	191341	160973	34219	108976	89681	NA
2nd-041	6678	NA	NA	2542	NA	NA	17849	11316	22858	25668	NA	106660	130552	130332	NA	1084325	4725	2819	NA	90323	350971	33612	346777	347074	576053	98359	NA	133628	94058	95207	4965	3780	NA	NA	2321	NA	65356	64845	426843	178594	1086	2790	49697	NA	NA	9852	138472	46047	17751
2nd-042	4819	2121	99082	NA	9174	6033	14000	50686	30703	11254	21564	26949	305864	315649	25870	20485	147037	33532	65470	103040	17695	264428	37213	38152	30164	22629	57214	113129	733212	732632	24754	28325	26599	26192	16469	38517	403382	398236	418175	311594	1471	NA	19964	85613	234457	NA	8427	NA	NA
2nd-043	4494	NA	19355	7286	5705	NA	18493	NA	25679	13883	NA	NA	112785	114492	4398	172271	13113	10240	21874	145463	272123	56205	271690	277113	223319	73381	NA	142641	189699	191244	7894	1541	NA	NA	3748	20802	6773	6773	230641	177081	NA	1700	65556	408824	134420	NA	132684	31402	7602
2nd-044	5085	NA	36933	1355	20243	13483	39639	265200	38548	5266	8922	12917	1155949	1132996	11062	82760	239979	146125	134291	66944	132391	72899	133531	131827	64573	56685	213284	197102	144315	143315	18038	NA	63124	63016	44291	NA	222275	175172	122866	185761	623	9494	75223	NA	NA	3069	275391	5752	NA
2nd-045	NA	11752	NA	NA	NA	NA	19570	7704	184900	19966	NA	13488	78468	83788	NA	7698	NA	NA	NA	131230	1829220	160664	3689412	3707826	NA	NA	1302222	262024	159096	154808	66780	NA	NA	NA	NA	19326	33416	22742	86266	404362	NA	NA	58810	476946	183068	NA	125868	NA	NA
2nd-046	4513	NA	34435	5055	34014	16829	30058	916840	26922	6519	3580	38252	660324	651929	76578	235882	261797	84807	123436	103005	152573	112384	183119	185671	64103	NA	NA	404205	414477	412872	19129	119195	79657	79657	25161	NA	120852	113949	238575	210540	953	5679	48886	218275	252241	22101	201506	69432	NA
2nd-047	3069	5135	NA	9818	21148	17695	52555	221244	70774	4327966	NA	14013	1215829	1191584	23740	5213	57722	58964	40539	51119	NA	376812	188619	190591	248790	237153	223704	351664	569201	564414	59678	66302	22046	22046	17077	2185	127466	107826	129177	152802	1404	10253	59637	234584	140698	NA	140154	25081	NA
2nd-048	4762	5566	4873	3354	29476	9761	46853	161284	19094	11806	3776	31703	748565	738661	11470	15321	105633	75168	46478	85614	28226	25765	68527	38947	NA	NA	233809	157306	187613	186412	7787	22766	22710	22753	8750	2233	59655	84637	271653	192240	112933	936123	52374	177522	308001	7032	166965	58676	NA
2nd-049	NA	13045	38099	8961	37472	25458	33116	94680	91321	NA	NA	43208	480348	475386	13158	36517	57115	39422	71671	89649	NA	35107	179692	180804	198783	78757	441886	88073	279486	279309	24928	30734	26984	26984	9750	NA	84590	8318	304662	268845	NA	NA	78717	NA	NA	25359	190082	52888	NA
2nd-050	NA	NA	NA	NA	2736	NA	19800	2682	14164	4367	4489	68482	128182	127852	NA	6713	636	NA	NA	115278	437747	100323	438049	437854	133462	112990	351915	75237	94936	95779	NA	NA	NA	NA	NA	7426	26646	24251	132746	169766	NA	NA	40220	70418	274485	85357	89098	218700	NA
2nd-051	2086	5557	22609	24801	18115	8703	35795	138583	28981	2974	7478	70889	416268	413501	14273	325140	143759	168281	34478	94160	475265	77182	488928	489745	480985	144992	97421	125444	207801	204720	16056	49313	48356	48356	11507	NA	43383	61021	840363	212094	NA	NA	76645	68493	245977	213316	76752	199540	14245
2nd-052	6194	NA	22762	NA	2712	NA	29337	441052	20243	4274	NA	8152	228371	227614	NA	277650	79547	25677	NA	121218	402052	53694	387305	391058	393323	129306	27671	112751	664887	665619	12919	1330	1330	1330	NA	NA	NA	141934	541009	196631	2097	10995	87381	160226	243334	21437	144634	87781	8595
2nd-053	721	NA	9427	44225	36009	27810	18716	47134	52686	582716	NA	23345	252789	255009	8548	46077	NA	1421	11646	209682	31150	288542	1569089	1576985	888876	1071504	431646	113480	171587	170909	10157	34941	29377	29377	3203	30789	8604	8604	311270	139094	NA	1368	26220	119914	150435	NA	25204	42865	14719
2nd-054	NA	9768	15347	3277	6103	4195	9212	298546	51016	6937	NA	NA	371346	368875	18238	432688	NA	8121	NA	109056	24314	6256	251788	249020	354233	362398	707152	112013	363059	360693	39157	7167	9857	9857	NA	NA	35967	33927	693061	196411	NA	2717	76585	108519	NA	63122	124942	74506	11361
2nd-055	3052	5505	20310	5733	13345	8601	31782	762170	36447	3512444	7935	108932	490682	486631	67814	607966	252124	245176	11554	114317	43023	40514	742131	789765	851800	889748	NA	727955	925180	920201	28871	38223	17061	16228	25645	NA	80264	77863	1046960	165430	1924	31744	61550	237181	247657	12204	121687	54433	8461
2nd-056	5490	15050	NA	1194	54180	34132	119436	76286	21880	44580	8012	151000	688980	683970	13412	11814	NA	31578	104280	95166	30532	500376	150222	151152	98118	NA	273980	293396	347264	346308	24298	101486	95140	93968	8036	6950	92532	80332	171526	308216	313804	1086282	55070	348534	80536	NA	181516	26970	NA
2nd-057	2676	18302	4324	1534	74734	38160	42979	443082	21966	5629	NA	92035	570627	565317	49768	343719	76148	45527	108396	102999	197423	371341	194837	197309	42409	46736	383329	110677	176585	176478	15759	175588	175516	175516	14955	NA	109768	45711	155078	188108	13513	54954	71731	NA	NA	1127	194317	5810	NA
2nd-058	5956	1958	28346	3307	22466	6152	28397	414215	33479	24073	8006	85046	670384	663974	46815	144537	295336	310760	103990	78469	33796	251380	235533	235111	303920	213518	NA	348713	181457	182232	21809	238986	237244	237369	41113	NA	36960	37330	1018460	193886	NA	NA	74264	148571	NA	37588	97827	60662	2999
2nd-059	5569	NA	10926	NA	12841	6506	53508	211049	40631	68892	NA	58380	485869	480913	5616	128816	93227	19997	34970	142401	18939	19914	155351	160422	239530	62407	NA	115181	170694	170210	8304	14062	16737	16737	3476	53666	NA	136792	258546	126751	12979	74180	24097	133261	159264	NA	29683	30393	2952
2nd-060	4034	8301	10048	NA	9168	7640	39306	51344	28679	101952	NA	NA	612483	605419	4069	4535	5622	6817	13234	82759	147987	44035	147639	116865	72075	71974	457933	122989	151115	151630	17472	28960	6819	8670	3806	8780	45492	6633	67458	161531	NA	NA	26282	173956	67142	NA	18824	14213	NA
2nd-061	3550	8961	25946	8120	30812	14054	22320	538667	47138	23277	5976	4773	583214	577797	45653	57055	254565	263290	82909	170233	40827	262709	450341	454761	371652	67556	838202	277074	538586	536139	33356	101952	126980	31406	14103	NA	407659	392684	240498	190014	37992	165518	65527	235578	48855	5024	167786	27589	NA
2nd-062	9469	NA	8001	NA	NA	NA	34255	93941	22969	131205	NA	16238	131996	131983	NA	541881	NA	2066	15795	78483	87933	11628	164004	161005	637107	630909	NA	113940	248843	244775	51826	NA	NA	NA	NA	17507	57976	NA	899609	282457	NA	2276	NA	46297	175186	NA	NA	39122	5200
2nd-063	3927	NA	10693	NA	7485	4611	52512	167296	26129	78340	NA	NA	109098	108773	3000	25163	40391	46063	12946	67068	65995	1767	73590	73475	93580	86045	NA	77510	137177	136798	10411	4085	9012	3951	2802	2146	15613	10751	287255	275292	37947	136007	38987	249386	175956	NA	13875	44369	NA
2nd-064	4793	2997	10234	20859	15047	3296	9575	258272	46294	4736	NA	56724	386403	383347	55202	324890	193031	222477	52406	105976	1130241	38071	1106563	1129487	1272626	283787	35770	289811	300812	300599	20906	39196	57464	58245	22887	NA	46736	96888	509183	197804	NA	NA	67539	168861	124031	26461	219791	54489	39579
2nd-065	1390	38178	18092	23318	99400	49969	45277	224968	26032	18685	NA	29675	861797	849268	92116	97241	182058	70144	91160	100910	382804	22581	379427	381488	248990	247125	205895	308352	366104	362289	15120	143082	219438	219440	17699	NA	106154	10041	191302	207729	NA	1545	57166	50534	299339	44984	39051	117089	NA
2nd-066	2098	5937	17448	23085	54313	23461	32505	106982	38375	10340	NA	39790	378862	376023	16091	117665	28335	11453	67782	113034	13982	20182	216914	220763	174554	137770	NA	158001	138062	137768	6754	46149	71932	71932	3116	NA	34577	28267	500180	63280	NA	NA	73050	207074	667200	45723	165534	86300	4338
2nd-067	NA	NA	14657	5306	5511	7403	12690	321950	90790	256485	3025	14706	215468	213072	7813	81899	179488	6536	65720	176228	67772	108162	2756404	2757822	232366	96130	187267	176025	252549	251028	18173	20503	19376	19376	6848	28696	66963	58827	145804	184420	35526	282182	23066	188567	57051	NA	NA	NA	6418
2nd-068	2108	23856	22214	48365	54619	36543	59472	596813	86099	10310	NA	26549	545490	540763	144616	30936	336639	338670	197806	NA	54028	352336	1160880	1166025	1221683	193956	659543	313775	1180215	1182999	31773	200966	80276	80276	13286	NA	89021	66805	210321	170984	8866	104576	76251	236335	97636	NA	81739	23858	NA
2nd-069	1323	6491	18643	7980	5165	9295	21090	20195	211092	3812	NA	12082	89407	89296	NA	28964	8774	5987	10095	150213	NA	244629	3402379	3631293	277098	123623	829580	161175	691420	682194	24622	10408	11225	11225	NA	NA	21994	4070	73987	217681	NA	NA	89707	NA	NA	NA	112959	17431	NA
2nd-070	NA	8640	73129	NA	37098	48618	6567	NA	53321	19964	4770	18553	795766	791874	NA	18527	267648	NA	269633	18240	NA	204826	261656	261505	90009	255138	NA	NA	NA	NA	NA	198347	153074	152637	86234	NA	504095	463599	243525	150609	NA	1598	71317	10438	19537	118350	108638	63805	NA
2nd-071	5169	1346	880	NA	14915	4496	32937	257770	13090	79740	NA	130529	628823	622215	37606	869329	72083	81780	14228	97115	550161	126249	599423	562326	546011	547737	NA	540558	282208	278267	12643	3027	NA	NA	13210	NA	144726	144541	1463629	169342	229275	1249900	62031	NA	NA	39747	110181	125787	4361
2nd-073	1660	29659	13029	28892	90996	49033	53192	1070858	58472	14069	NA	1427	997153	982481	36459	10417	121700	33489	88265	NA	25526	39661	684264	697127	611079	74506	1524633	341767	698497	697738	34062	276376	132351	132351	23540	11792	74027	75302	291272	186297	37458	305391	34352	178391	138884	NA	73455	25068	NA
2nd-074	2632	NA	42836	4573	5467	3002	24329	79627	56819	25035	6571	21673	219186	218241	11122	138499	40664	10261	24639	103500	182068	24812	184589	184041	301670	28011	NA	57853	201454	199233	18183	16264	16110	16110	4817	115263	15839	14109	91969	170647	96782	823148	4408	86568	203654	NA	4975	NA	NA
2nd-075	825	NA	35760	NA	NA	NA	7557	221163	107178	24071	NA	NA	514885	509269	NA	54591	45210	72433	47557	90724	236116	9975	221988	263703	318022	580882	201569	56612	262393	259850	9794	17774	16302	16302	12040	NA	92620	91143	255965	245953	NA	NA	81951	NA	37885	4038	87425	12475	NA
2nd-076	NA	20678	8128	11788	NA	NA	150658	5338	545414	7376	NA	281538	162202	162500	28144	606324	NA	11206	NA	42572	4305194	2012178	4295138	4282334	2477004	1221300	2613880	1436482	360898	358208	44196	43670	36694	36694	NA	NA	322338	317882	365726	300116	NA	NA	133058	NA	NA	NA	251436	18914	19190
2nd-077	3645	4107	12717	7107	28330	13912	25961	150649	48955	36340	NA	NA	355717	347648	8479	8304	20819	19446	9840	89437	89732	9733	188031	183276	291371	83289	436720	138701	289478	286005	20376	62806	24213	24800	2816	NA	11802	7858	152309	173715	60599	324229	64341	NA	NA	9929	138004	21042	NA
2nd-078	3654	NA	NA	10585	19765	10288	40925	55065	13815	30668	NA	30280	94560	93270	7786	30866	7303	37018	5878	74401	570878	37924	569460	570605	143440	117710	86588	60647	72905	72416	6448	26407	26780	26780	NA	25942	12265	11703	186237	156888	571395	1641642	10900	150845	147588	NA	104670	29808	NA
2nd-079	2340	3130	16425	15253	37573	16928	26522	125581	24230	6208	NA	39445	451164	447632	5510	146100	35620	31647	53904	122074	477517	17773	478708	475995	263507	89494	26032	134667	493869	494078	7871	38955	61827	61827	3746	26529	23482	22953	227582	176638	NA	NA	27807	107071	272202	NA	47991	49273	NA
2nd-080	4856	1013	21644	NA	NA	NA	35874	280473	67988	26493	NA	30052	970061	950784	NA	53777	27272	28683	8837	81042	18740	115911	215917	215819	112529	191558	319739	206000	851094	853135	30597	2071	1590	1590	2532	NA	7961	7197	411250	251847	NA	NA	87707	NA	NA	7835	214827	23211	NA
2nd-081	2954	3509	28023	NA	20694	11643	35300	353602	23446	9603	5413	32273	652275	645418	7199	24677	149514	142287	101623	71178	32645	135016	61107	61009	28923	44268	NA	51032	722155	718139	19127	76985	77450	77450	22034	8379	NA	349050	217060	154914	NA	NA	47571	178016	260534	NA	88447	36943	NA
2nd-082	5832	53332	24798	5592	66630	25266	70318	353168	199714	12758	NA	172766	886558	882160	149436	332134	276056	40960	210438	130916	NA	254128	199312	201180	207620	204652	339040	335462	236318	235418	48594	205910	179192	193604	26486	NA	296474	402554	408238	338690	NA	220840	121786	494394	379534	21586	207282	125284	NA
2nd-083	8563	NA	14207	NA	3255	NA	12355	86623	30175	8389	NA	51474	170968	170371	2831	294431	21592	22745	28146	122379	203241	31396	204477	204732	446031	120096	NA	183436	178341	178932	5434	2132	NA	NA	5690	6223	12965	12669	306814	206801	NA	1577	69257	251251	51461	NA	130056	18065	6270
2nd-084	4323	25563	14263	11133	27293	19992	32806	249755	70201	1193	NA	7487	261830	260681	10613	19427	166895	52061	94777	103922	196623	43666	196181	196781	160183	79854	146679	128451	237752	237894	13964	120554	101733	118926	7826	NA	68257	43535	51159	203260	86849	702722	58205	187177	32536	2126	203399	16975	NA
2nd-086	4930	7198	32569	NA	36543	12836	34000	414333	15749	13586	1424	49550	848952	836433	20734	3348	60381	68727	74287	98188	26207	61966	25517	24191	35984	NA	49551	103295	660846	659912	10208	76848	77941	77941	15307	NA	141206	128711	528025	232373	NA	NA	76163	374490	298439	21373	162334	33939	NA
2nd-087	6185	NA	15128	NA	10972	10105	13329	938110	12420	13931	3854	NA	385186	382763	36734	299390	302487	293362	90561	67272	25389	131263	64970	66197	29741	NA	14254	106550	684873	684263	34025	51466	50343	50343	27974	NA	440740	431138	404687	229073	1571	41016	75165	145355	318809	47395	219651	92913	NA
2nd-088	5524	7397	22015	NA	41154	13330	38250	43164	13139	37694	4745	21651	432952	430312	26518	105235	51762	68885	50151	103543	83279	65751	119835	168798	43225	NA	1247	239846	694024	693791	22053	74837	99949	28655	13193	NA	45474	33361	590007	194948	NA	632	68553	NA	NA	4009	343728	21323	NA
2nd-089	2917	13947	33082	6568	33069	14043	29365	464990	32503	22238	NA	16801	736231	292189	23178	3063	24710	35331	34072	NA	492388	8210	484412	492268	103202	104345	162176	340764	419022	417484	57758	147151	44711	44689	2535	NA	63288	56035	419786	225993	NA	1238	77802	NA	NA	38111	149596	45515	NA
2nd-090	24668	46068	NA	NA	115240	62928	658008	67852	NA	57756	NA	75704	703708	703048	12312	55224	32688	80648	142108	212348	NA	53008	1028744	1047440	982464	1019156	3256308	143920	1519324	1530048	NA	125488	295648	239692	15420	429716	90320	75116	85100	195796	5408	NA	NA	NA	NA	NA	43060	NA	NA
2nd-091	4154	NA	31548	NA	7267	1841	22656	380590	152128	2540236	2579	14384	411499	408316	6376	10021	42585	42499	14415	87071	62241	42294	89816	90089	313430	290243	75520	186802	310427	307410	36169	7239	5673	NA	5360	NA	106803	103001	490368	196026	NA	5137	68413	191581	127509	1210	115172	55405	NA
2nd-092	NA	19184	6133	29448	77333	31503	34500	NA	26315	80858	NA	35777	466368	462257	5926	12228	26670	38301	35322	97165	7081781	243294	7073130	7118824	291915	305331	253272	120164	424075	421654	7806	152859	149589	149589	6952	9296	59340	50830	100405	178363	4075	44783	48334	235346	138230	1646	70879	24115	NA
2nd-093	4040	1860	4773	NA	30503	7213	44375	9435	68164	NA	NA	136383	253430	252042	5623	106441	25839	20432	30263	167252	26565	407298	84443	86529	13627	38740	99371	90499	370875	369943	34482	16625	21658	21658	3283	NA	114513	114343	714577	178313	56330	325546	64246	NA	NA	20582	193112	37670	NA
2nd-094	4669	NA	7205	8801	19644	8993	18259	409576	41120	72609	NA	94322	347134	345355	22767	556106	111635	113522	34333	104809	454717	51340	473447	453432	573431	123115	NA	261726	273403	273728	13289	36938	33455	33731	9844	47183	NA	222245	648487	210154	2974	224659	36884	96316	245256	NA	5886	57492	15006
2nd-095	3122	1819	34651	4385	26830	9835	56978	264428	29942	5587	3542	57109	501626	497463	6051	66636	149816	64454	NA	129746	9961	44535	117829	124212	110239	110976	NA	NA	570326	568181	37524	84397	82589	82076	17748	NA	109028	101927	496431	180211	47302	257923	52364	157373	268998	6121	76107	79079	NA
2nd-096	5441	NA	23214	NA	8044	NA	10448	34353	24087	NA	NA	89742	159004	158615	NA	87883	9436	11740	NA	193213	312509	26752	287619	314034	315805	239194	NA	138272	501921	501147	4745	NA	NA	NA	2586	15910	9123	8938	403217	151418	1433	82813	56868	170990	218465	NA	151280	51655	2023
2nd-097	NA	2308	NA	12908	34746	12444	42250	2294	53333	13722	NA	58882	203680	202940	8618	49122	55995	37567	71646	113440	2734053	373599	7054617	7062664	268729	483103	NA	185729	733785	732880	36151	40890	19428	19375	11093	46267	82771	20706	366862	186367	27497	154825	18973	164710	103524	NA	39185	32299	15710
2nd-098	4433	5298	35624	4262	24968	13027	44960	226076	46354	22218	5547	41950	777123	766217	49926	32124	178972	185267	103148	114266	126891	11485	109279	126533	101380	63950	210964	420031	272775	271823	18807	52453	19872	20265	15344	39713	241177	225665	475592	162349	4189	2224	20479	185905	171123	NA	6529	NA	NA
2nd-099	3037	976	5283	11139	9931	13271	33267	179339	25423	9112	NA	25496	110870	110789	9030	155246	93111	26351	25061	65514	366713	18273	352408	335731	242709	138570	102057	53259	237776	236412	6413	45404	43725	43725	8751	NA	73719	33980	225514	185496	NA	30506	73850	NA	NA	5334	124254	35742	NA
2nd-100	2873	NA	35010	NA	6705	NA	34175	6284	126234	12811	5521	81301	121798	121570	NA	237085	14116	9188	14330	129385	NA	30696	510885	539291	807987	835189	NA	86985	165029	163612	12818	NA	NA	NA	NA	73642	4964	4964	890360	294141	NA	NA	33123	232049	193660	NA	3879	NA	10931
[truncated: 5,000 more columns]

## Sheet: 2nd set Global Lipidomics
studyno	Lipid_NEG:(-)-Salvisyriacolide	Lipid_NEG:(+)-Blennin D	Lipid_NEG:(±)11-HEDE	Lipid_NEG:(±)5,6-DHET	Lipid_NEG:(22E)-3beta-Hydroxychola-5,22-dien-24-oic Acid	Lipid_NEG:(24R)-1?,24,25,26-tetrahydroxyvitamin D2 / (24R)-1?,24,25,26-tetrahydroxyergocalciferol	Lipid_NEG:(25S)-3-oxo-12beta-acetoxy-cholest-1,4-dien-26-oic acid	Lipid_NEG:(3S,5R,6R)-3,5-dihydroxy-6,7-didehydro-5,6-dihydro-12'-apo-beta-caroten-12'-al	Lipid_NEG:(R)-Mevalonic acid	Lipid_NEG:?17-6-keto PGF1?	Lipid_NEG:<none>	Lipid_NEG:<none> Esi- 2.5719993	Lipid_NEG:<none> Esi- 2.574998	Lipid_NEG:<none> Esi- 2.5809975	Lipid_NEG:<none> Esi- 2.5939982	Lipid_NEG:> limit	Lipid_NEG:> limit Esi- 1.0709995	Lipid_NEG:> limit Esi- 1.3559992	Lipid_NEG:> limit Esi- 1.3659999	Lipid_NEG:> limit Esi- 1.3779992	Lipid_NEG:> limit Esi- 1.3799994	Lipid_NEG:> limit Esi- 1.4119997	Lipid_NEG:> limit Esi- 1.4189999	Lipid_NEG:> limit Esi- 1.5500011	Lipid_NEG:> limit Esi- 1.5589992	Lipid_NEG:> limit Esi- 1.619001	Lipid_NEG:> limit Esi- 1.6289992	Lipid_NEG:> limit Esi- 1.6800002	Lipid_NEG:> limit Esi- 1.8190001	Lipid_NEG:> limit Esi- 2.021	Lipid_NEG:> limit Esi- 2.2339988	Lipid_NEG:> limit Esi- 2.4810019	Lipid_NEG:> limit Esi- 2.4810019 :1	Lipid_NEG:> limit Esi- 2.4819977	Lipid_NEG:> limit Esi- 2.481998	Lipid_NEG:> limit Esi- 2.4830015	Lipid_NEG:> limit Esi- 2.4850001	Lipid_NEG:> limit Esi- 2.4850004	Lipid_NEG:> limit Esi- 2.4850004 :4	Lipid_NEG:> limit Esi- 2.4859974	Lipid_NEG:> limit Esi- 2.4869998	Lipid_NEG:> limit Esi- 2.488999	Lipid_NEG:> limit Esi- 2.4889991	Lipid_NEG:> limit Esi- 2.4929972	Lipid_NEG:> limit Esi- 2.4969978	Lipid_NEG:> limit Esi- 2.4969988	Lipid_NEG:> limit Esi- 2.4989977	Lipid_NEG:> limit Esi- 2.499	Lipid_NEG:> limit Esi- 2.5
2nd-003	10784	73668	45060	43280	17227	21973	9039	6865	2542	2320	5944	NA	10572	12856	10335	NA	NA	NA	NA	NA	NA	NA	NA	NA	NA	NA	NA	NA	NA	NA	2466	29865	16297	12190	48849	8658	28037	19516	7075	5478	5188	3757	2808	11268	13489	5536	5861	4542	21855
2nd-005	12572	35629	63723	25253	1626	26577	14470	4592	14936	2031	NA	NA	7561	9518	8909	24360	NA	NA	NA	NA	NA	NA	NA	NA	3294	5201	15405	10857	NA	NA	NA	20157	11777	8792	29496	5448	20610	14768	5872	4166	3514	2812	1996	7727	10842	4720	4420	3798	16749
2nd-006	14377	53814	44054	25304	NA	29962	22552	5234	11222	17139	NA	NA	NA	5969	NA	30980	NA	NA	2436	2516	NA	NA	NA	9932	NA	NA	NA	2957	10749	NA	NA	11213	7441	5012	18026	3189	11896	7758	4070	2469	2035	NA	NA	5529	6028	NA	3107	NA	8902
2nd-007	33971	132185	241083	81969	60065	70556	31579	9110	54566	10253	NA	NA	5369	6060	NA	53359	9208	11133	9099	9259	2798	NA	NA	10444	5574	9890	30915	12893	6321	NA	77334	8233	3905	3483	12078	2466	8640	5859	NA	NA	NA	NA	NA	4713	4411	NA	NA	NA	6883
2nd-009	36515	45282	125992	236581	51587	71986	22146	25670	8253	10114	NA	NA	5921	4930	NA	30409	4356	NA	NA	NA	720	NA	NA	NA	NA	NA	6210	NA	NA	NA	1995	11693	6766	5434	20294	3141	14599	8930	3486	2140	2025	NA	NA	6348	6496	NA	3155	2450	11387
2nd-010	14023	82611	136690	188521	50923	22378	18738	19512	9124	4008	NA	NA	7764	8524	5315	15483	NA	NA	1889	NA	NA	NA	NA	9901	NA	6145	21192	NA	4392	3685	NA	15917	8850	6766	29153	4535	16815	11917	5031	3166	2841	2746	NA	8240	8580	3214	4573	3324	12375
2nd-011	9913	35578	112304	50449	7152	20989	13715	10188	7075	5258	NA	NA	8723	8877	9185	7792	NA	NA	NA	NA	NA	NA	NA	3401	NA	NA	4737	NA	NA	NA	NA	15724	8813	7895	26721	4735	18889	11663	5397	2915	2421	1625	NA	7602	8343	4545	4930	NA	13804
2nd-012	21379	69837	108875	143225	6427	37428	8064	31539	5911	10002	8052	NA	8387	10463	8609	23924	5288	NA	NA	NA	2787	NA	NA	2580	NA	NA	7310	2122	NA	NA	53940	10756	6422	5658	19361	2943	14850	9866	3903	2279	2665	NA	NA	6392	7286	3066	NA	NA	12016
2nd-013	5249	18613	69854	38971	10224	14685	12157	7712	8460	1088	5632	NA	6005	7440	5876	14824	NA	NA	2145	NA	NA	NA	NA	5602	NA	15317	43552	3962	3449	NA	79468	15237	8610	6547	27257	4088	16650	10719	4344	2927	2627	NA	1938	7153	7658	2947	4597	2816	11772
2nd-014	32956	372166	243702	46357	36834	57778	15871	3324	13406	11934	5639	NA	7604	9460	8455	280852	NA	12129	10362	11215	NA	NA	NA	7791	NA	9968	25993	NA	4785	NA	NA	22551	12507	10087	39026	6024	20941	14690	5434	4975	4344	2814	2356	9358	10385	4333	4384	3408	15271
2nd-015	12993	15576	48568	66695	4638	24266	10077	12041	13066	3233	NA	NA	NA	7674	7169	36469	NA	NA	NA	NA	NA	NA	NA	NA	NA	NA	NA	NA	NA	NA	113393	16818	9225	6985	28162	4934	18107	12153	5101	3397	2347	2610	NA	8109	8596	3620	4191	NA	13053
2nd-016	38801	261677	96247	91723	125955	73969	52072	28618	NA	23433	16584	6417	16085	18812	20588	52941	NA	3951	5777	4161	NA	NA	NA	7157	NA	2522	13070	NA	5761	NA	24762	14149	7042	7798	25199	4659	22163	13906	4967	2673	2720	1958	1225	8987	11517	4059	4471	3550	18468
2nd-017	6260	18091	74489	502617	41389	14767	7250	75373	46764	3266	NA	NA	8148	7595	8532	28980	4258	NA	NA	NA	3775	NA	NA	NA	NA	3227	13713	NA	NA	NA	9525	9166	5293	5493	17571	2812	15479	9224	3495	NA	1935	1567	NA	6646	7215	NA	NA	NA	12341
2nd-018	23271	24565	200538	316909	161243	53650	17929	42045	41340	5587	NA	NA	NA	NA	NA	24172	NA	NA	NA	NA	4124	NA	NA	14597	NA	4435	14816	NA	8008	6070	NA	11725	7226	5336	19652	3626	13819	8806	3701	2188	NA	NA	NA	5649	6171	NA	NA	NA	10694
2nd-020	9199	76330	46046	95433	27044	21411	10394	11412	4924	4002	7387	NA	10228	11352	10323	14740	NA	NA	NA	NA	NA	NA	NA	3489	NA	6569	21010	2338	NA	NA	NA	14696	7669	7093	24421	4217	18986	12015	4705	2952	NA	1712	2176	7434	8842	3237	3319	3072	14790
2nd-021	NA	80867	75780	191398	12448	17318	12237	21248	59751	3804	NA	NA	6584	6032	5853	54011	NA	NA	NA	NA	NA	NA	NA	8426	NA	8827	25096	NA	3040	NA	74068	12983	7428	6079	23872	3604	16301	10538	3621	3038	2321	2151	NA	6646	8194	3883	3512	NA	12492
2nd-022	23234	20549	71063	131147	35201	27742	13302	7662	NA	3104	53497	25776	25499	34496	44481	31008	40787	NA	2476	NA	NA	NA	NA	NA	17574	5034	12761	7207	NA	NA	40384	2277	NA	NA	5554	NA	12015	6944	NA	NA	NA	NA	NA	3323	6797	1659	NA	NA	12015
2nd-023	14695	527963	80188	378334	280646	33294	16508	81995	62609	23580	NA	NA	NA	7281	NA	39931	NA	NA	NA	NA	1658	NA	NA	5778	NA	4017	12824	NA	4210	NA	38106	7328	4577	3286	12720	2301	10123	7047	2870	NA	NA	NA	NA	5008	5457	NA	NA	NA	8329
2nd-024	14406	10529	111049	222373	61818	35447	19581	28963	18888	4509	NA	NA	7422	6769	NA	45704	NA	NA	NA	NA	2383	NA	NA	3748	NA	4736	16608	NA	NA	NA	63995	18672	9509	7929	31786	4916	18465	11686	4545	3647	3188	2227	NA	8266	8428	3727	4356	2736	14065
2nd-025	53700	135066	590648	894791	324232	68947	41754	73678	1186	13672	NA	NA	NA	7682	8864	54167	NA	7076	4608	3228	9647	2623	NA	NA	NA	4756	12901	2437	4320	NA	77776	13238	7470	6198	24848	4148	15311	9311	4414	2297	2848	NA	NA	5998	7462	2649	3724	2420	12103
2nd-026	25580	13399	282326	294512	82771	44275	23986	30304	8850	6538	6650	NA	7559	10041	9039	34803	NA	8347	6378	6040	3549	1155	NA	16052	NA	11570	32746	NA	9189	7702	120338	20711	10788	9689	36194	5682	20982	13599	5688	4743	3539	3094	2609	8716	9395	4149	5209	2792	15607
2nd-027	30918	31786	95586	381805	92835	47166	28659	52487	3722	8638	6677	NA	8404	8761	7187	23347	NA	NA	2404	2061	4271	1606	NA	NA	NA	NA	5498	NA	NA	NA	NA	17391	9726	7716	29614	5087	20034	11468	5080	3130	3023	2500	1710	6990	8068	3614	4465	3468	15228
2nd-028	NA	706710	102621	228503	100146	34841	14645	32761	NA	13694	10898	NA	12119	13836	13257	42319	20788	5966	7790	7730	1949	NA	NA	26948	4187	4243	10756	5025	41855	13122	NA	17696	10047	8159	30493	5224	20860	13819	4843	3591	3586	2069	2629	8570	10909	3791	4274	3058	17603
2nd-029	26816	114486	341906	120356	49762	59656	40470	34738	18530	10764	14118	NA	18038	19940	17126	32282	NA	NA	NA	4758	4206	NA	NA	66136	NA	4956	11470	9802	36866	16906	NA	26594	15204	12834	45398	7880	33678	22112	8368	4980	4030	NA	NA	13302	16458	NA	7742	5572	25518
2nd-030	21720	44502	212497	1381223	290679	49733	24446	110781	NA	12066	6809	NA	8040	8467	8564	52231	9076	10181	7798	6844	5050	NA	NA	NA	5069	NA	NA	10170	NA	NA	NA	10424	5427	5453	19237	3010	13388	9216	4433	NA	NA	NA	NA	6339	6924	NA	NA	NA	10426
2nd-031	4709	8353	43248	242810	32896	12935	5183	35032	NA	4815	35783	16498	23723	29023	34708	14422	36188	NA	NA	NA	NA	NA	NA	NA	2736	NA	NA	NA	NA	NA	88434	4490	2202	2549	8915	1494	13565	8179	2307	NA	NA	NA	NA	5110	7343	NA	NA	NA	13036
2nd-032	13468	233767	91182	198636	86544	24138	18910	32746	51493	43993	NA	NA	NA	NA	NA	44483	NA	NA	NA	NA	NA	NA	NA	726	NA	NA	4784	NA	NA	NA	53145	10836	6644	4822	19363	3197	14984	8153	3171	NA	1475	NA	NA	5897	6115	2437	3696	NA	11581
2nd-033	11675	68996	111883	305696	84042	23486	40518	23772	NA	9398	42785	21233	22136	36880	38211	28655	36153	NA	NA	NA	NA	NA	NA	3339	3323	6920	20370	NA	NA	NA	84027	5245	2501	2492	8362	1709	15125	10491	1520	NA	NA	NA	NA	5631	9822	1844	1430	NA	15125
2nd-034	45930	61808	106481	129513	55190	57276	34397	24252	9830	9650	NA	NA	7784	10765	7680	20508	NA	NA	3462	2358	2424	NA	NA	5428	NA	7241	27703	NA	4532	NA	55787	17315	8816	8045	28693	4789	18794	13438	4516	2857	2976	NA	NA	7722	9445	3148	3407	3117	14840
2nd-035	13097	39782	75640	543511	71471	27445	25279	72506	NA	8084	14660	NA	14276	17529	15980	24026	18639	NA	3856	4471	NA	NA	NA	9735	NA	16305	45425	NA	6253	5552	77129	15039	8288	7356	28178	5427	22638	13796	4833	2780	2720	1449	1880	8021	11064	3471	4149	2922	18983
2nd-036	12393	182037	59669	204522	120563	20048	15951	17375	NA	9557	52427	26188	31478	43151	47823	30749	61336	1467	NA	NA	NA	NA	NA	11338	NA	NA	NA	NA	5337	NA	91623	7079	3484	3942	12946	2675	20628	12168	3002	NA	NA	NA	NA	6446	11727	2797	2654	1663	19720
2nd-037	9422	2554	83358	28533	462759	32203	103034	37756	3581	48294	68521	38217	25640	41316	50395	33893	77301	NA	NA	NA	NA	NA	NA	NA	NA	NA	NA	NA	NA	NA	17751	NA	NA	NA	1716	NA	4933	2513	NA	NA	NA	NA	NA	NA	2513	1904	NA	NA	4755
2nd-038	18155	17033	218746	412674	164023	54270	14385	37550	50996	29988	19674	7491	13666	17672	20765	45115	28322	NA	NA	NA	4303	NA	NA	4393	NA	NA	3724	NA	NA	NA	50652	3733	1950	1722	6898	1418	9328	5727	NA	NA	NA	NA	NA	2866	5205	NA	NA	NA	7754
2nd-039	18194	708352	239029	516538	398841	34965	26714	23482	NA	14396	36182	16931	20795	24681	33723	26099	35047	NA	NA	NA	1448	NA	NA	2890	2547	NA	NA	NA	NA	NA	4863	4373	1922	2189	7963	NA	13363	7787	1924	NA	NA	NA	NA	3516	7479	1763	1421	NA	12482
2nd-040	8131	23235	37262	45397	14889	24189	10698	9798	11025	5040	NA	NA	8758	9473	8747	10573	NA	NA	NA	NA	NA	NA	NA	NA	NA	4356	13014	NA	NA	NA	55029	17315	9806	7440	27308	5359	19267	12409	5072	3934	2821	2354	NA	7287	8946	3548	3237	3932	13870
2nd-041	14015	53768	116150	123789	8179	30397	24015	16458	10095	2216	8423	NA	8591	10645	10308	31307	10335	3933	3370	3409	NA	NA	NA	5816	NA	13307	40227	NA	2845	NA	81640	16716	9803	8179	30105	4781	19477	13504	4446	3066	3026	2506	NA	8394	9721	3124	4103	3531	14768
2nd-042	41882	12334	125718	377746	82620	59689	15829	35967	13061	3117	6411	NA	8347	8877	9672	27197	NA	NA	NA	NA	5434	NA	NA	NA	2444	NA	2797	2798	NA	NA	117317	17103	9232	7817	30094	4773	18078	11563	4982	3656	2709	NA	2439	8058	8391	3069	3713	3380	14283
2nd-043	7373	36198	56560	522556	49953	22562	14079	84974	642	11423	NA	NA	7995	9035	8419	16574	NA	NA	NA	1810	NA	NA	NA	8474	NA	8827	23745	NA	3654	NA	118991	14713	8949	6726	27781	4584	17508	10844	5542	2954	2240	2180	NA	8770	8266	NA	3966	NA	13182
2nd-044	40197	13248	145608	76262	28014	62375	23368	19102	24536	2233	NA	NA	4064	7443	6115	74396	NA	7915	6253	4016	2260	NA	NA	4620	NA	3727	12687	NA	NA	NA	9638	13310	7291	5976	24825	4042	15409	10406	3818	2656	2273	NA	NA	6060	7859	3714	3840	2298	12127
2nd-045	12590	53402	189480	272413	202467	51325	49215	32060	4614	15710	8449	NA	9217	11632	9645	25842	10593	5725	5347	6246	5919	8163	7184	22539	4085	1872	9561	10170	15012	9192	NA	14925	9507	7326	27724	4368	18204	12155	4851	3144	2961	2052	NA	7568	9144	NA	3946	2453	14268
2nd-046	10413	88120	142334	197066	72800	37708	43552	18893	1390	7467	9544	NA	10608	10119	10553	12272	NA	NA	NA	1940	2546	4745	4600	5579	NA	NA	7847	NA	NA	NA	56520	17862	9130	8376	32259	5380	21783	14276	5759	3601	3417	2480	NA	9331	10589	3551	4366	3507	16837
2nd-047	39246	16813	253055	348797	119914	88075	41388	34795	20433	4171	NA	NA	NA	NA	NA	51377	NA	NA	NA	NA	1903	5173	3368	NA	NA	NA	NA	NA	NA	NA	81931	13167	7475	5886	22849	3503	16201	9822	3953	2637	NA	NA	NA	6764	7064	3333	NA	2552	12260
2nd-048	7298	1735985	58956	232626	90305	18572	22324	26336	7031	6931	5067	NA	9201	9477	8956	23641	NA	NA	NA	NA	NA	NA	929	NA	3500	NA	3489	5294	NA	NA	92817	12124	7195	4924	21089	3628	15430	10077	3895	2249	NA	NA	1413	7087	8285	3145	NA	2605	11803
2nd-049	10746	25883	354288	235340	80203	37318	32491	22814	47350	6710	NA	NA	NA	NA	NA	43875	5365	2840	5282	3721	4683	5125	2156	16771	NA	2747	8065	NA	11645	8394	5239	11657	5970	5486	20568	3818	12676	7516	4096	2571	1752	NA	NA	6221	4642	NA	NA	NA	12093
2nd-050	5029	60762	63486	280438	26330	17809	35638	33741	NA	9507	36525	15671	23259	30223	33400	10291	19734	NA	NA	NA	NA	NA	NA	3483	3319	10126	28522	NA	NA	NA	5283	6344	3551	4439	13624	2399	17934	11820	3043	NA	NA	NA	NA	6131	9763	2280	3086	NA	16756
2nd-051	10125	9276	123430	474648	78522	33013	11681	48627	43435	7210	NA	NA	NA	NA	NA	29637	NA	NA	NA	NA	2192	NA	NA	5971	NA	NA	3489	NA	NA	NA	71174	10031	5045	4249	16622	3279	12137	8246	NA	2081	NA	NA	NA	6722	5833	NA	NA	NA	9060
2nd-052	3043	55296	73199	57109	25995	21991	40773	8517	27254	6867	NA	NA	5991	NA	NA	26740	NA	NA	NA	NA	NA	5103	6836	NA	NA	4168	15118	NA	NA	NA	81588	11978	6165	6376	21671	4096	14957	10623	4179	2981	2802	2393	NA	5714	7448	NA	3265	NA	11708
2nd-053	16359	6344	193348	138768	62111	37295	16237	17160	5611	4276	5172	NA	7957	9553	9219	34435	NA	NA	1215	NA	2752	NA	NA	18315	1816	NA	NA	4938	6988	6901	109655	18873	10194	8632	33529	4905	20187	12958	5097	3414	2845	2545	1857	8012	9049	3736	3767	NA	15664
2nd-054	17490	33414	52111	170515	117510	33949	22803	41399	1287	18378	NA	NA	7627	7854	NA	7985	NA	NA	NA	NA	NA	NA	NA	8068	NA	NA	NA	NA	NA	NA	115020	17931	9841	7250	30177	4940	18603	12325	4626	4132	3183	2260	NA	7485	8741	3620	3996	3415	14014
2nd-055	17070	203880	140595	202986	70635	36434	24317	20552	18041	14067	9733	NA	10347	11118	10929	25405	NA	1583	3111	3494	NA	NA	NA	6808	NA	6505	18384	1855	3634	NA	87912	19220	10120	9711	32987	5747	22783	14048	5184	3575	3718	2214	2436	9993	10702	4988	4657	4225	18014
2nd-056	20521	317142	273266	470336	60058	24636	19157	21691	NA	12442	89493	54855	36253	55290	73672	16506	83794	NA	3474	3188	NA	NA	NA	NA	2928	NA	4362	NA	NA	NA	66523	NA	NA	NA	1717	NA	7388	3785	NA	NA	NA	NA	NA	1858	3785	NA	NA	NA	7249
2nd-057	29124	106478	367484	304104	158094	67408	28458	52684	9954	27068	12070	NA	20800	19940	17388	54780	NA	NA	NA	NA	8062	NA	NA	19410	NA	NA	NA	NA	8762	NA	NA	39182	21554	18920	70510	11894	44326	28920	9462	10094	6918	6274	3960	18450	21400	8388	10654	6208	33938
2nd-058	11757	57435	182281	396267	70150	28584	30853	35325	5049	6594	9483	NA	10135	11903	11537	44359	11369	2245	3582	2157	3159	4576	2343	4935	NA	4359	12294	NA	NA	NA	63079	12135	6753	5651	19530	3426	15554	9894	3897	NA	2483	NA	NA	6791	7438	3162	3169	2573	12759
2nd-059	8857	72821	207889	413768	26173	31466	13652	43090	30377	6439	6454	NA	8961	7527	7067	38220	NA	7567	4761	3758	4156	NA	NA	7177	NA	17028	47265	NA	3759	4762	NA	12828	6872	5860	21734	3610	16158	10918	3995	2367	2719	NA	NA	5923	7516	3247	3292	2151	12507
2nd-060	43654	64679	228121	298630	229407	87036	17803	66262	56111	5012	6857	NA	7398	7821	8273	29777	NA	NA	2451	NA	3391	5588	NA	NA	NA	NA	2912	2336	NA	NA	2083	8274	4088	3598	15132	2326	12100	7682	2827	NA	1514	NA	NA	5097	6054	2198	2678	NA	10258
2nd-061	17818	216159	222840	155673	57920	38725	38704	15808	33462	2783	NA	NA	NA	NA	NA	34020	3367	NA	NA	NA	941	5361	4654	4589	NA	NA	3257	NA	2049	NA	NA	11149	6542	5095	19906	3123	13640	8617	3211	2724	2001	NA	NA	5926	6209	3346	3130	NA	10160
2nd-062	5487	107407	52589	98084	21067	18407	49084	16317	536	4839	14057	5104	15362	15562	15662	15454	NA	NA	NA	NA	NA	NA	NA	NA	5318	11464	42520	2626	NA	NA	NA	12204	6913	6172	23661	4023	20923	11784	3987	2269	2270	NA	NA	7928	9367	3851	3407	2889	17269
2nd-063	15763	62033	76204	347445	80005	31769	42766	39418	2137	5444	9660	NA	10853	13891	12934	8213	9528	NA	NA	NA	NA	2753	1889	NA	NA	NA	NA	NA	NA	NA	78501	15117	7744	6952	25935	3741	20198	10707	4519	2680	2885	NA	NA	6940	7959	3859	3613	NA	15343
2nd-064	19402	29425	70152	261020	90055	30142	30590	34834	874	11598	7201	NA	8776	9443	7766	19886	NA	NA	NA	NA	NA	1674	NA	NA	NA	NA	NA	NA	NA	NA	79280	18978	11951	7818	33316	5215	20666	13028	5813	3754	3767	2477	1931	8428	9072	4442	4399	3340	15866
2nd-065	53816	57032	395359	250195	174366	64239	32503	31865	4423	14275	7069	1627	8702	10713	9170	30524	6917	3890	4289	3810	5382	NA	NA	14913	NA	NA	NA	NA	10742	7368	96718	14052	7936	6768	26142	4351	17405	10841	4104	3454	2376	1886	NA	6877	8385	3378	3586	2269	13890
2nd-066	7726	19673	199980	168910	32644	28321	49878	18744	10593	3761	5884	NA	8441	9624	8126	17115	NA	1677	2454	2381	3369	8317	10768	24074	NA	13678	37042	NA	19897	14335	108743	20862	10881	9241	36410	6681	21082	15026	5753	4520	3773	2881	2189	8518	10505	3682	4872	2734	15508
2nd-067	28681	605030	128115	106487	108712	51162	14384	31956	36727	17606	NA	NA	NA	NA	NA	21900	NA	NA	NA	NA	7569	NA	NA	3894	4497	8498	20559	NA	3510	NA	129629	11115	6569	4634	15687	2857	10298	8433	NA	3136	2752	2135	NA	6210	5962	NA	2040	NA	8298
2nd-068	20454	348039	605719	313764	184078	33904	23032	50198	2581	13859	8338	NA	9482	9492	10077	55582	10911	8625	9011	8484	5014	NA	NA	6548	2824	4619	14508	2344	5241	NA	18128	9967	5507	4821	16721	2847	13339	8313	3450	NA	1923	NA	NA	4815	6893	NA	NA	NA	10939
2nd-069	23901	34751	83487	123985	96436	47720	34086	24324	3210	23511	9433	NA	9303	12713	11944	28420	NA	NA	3232	2732	NA	NA	NA	18390	NA	NA	NA	NA	6643	8608	105596	16384	8889	7431	28942	5071	20173	12985	5347	3533	2444	2687	1756	8735	9838	3656	4017	3074	16057
2nd-070	17282	15452	146347	218461	43509	31707	32388	9055	3981	9120	5903	NA	7968	8653	7521	61913	NA	5082	3406	2494	2018	4582	2627	3760	3167	4938	14592	7650	NA	NA	82426	14802	8337	6554	24709	4393	16229	10195	3542	3205	3205	2377	NA	6516	7227	3230	4030	3334	12319
2nd-071	12042	872526	57714	387965	53975	17019	38076	32672	NA	4395	11568	NA	12402	15623	15240	14609	12681	NA	NA	NA	NA	2137	2295	NA	NA	NA	3261	NA	NA	NA	99745	8636	4491	4637	16077	2879	14347	8650	3436	1724	1666	NA	NA	5263	7112	2427	2777	NA	12080
2nd-072	18104	25600000	1152514	1237960	561976	48096	38464	59004	NA	39844	135266	58266	65996	91422	113178	114782	66454	25918	21026	22452	NA	NA	NA	30110	12408	NA	15496	7880	15508	NA	198054	5996	NA	3598	12436	1936	30820	16450	3024	NA	NA	NA	NA	7164	14940	NA	NA	NA	28148
2nd-073	42361	1760620	240620	413691	181610	51922	20968	22518	29320	27610	NA	NA	NA	6468	5774	62808	7328	NA	NA	NA	5008	NA	NA	7695	NA	NA	7834	NA	5928	NA	37222	10063	4763	4525	15733	3006	12139	8125	3207	NA	2332	NA	NA	5386	6223	NA	2847	NA	9473
2nd-074	22310	709048	146437	794335	375351	51600	24484	75384	NA	13136	5753	NA	7555	9876	9130	48152	NA	7149	6231	6633	3177	NA	NA	NA	6121	5701	23118	8591	NA	NA	97627	8579	5266	3983	16029	2675	11737	8459	3865	NA	1260	NA	NA	5164	6705	NA	NA	NA	9645
2nd-075	16720	45121	151106	320788	56495	37648	19347	45237	5353	11944	5542	NA	8146	8626	6804	49323	NA	9124	7549	6630	2775	NA	NA	3981	NA	3101	8201	2319	NA	NA	50946	15999	8097	6137	25767	4312	17137	11916	3807	3236	2912	2369	NA	7640	8616	3278	4311	NA	14042
2nd-076	31319	101545	77364	134117	134320	59885	34334	21461	1056	11260	8876	NA	9149	10806	11327	28638	13065	3798	5249	4222	NA	NA	NA	NA	NA	5389	14483	NA	NA	NA	7547	15097	8739	6432	27120	4660	17967	11460	4404	2622	2923	2415	1581	6839	8324	3999	4174	NA	14552
2nd-077	39522	475798	287091	268464	84467	77829	61825	14063	NA	4735	NA	NA	NA	7616	7607	34231	NA	NA	3009	2101	2119	4769	5140	NA	4347	4383	16149	8531	NA	NA	26269	10784	6780	5057	19118	3091	13844	8110	3864	2206	NA	NA	NA	5422	6323	NA	3128	NA	10332
2nd-078	36310	973346	207157	1169127	196453	51645	34450	120640	NA	10991	8185	NA	10029	11347	10583	24870	NA	NA	2665	3236	1473	NA	NA	12886	3084	12838	37619	3652	9032	4374	80013	21883	12077	10173	38811	6110	22962	14951	6351	4156	3338	2844	2954	9545	10835	4936	5589	4096	18731
2nd-079	6601	14344	100470	72112	52449	7841	1580	4759	NA	11442	141763	100319	45148	71559	103176	19605	144548	6718	5856	6813	NA	NA	NA	NA	3220	NA	2939	NA	NA	NA	55716	NA	NA	NA	NA	NA	4379	NA	NA	NA	NA	NA	NA	NA	NA	NA	NA	NA	4379
2nd-080	24884	49035	225217	558253	113346	58334	37041	53586	1754	13084	7164	NA	8366	10104	8048	27730	NA	2679	4108	3418	6231	5286	1992	4840	NA	NA	7434	1667	NA	NA	82018	16363	9977	6876	27843	4549	16902	11772	5154	3279	3412	2070	NA	7489	8037	3117	4532	3032	13339
2nd-081	21549	41808	189975	242632	56757	35747	24458	21550	23697	3327	7481	NA	10592	10498	8860	37755	NA	5434	4532	2674	3165	NA	NA	3700	NA	6792	17740	2089	NA	NA	NA	12844	8205	6354	23700	4421	17989	12411	4534	3113	2647	NA	1478	7736	9412	3581	3138	NA	14474
2nd-082	20666	93999	149132	325185	158721	23031	40835	34569	NA	17478	19681	6966	15737	18668	19785	24333	18928	3224	4091	3559	NA	NA	NA	20389	NA	5715	16129	NA	16474	9698	43530	9990	5086	4895	18826	3274	17098	10669	3696	2044	1555	NA	NA	6997	8872	2847	2454	1830	15131
2nd-083	8293	54012	152382	106087	17792	20899	42141	12817	13392	6101	6690	NA	7689	8343	9738	34727	NA	NA	4219	3832	NA	6945	6208	9594	NA	17016	44217	NA	7783	4941	NA	11415	6551	5202	19316	3716	16998	10337	3742	2369	2355	NA	NA	6763	7996	3598	3435	NA	13308
2nd-084	48771	504535	205486	391391	158866	45092	34658	36315	1211	7724	7775	NA	8986	9580	9456	42275	9960	NA	NA	NA	2512	NA	NA	7702	3709	4480	12054	6124	5114	NA	132525	7575	4477	3954	13756	2713	10665	7459	3075	NA	NA	NA	NA	4778	6041	NA	NA	NA	8610
2nd-086	21473	23957	131534	660898	130003	43824	15789	49556	NA	10514	NA	NA	7179	8239	8136	16410	NA	NA	NA	NA	4259	NA	NA	NA	4952	NA	3130	7442	NA	NA	76235	11905	7521	5662	22279	3962	14814	8782	3653	2826	1828	NA	NA	6856	6224	NA	3314	2606	11300
2nd-087	9928	96476	146966	124316	43988	34100	41163	20925	3785	3869	8846	NA	9034	9894	9369	16659	NA	NA	1980	NA	2288	6971	5560	NA	NA	2644	8175	NA	NA	NA	48123	12078	7507	5910	21960	3336	15386	10567	4241	NA	2857	NA	NA	6823	7982	3393	3093	NA	11978
2nd-088	49984	25549	265552	466795	329850	85527	22009	38687	1283	12657	25718	11197	16116	22362	25759	64644	32013	2679	NA	NA	3922	NA	NA	6253	NA	NA	5510	NA	3582	NA	NA	4169	1887	1880	7735	NA	9693	5565	1871	NA	NA	NA	NA	4494	5129	NA	NA	NA	9492
2nd-089	23638	39142	298469	452992	151365	46018	21784	25245	NA	10800	44878	20631	23560	32176	41507	16712	35420	NA	NA	NA	1416	NA	NA	6473	NA	NA	2888	NA	5186	NA	NA	3555	1593	2109	6756	NA	11871	7041	1975	NA	NA	NA	NA	4798	6774	1617	NA	NA	11684
2nd-090	82474	526450	452836	699748	395572	91756	50970	60332	NA	30556	NA	NA	NA	NA	NA	73844	NA	10080	10552	12796	11136	NA	NA	23794	8998	25598	65446	8708	NA	NA	78412	39268	22820	17312	70168	10944	36042	24988	9978	7836	5978	4784	4294	14654	16688	6778	7322	NA	24414
2nd-091	210378	62541	181551	243324	59159	101667	21896	13429	NA	4776	9001	NA	7472	9231	8314	30296	NA	NA	NA	NA	NA	NA	NA	NA	3184	3405	10739	8251	NA	NA	NA	13147	7701	6788	25251	4351	16390	10331	4729	2891	2580	NA	NA	7036	7688	2178	3544	NA	13295
2nd-092	36525	60515	234847	838673	290462	57461	24574	99690	NA	27345	9635	NA	12152	12566	12878	28893	8125	5226	5040	5330	7211	NA	NA	33955	NA	3026	7478	NA	17372	14838	NA	20642	11767	10161	37012	6119	23533	13977	6336	3788	3297	2154	2323	8956	10303	5366	4637	3481	18889
2nd-093	11257	276596	78364	585590	141138	24274	10385	49469	NA	4810	7952	NA	10635	11544	10613	21729	NA	NA	NA	NA	NA	NA	NA	NA	NA	NA	NA	NA	NA	NA	134973	19153	10364	8741	32248	5522	21251	14342	5703	3400	3278	2323	2537	8993	10755	3917	5255	3719	16630
2nd-094	11928	1772349	93538	151199	53714	27708	17913	26990	4001	6151	6279	NA	8680	9307	8332	31736	5820	3837	3548	3342	1865	NA	NA	10361	NA	6408	20730	NA	5249	3478	NA	23121	12859	10037	42714	7082	23153	16264	6636	5207	3840	3222	2808	8471	11239	5107	5473	3447	17112
2nd-095	91796	389372	263687	215328	105869	79046	42968	18742	5561	3256	7301	NA	9051	11050	9356	43159	NA	NA	NA	NA	5998	7295	3335	1679	2941	2930	10098	8419	NA	NA	NA	15638	7608	7802	26138	4611	17161	11702	5074	3267	2829	NA	NA	7690	9090	3324	3839	NA	14856
2nd-096	11621	113992	77307	278365	14951	24641	17470	32290	10225	4609	NA	NA	7272	8955	8933	21450	NA	1683	NA	2276	1119	NA	NA	11858	NA	14772	42417	NA	6982	5573	2904	16694	9679	7290	29167	5540	19867	12847	5370	3227	2579	2763	2798	8575	9312	3465	4243	NA	15242
2nd-097	23800	163374	166680	444118	328085	46605	28418	62370	NA	36666	6842	NA	8786	8990	9357	6356	NA	NA	NA	NA	3034	NA	NA	8980	NA	NA	NA	NA	NA	NA	68518	13511	7558	5999	24882	4157	15671	11442	4270	3081	2133	NA	NA	6843	8293	3397	3222	2750	12368
2nd-098	20781	94525	202452	235709	64733	39263	37935	13901	31379	4620	NA	NA	NA	NA	NA	51064	NA	NA	NA	NA	2847	4585	4150	6697	NA	3767	11708	NA	4018	NA	92155	9250	5537	4857	17757	2493	11455	8210	NA	NA	NA	NA	NA	5346	6002	NA	NA	NA	9206
2nd-099	19789	55758	102048	234396	106932	44996	50368	29558	3731	7514	7465	NA	7520	9940	8936	26569	NA	NA	NA	NA	3667	5353	4724	NA	2121	NA	2486	4174	NA	NA	73281	14601	8032	6271	25745	4388	17264	11628	4318	2689	2779	NA	NA	7492	8518	3747	3153	NA	13606
2nd-100	34377	13192	312751	528360	119808	65662	21416	52491	62613	13518	NA	NA	NA	NA	NA	60105	NA	NA	NA	NA	8251	2452	NA	3968	NA	2310	8233	NA	NA	NA	94104	9036	5350	4257	16440	NA	9751	7449	3447	2109	NA	NA	NA	4189	5722	NA	NA	NA	7446
[truncated: 2,343 more columns]
