# Supplementary material for: Salivary metabolite profiling distinguishes patients with oral cavity squamous cell carcinoma from normal controls
Source: PLoS One. 2018 Sep 20;13(9):e0204249. doi: 10.1371/journal.pone.0204249 (PMC6147497; doi:10.1371/journal.pone.0204249)
Supplement: S3 Table — (XLSX) [file pone.0204249.s004.xlsx]

## Sheet: 1st set
Compound Name	Profiling Methods	1st-001	1st-002	1st-003	1st-004	1st-005	1st-006	1st-007	1st-008	1st-009	1st-010	1st-011	1st-012	1st-013	1st-014	1st-015	1st-016	1st-017	1st-018	1st-019	1st-022	1st-026	1st-027	1st-028	1st-030	1st-031	1st-033	1st-034	1st-035	1st-036	1st-037	1st-038	1st-039	1st-040	1st-042	1st-043	1st-044	1st-045	1st-047	1st-049	1st-050	1st-052	1st-053	1st-055	1st-056	1st-057	1st-058	1st-059	1st-060
(a-D-mannosyl)2-b-D-mannosyl-N-acetylglucosamine	Global Aqueous - negative mode	-0.871897	-2.5404	0.577804	1.64785	-1.19994	-0.178176	-0.73372	-1.4076	2.13851	-0.905532	-2.05147	-0.195868	0.600135	1.65594	-2.79628	-0.528707	1.31793	2.29094	-1.89895	-0.200053	0.335088	-1.46535	-0.839296	-1.44978	1.61748	-1.53415	1.78282	0.0785675	-1.78499	0.795664	-1.5836	-1.27952	0.118815	-1.98204	-0.931865	-0.922955	0.657694	1.56264	-1.0583	0.299025	1.26513	-2.36807	-1.25538	-0.638788	-1.78835	-0.732796	0.408023	-0.136122
(R)-Lactate	Global Aqueous - negative mode	4.40897	7.35915	4.06305	2.38556	1.41571	1.99148	4.4782	4.79901	5.53186	2.10159	3.64382	4.99196	2.74317	2.38283	2.73789	2.97301	7.95177	2.71969	2.3505	4.6663	3.32641	1.69742	4.84108	5.00608	1.49668	3.39999	7.67758	2.33907	5.26277	7.71748	3.49717	0.606667	5.93438	6.22208	4.08199	2.93109	5.51687	5.52486	1.92229	5.40447	3.30764	2.91248	5.28078	9.26936	3.89531	3.28537	3.5226	2.7147
(S)-3-(Imidazol-5-yl)lactate	Global Aqueous - negative mode	-0.150805	0.213734	-0.057663	-0.186174	-0.0363151	1.42553	0.207344	-0.981332	0.0672584	-1.97455	-0.419872	-0.0793377	0.204514	0.0196595	0.0411537	0.0702096	-0.628411	-0.871341	0.812615	0.206695	0.871915	1.14151	-0.0273253	-0.673679	0.589915	0.264411	-0.0449738	-0.541396	0.374675	2.00051	-0.512686	0.0932374	-0.31222	-1.36205	1.23763	0.104621	-1.12447	1.80927	-1.94004	0.57074	-0.683833	0.337267	0.319514	1.99753	-1.36847	1.12919	1.84168	-1.45297
(S)-Mevalonic acid	Global Aqueous - negative mode	2.55718	0.591958	1.52982	1.36404	-2.98402	0.580487	0.96688	2.49886	0.909015	0.140378	0.830473	-0.837095	0.793804	-0.944943	4.3098	0.477563	-0.685339	-1.58469	-0.985581	-3.13482	1.87729	0.471657	-1.6287	2.74825	1.71409	1.80636	4.03555	1.08167	-2.36271	0.321589	3.60444	-2.08565	2.16102	-3.45992	0.28082	4.13359	1.42079	0.369485	2.94683	0.937649	1.03258	0.665979	1.69953	4.56881	2.32377	2.11925	0.202434	-1.23295
1,2-Dihydroxynaphthalene-6-sulfonate	Global Aqueous - negative mode	2.00045	2.99172	2.83629	2.34323	1.67341	2.49572	2.7688	2.7346	2.17963	3.08452	2.86778	2.23134	2.30557	2.38506	0.853028	2.39318	2.78068	2.11657	3.09074	3.12496	2.335	2.40837	2.88272	1.59643	2.51123	1.81779	2.40573	1.13967	2.9903	2.64304	1.6881	1.3223	3.01392	2.73818	2.26046	1.42319	1.63228	2.84193	1.41228	2.8652	1.59845	3.09794	2.84067	2.91513	1.84666	2.54746	2.74174	2.6711
1'-Acetoxychavicol acetate	Global Aqueous - negative mode	1.12215	-3.40734	-0.894478	-3.53163	-2.9349	-3.00157	-0.167277	1.31757	-2.932	-0.0496125	-1.57206	-2.38617	-2.73245	-2.27618	-0.828672	-2.71538	-2.66944	-5.82437	-4.36192	-1.09808	1.97235	-2.37232	-1.17598	-2.93026	-0.315685	-0.224598	-2.48377	-3.21084	-2.62209	-2.56308	-1.88383	0.481605	-1.50778	-1.26351	-3.82366	-4.70024	-3.85399	-3.37512	-2.34446	-3.22145	-2.57422	0.596951	-0.967466	-2.10813	-2.20381	-1.83696	-2.8201	-2.94234
2,4-Bis(acetamido)-2,4,6-trideoxy-beta-L-altropyranose	Global Aqueous - negative mode	3.88489	0.540112	0.668474	-0.113169	3.37503	4.11259	4.369	3.07768	2.65227	-0.436633	1.96799	5.99385	4.06462	1.83813	4.54754	4.51072	0.251089	1.07555	2.29033	2.80221	2.66018	3.55848	3.16384	5.13639	4.15613	3.4746	-0.55421	2.5491	3.08603	2.52533	5.546	2.1295	5.09595	1.3383	3.63326	6.61815	3.42793	3.19372	5.54928	-1.34468	2.07312	1.71505	2.77921	-0.0331417	5.54282	4.8521	0.961902	1.39725
2,6-Dimethoxyphenol	Global Aqueous - negative mode	2.99197	1.64101	2.27421	1.92166	1.81987	1.78809	3.14369	2.20151	1.27163	1.83267	2.25222	1.17745	1.89735	1.99212	2.52814	1.75127	0.199268	1.40088	3.05478	1.69026	1.66048	2.78224	2.13897	1.13004	1.50592	1.21038	1.26462	1.20787	1.78287	1.92217	2.32747	2.09166	2.27635	1.64609	2.2872	2.06058	1.33221	2.03875	1.00904	2.06009	0.525894	1.65342	2.35451	1.82766	0.887335	2.69687	1.81277	1.76863
2-epi-Streptamine	Global Aqueous - negative mode	-0.369531	-4.12787	-2.90667	-3.03273	-0.313156	-0.162836	-1.6633	-1.62609	-2.14904	-5.77486	-1.42112	-2.08679	-0.889647	-3.54798	-1.95366	-1.26564	-3.94221	-2.96755	-1.5483	-1.86788	-4.07119	-2.44606	-3.61567	-0.367273	-2.04358	0.219777	-5.35573	-0.538701	-0.917914	-2.75945	-0.261369	-0.398925	0.462895	-3.54151	-5.1583	2.13824	-1.87114	-0.824453	-0.354643	-3.03249	-3.53801	-3.10007	-0.809238	-1.68796	-1.1924	-0.232766	-2.00325	-1.90278
2-Ethyl-2-Hydroxybutyric acid	Global Aqueous - negative mode	3.36964	2.75258	3.05586	2.31788	2.39606	2.99277	2.15102	2.99996	0.511804	0.407823	1.47175	1.98145	2.87669	1.7066	3.05223	3.31771	0.787083	0.565883	3.42997	1.72188	2.01646	2.44177	0.468959	2.7645	0.789238	3.64644	2.13824	2.46202	3.04096	1.21308	2.35298	1.49001	2.49473	1.30321	1.47392	4.07485	3.21732	1.48886	3.12265	1.87073	2.09117	0.22296	2.57763	2.6462	0.988628	2.4543	0.749155	2.23674
2-Oxoarginine	Global Aqueous - negative mode	0.0493781	-1.8632	-0.5943	-0.697025	1.17915	-2.77115	-0.36527	-0.0671495	-0.0395676	-1.88587	-1.27887	1.33549	-0.81993	-0.94956	-2.08053	-0.326856	0.398578	-1.53708	-1.38306	-1.28623	0.992874	0.0244602	0.840694	1.30339	0.385174	-0.826145	-0.502236	-2.12151	-0.847536	0.641183	-0.356187	-0.356887	-0.797782	1.34797	0.753353	-2.01121	1.57002	0.276022	-2.24865	-1.14284	0.0575437	-1.55985	-1.93543	-0.343013	1.05688	-0.388952	-0.681637	-0.515497
3-(2,3-Dihydroxyphenyl)propanoate	Global Aqueous - negative mode	2.15739	1.25695	1.14451	0.320234	-0.113817	0.502795	0.71588	0.0981196	-0.990334	-3.09106	-0.465106	0.970593	1.36885	-0.405103	0.467525	0.441093	1.70037	-0.329907	0.355297	0.0544668	-0.0542289	0.246872	0.606714	0.476879	-1.475	0.400966	0.486389	-0.494291	2.1022	0.175383	0.341678	-0.55759	1.43744	0.527593	1.10256	2.06661	1.26155	-0.480176	1.49684	-0.633991	0.359181	-3.91961	0.309712	0.780915	-1.28085	-0.22081	-0.489751	1.39074
3,6-Dideoxy-L-galactose	Global Aqueous - negative mode	1.36375	0.542033	1.6597	1.44284	-1.83478	1.1836	1.36044	2.32285	0.184229	1.04979	0.99331	-0.693015	1.0416	-0.980218	4.03036	0.439531	2.80922	-1.45722	0.39213	-2.4138	1.78562	-0.601434	0.835271	2.58176	2.05074	1.65547	-3.21555	0.378425	-2.47782	0.556538	3.38296	-2.65036	1.91473	2.00448	0.222545	3.74016	-0.834087	0.475001	2.38185	-4.07383	0.316431	0.614688	1.67478	4.63558	2.24465	1.66437	-0.283852	0.246032
3-Dehydro-L-threonate	Global Aqueous - negative mode	-3.4074	-3.37739	-3.05619	0.0855353	-3.70883	-3.35626	-4.71839	-3.02883	-1.92992	-4.37217	-3.22916	-3.3636	-1.0095	-3.53309	-3.67688	-4.56719	-1.83184	-2.39949	-3.47057	-4.51613	-2.91169	-5.15086	-2.56639	-4.15769	-1.39231	-2.40537	-1.04334	-4.56635	-2.63139	-3.74581	-5.00157	-3.17573	-2.48518	-0.758162	-2.61889	-4.15061	-3.13221	-2.57841	-4.96595	0.666903	-3.32884	-2.24477	-4.11313	-3.01017	-5.71559	-2.84509	-3.91943	-2.92029
3'-Sialyllactosamine	Global Aqueous - negative mode	-1.629	0.383581	-0.753708	-1.27315	-1.03968	-1.25668	-1.40591	-1.19845	2.47899	2.04605	-3.16079	-0.288122	0.0883962	0.680982	-4.50331	-0.809203	0.0210005	2.75649	-1.32794	-4.12876	-0.207167	0.82052	-1.5157	-0.496962	-2.04953	-0.197778	0.430666	1.97967	-1.68873	0.617579	-3.08236	1.95949	0.217448	1.22281	1.17854	-5.60463	-2.9941	0.262702	-1.83961	-0.367162	1.97465	-0.670366	-0.361133	-0.874529	-2.39537	-1.48617	-2.82921	0.663753
5-Fluorouridine	Global Aqueous - negative mode	-2.77871	-2.72364	-2.37214	-1.38588	-4.55174	-4.53768	-1.97186	-0.923051	-2.01536	-1.68247	-1.56357	0.795359	-2.77989	-2.32362	-2.26007	-3.46769	2.6461	-5.65973	1.16683	-1.65196	-4.62108	-2.53068	-1.8124	-1.62808	-0.696745	-0.869055	-2.57294	-2.91751	-0.248636	3.1906	-0.201521	-5.37573	1.57396	1.13525	-2.29368	1.4174	-3.76351	0.82219	-2.92119	-0.814564	-1.82004	-1.4478	1.82414	4.84007	0.781586	-1.16667	-1.67068	-2.7274
5-Ureido-4-imidazole carboxylate	Global Aqueous - negative mode	2.94883	0.513045	0.586617	1.97741	3.51396	2.54864	0.194487	4.81703	0.268679	1.31648	5.13067	2.56264	3.76074	1.7958	5.44336	3.1491	5.21116	2.56186	3.56322	2.67511	3.7853	1.58068	1.35059	4.77457	2.09166	5.80359	3.35762	3.88223	4.68421	2.59421	6.07152	2.86122	4.82248	1.04763	2.89197	6.49979	5.26931	5.29462	6.32831	2.25477	1.97294	1.97235	-0.827957	2.1414	2.19547	3.04033	3.23504	0.861901
6-Hydroxyl-1,6-dihydropurine ribonucleoside	Global Aqueous - negative mode	-0.657339	1.17849	-3.23298	-0.414975	-2.02907	-1.91519	-1.96028	-2.42225	-0.456059	-3.65989	-3.31239	0.316955	-0.610686	-2.90389	1.55091	-1.24614	7.10002	-4.33549	-2.89341	-4.58996	-0.924523	-0.930259	-1.81566	-0.542886	-2.02337	-2.03031	2.09264	0.705001	-2.10679	-0.738189	0.29183	-0.209192	-0.867466	4.8799	-1.05035	-1.12122	0.198372	-2.84961	0.983081	-1.92578	0.331827	-1.64976	-0.790869	8.30084	0.431196	-1.35516	-2.76935	-4.90349
6-Lactoyltetrahydropterin	Global Aqueous - negative mode	4.72923	5.34988	6.69791	5.31855	4.0061	4.25865	6.57986	6.63148	7.16236	6.12451	5.74693	4.10194	4.80349	5.15902	5.09156	5.20648	6.25115	5.36615	5.94133	6.09854	4.9747	4.73692	5.96505	4.12965	5.96866	6.31086	6.82698	4.47007	5.20696	6.19611	5.97668	3.8504	5.37723	4.37306	5.57252	4.81245	6.08967	7.27965	3.37706	5.82843	4.71457	6.75322	6.72133	4.60036	4.80852	3.48773	6.37561	5.261
7-Methylthioheptyl glucosinolate	Global Aqueous - negative mode	3.35626	-1.07733	2.43306	2.7557	3.76425	2.34967	2.06788	2.17174	1.41654	-0.0972398	1.0078	2.81638	3.98831	2.6832	3.36652	2.41806	-1.29105	2.92371	4.52257	2.56887	2.47105	3.35596	-1.59734	2.8024	0.939553	3.49222	0.797783	2.62134	1.42349	1.20328	2.86893	3.57159	2.38369	1.48731	2.78075	2.93212	1.47162	0.698978	3.52432	1.42232	3.13221	-1.61387	2.48902	-1.16947	2.51992	2.99606	2.508	3.18903
9-O-Acetylneuraminic acid	Global Aqueous - negative mode	7.03834	2.38259	3.61287	2.68988	2.23985	5.42498	2.71468	3.52511	3.7108	2.50256	5.58238	2.66463	4.64028	3.12435	1.41996	3.6266	3.04527	4.97485	4.61231	5.03705	3.86468	2.3875	2.60705	5.38404	4.33908	6.04348	4.08505	5.11686	3.27101	3.74942	5.20978	2.4782	3.19943	3.03141	0.877678	4.19125	5.70392	4.38265	5.13121	2.05334	1.87733	3.53048	5.59844	4.53249	2.94813	5.41782	2.97118	5.48411
Allantoate	Global Aqueous - negative mode	3.86373	2.21665	4.33134	2.81047	2.38577	3.4699	2.97523	3.13814	2.14204	1.78712	3.76678	2.5907	3.88303	2.6193	-0.160793	2.6685	2.97943	2.79677	3.65514	2.53143	2.14142	3.82842	4.21732	1.60872	2.80455	3.62916	3.43061	2.10575	2.3561	3.86301	2.2479	2.29654	2.59513	1.98233	2.59567	0.513129	1.38241	3.2635	0.348196	1.95404	1.18384	3.21468	3.36999	2.17896	1.43287	2.40342	2.24496	3.88581
alpha-D-Galactosyl-N-acetyllactosamine	Global Aqueous - negative mode	-2.21008	-2.90639	-3.37835	-3.81024	1.81115	-0.994352	-3.38275	-1.51639	-0.0550029	-0.84065	-1.95979	-2.4983	-1.02217	-0.477256	-2.82621	-1.52015	-3.40081	1.2105	-0.682913	-1.68349	-1.80949	-1.49185	-2.99527	0.0325412	-1.35596	-1.1897	-0.402281	1.32315	-1.85694	-2.01831	-1.87262	1.45148	-1.39951	-2.32167	-2.77197	-2.67915	-1.92076	-1.43201	-1.07951	-2.70231	0.554629	-1.55627	-2.65006	-2.22341	-3.46166	-1.5955	-2.8319	-2.32546
Altanserin	Global Aqueous - negative mode	2.62397	2.05075	2.36341	4.02352	-3.35887	4.19728	1.44296	0.725729	3.6146	2.53089	0.564627	2.43364	1.81626	3.70565	-1.56941	0.66069	3.78983	3.54823	4.02693	0.859863	1.32989	2.83463	3.73049	2.7109	4.80712	-5.59763	2.66617	3.42772	1.94533	3.37265	-4.86953	2.10875	1.46245	1.76352	0.331048	0.668567	4.44972	1.15088	-0.612483	3.03138	-0.0309471	3.2948	0.838136	0.490543	-0.994289	2.4538	3.32848	4.74366
AMCC	Global Aqueous - negative mode	4.33512	0.867116	3.88753	1.42751	3.49494	3.49533	3.16705	3.31182	3.20892	3.92929	4.80053	1.82321	3.58016	3.04526	3.03398	3.26348	2.19594	2.01622	4.80754	3.93847	4.19901	3.96313	3.68243	2.9167	3.19531	4.10881	3.55279	2.20415	4.05332	3.39701	3.44813	2.22898	3.75918	3.94574	1.72431	4.21242	3.01008	4.02474	3.9644	2.57936	3.17078	3.78095	3.71381	0.226814	2.83966	4.49115	3.21819	2.5449
Arabinonic acid	Global Aqueous - negative mode	-2.36048	-3.20047	-2.00299	-3.17673	-2.73103	-1.65272	-2.0458	-0.827428	-2.78744	-2.8581	-3.75323	-2.66275	-1.97043	-3.03242	-1.71522	-2.15357	-4.21169	-3.15718	-1.56026	-3.12293	-2.67568	-2.00427	-3.64527	-2.38835	-3.03454	-1.45782	-1.19826	-2.68831	-2.47162	-2.75962	-2.13554	-1.57532	-1.71011	-3.06201	-3.04802	-1.50055	-1.38505	-3.08752	-1.11818	-2.88874	-2.14236	-3.71809	-2.38236	-3.58753	-3.98759	-3.02048	-3.54188	-1.65116
Arbutin	Global Aqueous - negative mode	-1.35502	-1.59261	-0.795767	1.04523	-0.284178	-0.743481	0.866205	-0.532652	1.47182	0.4996	-0.284059	1.04706	-1.06893	1.60597	-2.47991	0.181963	0.270058	1.10393	-4.63096	0.506585	1.26584	1.33371	0.0732432	-1.46334	2.1168	0.256474	1.08171	-1.57935	0.0876533	0.862849	-0.924841	-0.564044	0.00142475	1.1101	1.02122	-0.0872989	-0.2897	1.10838	-1.08721	0.607297	1.24144	0.656704	0.46082	-0.542376	0.663541	1.28267	-1.97505	-0.679826
Azacitidine	Global Aqueous - negative mode	0.396673	-2.38838	-2.59145	-1.21369	-0.483764	-0.1738	-0.593534	-0.737751	-0.361822	-1.29772	-1.10335	0.995685	0.178994	-1.09013	0.994734	0.270668	-1.9839	-1.42651	-2.50914	-1.81402	-0.167475	0.0746892	-1.47289	0.0506059	-0.268731	-1.79756	-1.46239	-4.45729	-1.06782	-1.44233	0.68869	-1.81293	-0.69215	-1.1359	-0.163938	0.781017	1.2059	-0.691295	1.21342	-3.71766	-0.121337	-2.0309	-2.82636	-1.46579	0.731868	-0.244964	-0.488724	-0.410025
BrevetoxinC	Global Aqueous - negative mode	-2.21219	0.383581	-2.33741	-0.655623	2.27207	-2.85923	-0.369611	-0.930178	1.65972	0.555906	-2.71133	-1.14577	-0.539848	1.25597	0.149758	-4.12047	-2.47562	2.10116	-4.36521	-1.3339	-2.29993	-2.26723	-1.91074	0.279256	-1.99183	0.519254	1.78179	1.01896	-0.465788	-0.574638	-2.28398	2.23423	-3.01213	-0.718224	-0.197178	-3.33328	-0.122625	0.289423	-5.15157	-1.85768	1.6747	-1.43569	-2.82385	0.00431407	-0.82474	-1.49827	-1.84887	-0.583213
C11H21N3O3	Global Aqueous - negative mode	0.595421	-2.4548	-1.62724	0.82403	4.72172	1.16804	0.35561	0.184091	1.85869	-0.540776	-1.01512	-0.498889	2.42745	2.47942	3.64133	1.17966	-2.66489	1.40683	-1.12533	-0.850418	2.04014	3.39533	-2.64714	2.59143	1.7297	3.13774	0.509997	5.25118	-1.05185	-1.79853	3.17454	5.89864	-0.926169	0.225409	1.56544	1.14689	4.3436	1.04828	2.75548	0.269494	3.62483	-1.65877	-0.863603	-0.0224149	2.52077	1.04467	0.89239	-0.809089
C11H22N2O3	Global Aqueous - negative mode	3.34405	-0.849981	0.932694	-5.5988	3.99808	4.03881	4.6156	4.01062	-5.03453	-2.70549	2.12416	3.20932	4.06316	1.28781	1.70168	3.75044	-3.33823	0.831791	4.45842	2.60795	0.0126402	3.65454	-2.54643	3.66593	3.09714	4.63234	1.30317	3.63172	3.23532	1.39175	5.40193	4.88928	4.81691	-4.01357	2.27041	6.09449	0.706768	2.69502	4.71863	1.12168	2.7807	-2.40258	3.29644	1.00719	4.62088	4.63505	2.73945	0.987158
C12H24N2O3	Global Aqueous - negative mode	3.91518	-2.45801	1.95417	-3.25184	3.96226	4.70254	4.02101	3.4979	-3.95881	-1.32891	2.23221	2.70181	4.00276	1.46201	2.04068	4.09006	1.30228	2.32406	4.75226	4.05022	-1.78064	2.41696	-4.44143	4.41449	4.58225	4.85175	3.05604	4.24662	3.48569	3.02703	5.23723	3.7112	6.15955	2.41013	3.08209	7.22672	0.593547	3.05305	3.85937	1.9398	2.65131	-0.0417167	3.61227	0.965585	4.73001	4.96863	2.23034	2.74047
C17H31N5O4S2	Global Aqueous - negative mode	2.28184	-3.01677	-2.90711	-2.38886	1.78997	0.373563	0.377649	1.08237	-1.61567	-3.07866	0.240292	-2.15515	0.296553	-1.92255	2.7878	-0.207822	-0.00476007	-2.15589	1.33926	0.424099	-0.0295211	0.921726	-1.9439	0.705431	-2.72879	0.633182	0.123945	-0.456723	1.60624	0.930089	1.23872	-1.14922	0.0791738	-2.8739	-2.31342	2.4402	1.58861	-0.931747	1.38562	-2.00086	-0.0959801	-2.72492	0.0931898	-1.82504	-1.20871	1.27443	-0.898969	-0.594418
C17H33N3O4	Global Aqueous - negative mode	-4.5211	-0.296313	-0.613702	-0.556321	0.677874	0.833735	-3.41287	-1.39271	-1.03686	-0.757482	-1.75495	-1.20381	-1.00023	-1.21739	-0.925767	-3.10433	-2.24916	-3.47813	0.140918	0.120243	-0.5272	-1.25914	-0.146768	-0.762302	-1.49093	-0.073313	3.50104	0.159835	1.99526	0.928654	-1.04965	0.689918	2.01651	-0.333972	-0.322801	-4.79796	-3.2029	-5.04934	-3.44893	0.774879	-0.321374	-2.54333	1.47564	-0.109946	-4.88825	-0.04312	1.32976	0.619188
C18H19N10	Global Aqueous - negative mode	1.01983	-2.31773	-0.479355	0.841371	1.62219	0.426153	3.63429	0.965522	-0.549278	-2.32975	1.83789	2.85047	2.02505	1.36887	1.39042	0.748544	0.577709	0.298351	2.09248	2.5939	1.0609	2.46495	-0.658779	1.47947	1.52833	1.67466	0.31744	0.796908	3.02508	1.2478	1.60286	2.88848	2.55412	2.09538	0.659076	0.815965	1.0964	1.72682	0.508844	-3.47782	0.322621	-1.63583	2.86138	-4.45046	2.89694	0.540597	3.54312	2.27038
C19H35N3O14	Global Aqueous - negative mode	-1.30254	-3.34326	-2.62753	-4.148	0.961396	-0.461278	-3.05765	-1.4969	-1.68591	-3.5368	-3.60857	-2.7689	-0.975059	-1.16938	-2.16325	0.791897	-2.15225	-0.800977	-3.08866	-1.70031	-1.97236	-0.866415	0.412125	-0.213016	-3.57141	3.48057	-3.35266	1.10378	-3.11238	-2.17425	-0.120748	0.358603	-2.53644	-3.19676	-2.68957	-1.40074	2.39194	-2.65642	-0.644916	0.59237	-0.949696	0.426607	-3.06469	-2.4476	-2.2819	-1.26792	-2.59225	-1.10981
C20H29N12O3	Global Aqueous - negative mode	-2.39943	-1.89606	-3.03967	-5.01986	-1.13971	-1.18926	-0.468134	-3.87341	-2.7432	-4.27226	-3.57718	-1.32658	-0.556537	-0.611963	-4.18348	-3.13765	-4.90483	-0.419015	-4.47901	0.147927	-1.74582	-0.893887	-0.403286	-0.908187	-1.07201	-0.354087	-0.77409	0.528205	-1.59872	-1.37909	-6.175	0.868423	-1.47439	-1.32427	-0.265564	-1.35491	0.81558	-0.774922	-3.48754	-2.66425	-0.603542	-0.64355	-1.50015	-0.58475	-1.14193	-1.26577	-0.551433	-0.240457
C25H39N6O11	Global Aqueous - negative mode	-0.846912	-3.98687	-0.828608	1.70392	2.95177	0.50643	-0.880821	-1.84025	1.89572	-0.0408117	-2.24342	-0.996338	3.44054	2.38438	-3.03179	0.207327	0.353499	2.02804	0.322519	-0.776677	0.1333	0.448983	-5.50893	0.820216	-0.852844	0.951728	0.954516	3.63486	0.0388943	-0.184689	-0.0504967	2.90207	-1.36204	-1.40039	0.153278	-0.478607	1.65429	-0.686848	0.253497	-0.205274	2.68252	-2.55777	-0.151021	1.69166	-1.16753	-0.49538	-1.61701	1.08105
C27H32N4O8	Global Aqueous - negative mode	-0.109336	-0.258486	-0.228334	-0.129028	0.67015	-2.22863	1.15083	-5.00861	-1.33688	1.44342	2.12394	0.0225219	0.184911	1.56178	-0.903691	0.619039	1.14663	1.34756	-1.91106	2.29068	-0.146099	1.08943	0.426889	-1.90128	1.02066	0.308539	-3.26164	0.973895	-3.83217	1.1665	0.245046	0.230652	-2.57232	0.6026	0.582073	-2.06739	-0.264199	0.812813	-2.1311	0.932915	0.464906	0.96366	0.0905038	-0.0276261	-0.723877	0.663192	2.16609	1.32797
C3H6O3	Global Aqueous - negative mode	-1.32626	1.93504	0.366105	0.934253	-1.5158	-1.46671	1.98464	2.07235	1.19364	1.16915	2.32372	4.14216	1.73465	0.857556	0.328836	-0.254816	6.44237	0.0207546	4.16342	2.35724	1.66781	1.27879	1.87602	1.82694	2.42582	2.13525	0.0768873	-0.834728	3.32588	6.73557	3.02449	-0.409251	5.02849	4.48621	-1.67205	4.84084	-0.876307	4.23799	-0.201786	3.27836	2.02972	0.754304	5.38355	8.52175	4.13584	2.10254	2.69668	1.75515
C5H4N4O	Global Aqueous - negative mode	0.972828	-2.0515	2.82166	3.35241	4.41269	1.95462	1.51211	1.90996	2.44079	3.47219	1.9186	3.4337	1.90703	-1.84784	-2.1245	0.42096	1.70804	0.918132	3.95946	5.38023	0.594965	4.33931	1.78832	3.16057	1.82252	2.5319	4.07955	2.71729	1.17506	3.15626	3.93273	1.68577	1.08192	1.52341	3.51434	2.2128	3.9109	3.63165	1.54043	2.25951	1.27725	3.4117	2.43508	2.84	0.102789	4.77712	3.61578	2.74385
C6H14O5	Global Aqueous - negative mode	1.48733	2.09381	-5.47994	0.795786	1.55219	1.55937	1.80177	2.70792	1.31899	-0.490217	2.00326	1.87796	2.73969	-0.101288	3.67841	2.10721	1.53404	-1.10811	-2.29701	0.121646	1.04836	2.35667	-4.50259	2.09484	1.92874	2.2247	-0.798737	2.66896	0.631141	1.52076	2.36996	1.44333	0.497973	0.737735	1.05137	3.05081	3.28534	0.21021	3.20055	-0.509355	0.722705	-1.03042	0.502601	-0.475246	2.42626	1.88714	2.70979	0.505747
C7H14N2O4	Global Aqueous - negative mode	1.32103	-2.42194	-3.70497	-0.610223	2.04152	0.458901	-1.39808	-2.10023	-0.631534	-1.91336	-0.79507	-0.257985	1.28103	-0.56935	3.11632	0.87075	-1.93928	-0.129851	0.35885	0.763005	0.356902	1.91438	-0.833578	1.11388	0.159411	2.09423	-1.24511	2.45371	-1.82233	-3.02365	2.16928	3.20413	0.860324	-3.21632	-1.87631	2.23773	1.65975	-0.438769	2.01511	-2.19224	0.211476	-0.883399	-0.933406	-2.2368	1.60999	0.884568	0.292571	0.682047
Calafatimine	Global Aqueous - negative mode	-0.376373	-2.90639	-1.73641	-0.949406	0.996447	-1.20649	-1.3926	-2.01565	-1.87616	-2.87431	-1.50774	-0.55025	-0.159147	-0.860822	-1.20337	-1.6116	-3.19957	-0.77749	0.825851	-0.418509	-1.30375	-0.911555	-2.99527	0.470222	-0.605909	-0.212827	-1.82005	1.37381	-1.5769	-1.16	-0.158807	1.3636	-1.13659	-3.20668	-2.16423	-1.68027	1.28606	0.0167646	-2.73804	-1.9841	-1.14374	-1.76632	-1.22446	-3.45835	-0.950968	-0.448477	-1.78326	-0.648358
Cannabidiolic acid	Global Aqueous - negative mode	-2.45511	-2.38989	-2.76138	-3.46823	-3.59142	-3.44692	-3.09436	-2.52464	-2.10229	-2.84447	-2.06171	-3.26827	-2.74757	-2.19444	-3.18464	-3.91822	-3.8648	-3.43398	-3.94586	-3.57172	-1.92607	-3.14424	-2.12071	-3.59634	-2.78897	-2.31601	-2.29154	-4.69616	-1.93867	-3.72291	-2.51454	-4.09422	-1.98501	-3.31388	-1.8243	-2.73663	-1.22978	-2.86913	-1.58384	-2.66504	-3.95403	-0.898938	-2.29674	-2.10609	-3.15914	-1.74309	-2.57141	-2.46668
Cellotetraose	Global Aqueous - negative mode	-3.85952	0.916038	-1.32989	-3.7847	-2.94181	-3.20417	-1.55881	-0.932505	-2.56593	-1.89467	-0.415943	3.15768	-4.79203	-1.3054	-1.93988	-3.68904	2.6517	-1.89005	-1.53963	-2.10304	-1.74658	-1.29665	0.219766	-1.84614	-0.925049	-2.00278	-0.29503	-2.40583	-2.26158	1.51652	-1.58204	-3.37156	-0.410835	1.0043	-0.307412	-1.41598	-0.416655	1.49567	-3.3709	-0.564554	-4.43702	1.62947	1.95451	7.54428	1.37162	-1.15476	-2.39313	-1.06124
Chlorobenside	Global Aqueous - negative mode	-0.500661	-0.466016	-0.0744986	-0.359366	-0.124085	0.0284641	1.2644	-0.371934	-1.10755	-0.548912	-0.269838	1.01009	0.95188	-0.764678	-0.224346	-0.530643	0.781947	-0.155366	-0.291091	0.338033	-0.478383	-0.416734	-0.235399	0.942083	0.294767	0.790272	-0.484895	-1.51552	0.0838207	-0.198734	-0.0952763	-0.94996	0.847009	0.137875	0.41956	2.04622	0.776242	0.963071	-0.552215	-1.98742	1.28178	-0.377768	0.885396	-0.521057	0.392524	0.55642	-0.0625385	-0.31914
cis-3-(Carboxy-ethyl)-3,5-cyclo-hexadiene-1,2-diol	Global Aqueous - negative mode	2.39456	0.8168	0.530494	-0.872707	-0.0608421	1.35922	0.76209	1.81751	-5.50703	-1.25352	0.104918	0.317498	1.07412	-1.61449	1.04144	0.887287	-1.00711	-1.85309	0.658631	-0.0213539	-0.0634092	-1.38728	-3.09998	1.07562	-0.00843352	0.260784	-0.111451	0.19854	1.99973	-0.160477	1.04315	-0.475558	0.273079	-2.28541	-1.18445	3.03136	2.23496	-0.184229	2.37632	-2.83784	-0.852781	-2.2722	0.733075	0.0212167	-1.4162	0.342593	-1.59567	0.293997
Coformycin	Global Aqueous - negative mode	0.025429	0.383581	-2.66207	-3.35562	3.9967	-1.32639	-1.62227	-1.98875	-2.16172	-2.51165	-2.98212	0.496583	-0.541931	-0.915134	1.76131	-0.766605	-2.74011	0.789558	-1.71542	-1.8055	-0.392103	-0.625552	-3.50857	2.32423	-0.636463	2.42892	-1.73722	3.13754	-1.34454	-0.570761	2.939	2.34012	-1.0053	-0.27936	-0.0718294	2.90361	0.527394	1.30164	3.34045	-1.64148	1.48962	-2.88055	-2.11077	-1.9228	2.73104	-0.145695	-0.383	-0.624103
Cystathionine ketimine	Global Aqueous - negative mode	-2.87382	-3.48474	-1.54407	-0.670353	-4.58233	-2.66393	-1.88328	-0.328668	-2.23673	-1.88295	-0.125562	-2.10045	-3.54715	-2.59322	-2.5152	-2.12071	0.116119	-2.31158	-1.87403	-3.97359	-0.0400545	-1.92492	-1.72708	-1.14858	-4.17937	-2.72186	-2.73084	-1.31451	-2.09015	-1.51763	-1.10214	-1.21785	1.35328	-1.85694	-3.91829	-4.41369	-1.74923	-0.493468	-2.78557	-2.32547	-2.60023	-1.87467	-4.50388	-2.02768	-3.627	-1.51525	-1.53209	-2.09676
d-Dethiobiotin	Global Aqueous - negative mode	4.06705	4.25643	4.36507	4.04432	2.92337	3.84206	4.21906	4.5655	3.54075	4.48461	4.29648	3.999	3.73075	3.77991	3.55208	3.77371	3.78216	3.43728	3.86094	4.07001	4.25291	3.76757	4.44505	3.13594	4.09782	2.95833	4.36559	2.9178	4.26269	3.98801	3.32535	2.51228	4.55974	4.3566	3.89392	3.00441	3.73918	3.86317	2.87372	4.8139	3.59707	4.25753	4.42304	3.01813	3.66176	3.75648	4.16975	3.95698
D-Glutamine	Global Aqueous - negative mode	-0.393074	-1.07955	-0.711243	3.1375	3.98934	2.12988	0.172688	2.15949	3.96292	1.11232	0.841405	2.66451	3.37456	2.76438	3.10457	1.95964	-1.18214	2.29165	-0.281379	1.37155	3.2577	3.52778	-0.95707	2.98287	1.41548	4.40882	-2.14389	3.50511	1.2268	1.16542	2.65327	3.93495	1.13671	1.56265	2.39293	2.06216	5.23384	2.53032	0.66884	0.959862	3.55836	0.319702	1.33968	-1.68933	2.64619	1.84807	0.599049	1.72406
D-Glycerate2-phosphate	Global Aqueous - negative mode	-1.86526	-1.56071	-1.90037	-3.54514	0.181669	-2.6642	-0.877383	2.68619	0.138141	-2.48565	-0.449728	-0.563234	-0.420558	-1.84255	-0.613917	-1.24762	-1.1434	-2.77316	-0.756699	-1.79926	-0.934098	-1.57006	-1.95233	-0.417831	-0.789427	0.263081	-2.45381	-0.298393	-1.1397	0.399717	-0.938862	0.636578	-1.37633	-1.55596	-1.85079	0.434522	-0.0874491	1.4245	0.386521	-0.792421	-1.60107	-1.91528	-1.61102	-1.91105	0.755703	-1.2788	-0.373396	-2.17885
Difenpiramide	Global Aqueous - negative mode	-0.552983	-2.2078	-2.76951	-2.92271	-2.24482	-0.124917	-0.545189	-0.171986	-2.56355	0.531318	-2.28444	-0.995314	-0.718727	-4.326	-1.71697	-0.47278	-4.42222	-4.07708	-2.03999	-2.08524	-2.10863	-1.68979	-2.7058	-1.69615	-0.973482	-1.714	-2.62892	-2.37612	-1.18074	-3.26743	-0.363683	-2.81909	0.730584	-3.42406	-1.6614	1.39923	-2.38155	-1.83138	-0.188174	-3.07384	-1.76273	-1.5955	-2.19386	-2.48679	-0.275205	-0.569757	-3.08075	-2.82528
DL-Serine	Global Aqueous - negative mode	0.505129	-2.42194	-3.30475	0.319414	0.525817	0.323196	0.0419545	0.536148	1.49916	-1.41515	-0.584878	1.8173	1.02253	-0.0165448	1.70156	0.878565	-2.26616	-0.656579	-1.57309	-1.40639	0.871786	0.533813	-0.250828	1.00056	0.872676	-0.355803	-1.72369	0.253485	-0.82361	-1.68996	0.74789	-0.191966	0.014319	-0.476123	-0.0967045	0.946383	1.56307	0.833333	1.07146	-0.943157	0.29508	-0.883399	-0.82243	-1.31988	1.37945	0.269949	-0.334529	-1.13576
D-Proline	Global Aqueous - negative mode	2.98651	-3.20414	0.599398	3.82556	2.06957	2.96261	1.43456	2.72742	3.78945	1.18066	0.286078	2.82697	2.21335	3.23748	4.51828	1.71368	0.433563	2.64995	0.947777	0.183969	2.98935	2.00112	-1.22994	1.70567	2.12944	1.95588	2.86185	3.73321	1.00161	-1.56439	2.81862	4.34011	1.02193	0.0652702	2.659	2.38345	4.19531	1.03567	2.96545	0.34118	4.43166	-1.03218	0.0671771	1.73797	3.25083	1.60991	1.24653	1.04635
D-Ribulose	Global Aqueous - negative mode	2.94155	-2.47171	0.277977	-1.73631	1.52174	2.35138	-0.0362931	0.78	-0.814096	1.15635	1.79573	0.44066	0.663366	-0.096955	4.4811	0.891839	4.35835	-1.2514	3.04646	1.00913	2.77682	2.92818	-0.414635	0.679049	-0.0608737	0.606579	2.4482	0.796559	4.88102	2.89001	2.42524	0.0260643	3.50023	0.222611	-0.490031	4.03865	2.88308	3.30031	3.46453	0.0159592	-0.439723	2.21104	2.15963	2.36459	0.1398	1.9698	0.22714	0.576485
D-Threose	Global Aqueous - negative mode	1.44562	-0.168956	0.299313	0.667345	0.578239	1.18671	-1.09698	-0.889229	0.740308	0.880248	0.964425	-2.07395	0.218201	0.934272	-0.795809	0.839787	-1.21889	0.958044	0.249242	1.19287	0.628846	0.533315	-0.697647	-0.598742	1.24754	0.421395	0.865631	0.788283	0.412437	0.332039	0.741594	-0.826557	0.909919	1.984	-0.818087	-1.93149	1.58429	0.190224	0.762865	-0.521863	0.593446	-0.623049	1.10605	7.38209	-0.905922	0.452027	-0.27205	1.2218
Epinephrine	Global Aqueous - negative mode	4.91586	2.24389	3.18636	3.99553	4.24212	4.14575	4.41007	3.68612	3.73371	2.28471	3.71885	5.17382	4.04829	3.53667	5.03806	3.0835	2.57651	3.05809	3.44838	3.88376	4.31473	4.63233	3.31792	3.30834	4.61441	4.217	3.34892	4.12907	3.32403	0.781955	4.22759	3.94354	3.84524	4.13124	4.3654	3.74628	5.50507	4.03082	4.3781	2.89411	3.82553	2.50528	3.2745	1.30188	5.24711	3.80538	3.87244	4.23184
Ethenodeoxyadenosine	Global Aqueous - negative mode	3.50377	-2.63522	1.71242	2.22146	3.64597	3.21075	3.54494	3.37636	0.409675	-1.13722	5.09507	2.39012	5.13146	1.84938	3.64453	3.6737	0.26159	1.50906	3.0518	2.78241	3.04756	4.78844	1.17398	4.68852	-0.910284	3.44583	0.702892	3.27203	3.31888	2.37099	4.79272	4.05313	2.58187	1.64045	2.34731	4.74417	3.41625	1.73316	3.69986	1.35436	2.88482	-5.18594	2.37455	0.4139	4.21627	4.39997	3.91567	2.97932
Gamma-Glutamylglutamine	Global Aqueous - negative mode	-0.789126	-1.90212	-2.33439	-1.1977	-0.465325	-0.233451	-1.21856	1.10954	-1.773	-1.50465	-0.509991	-0.0508363	0.115558	-2.11718	0.96028	0.175125	-2.07403	-1.8909	0.0113133	-1.90711	-1.30446	-0.660206	-1.72268	0.137969	-1.1457	-1.96556	-1.47408	-0.322523	-1.42428	-1.6836	0.804048	-1.15613	0.348294	-2.81411	-0.362909	0.524421	-1.40967	0.409184	0.135665	-1.6795	-0.466656	-2.68088	-2.44841	-0.961647	0.661744	-1.27885	1.62007	-0.723747
Gamma-Glutamyltyrosine	Global Aqueous - negative mode	3.10178	2.84246	-0.170257	3.85055	3.24973	2.60971	4.96409	1.43873	0.61772	1.88443	3.8229	6.05675	4.21062	5.05421	2.53478	2.95645	2.21453	4.24378	4.30288	3.18956	5.2245	5.29811	5.26261	5.07297	6.50295	3.44434	2.56926	4.45068	2.78424	2.78126	5.00584	5.33779	4.82316	5.26528	5.53001	4.74782	4.88993	4.45534	3.61902	2.718	4.07766	0.314353	3.79725	-4.44119	4.9418	3.73203	2.96427	2.53492
Glyceric acid	Global Aqueous - negative mode	1.25841	-1.76619	-0.989724	-1.28359	-2.60977	-0.0672645	-1.42064	-2.22715	-1.01269	-1.47139	-0.0416023	-1.90877	-0.437146	-1.66327	-0.443455	-1.26443	-1.93552	-0.380839	0.598987	0.222506	-0.574834	-1.781	-1.40251	0.653789	-0.530488	1.01502	-1.42306	-0.306349	-0.8733	-1.71682	0.453162	-0.890869	-0.385387	-2.04999	-2.18354	0.358001	-0.0306944	-0.278994	0.438454	-2.41986	-2.37552	-0.919344	0.565197	-0.107996	-1.6474	0.0205463	-1.30638	0.0459594
Guanidinoproclavaminic acid	Global Aqueous - negative mode	-1.34916	-2.13442	-2.7125	-2.24056	0.932687	-1.21953	-1.99744	-1.7178	-3.98182	-3.15312	-2.69439	-2.65171	-1.61794	-2.37377	0.949876	-1.4041	-2.86662	-1.20363	-0.295274	-3.07677	-1.95792	-1.60502	-2.38226	-0.439459	-1.1311	0.810856	-3.19245	0.841493	-1.2918	-3.2878	0.971336	1.43161	-0.550985	-3.08907	-1.61451	2.55532	-2.17426	-0.495458	0.498581	-3.55358	-1.39803	-2.59164	-1.60157	-2.69808	0.320812	-0.909285	-1.08325	-1.4305
Homocysteinesulfinic acid	Global Aqueous - negative mode	1.01243	-1.94234	1.6388	-0.394226	1.07763	1.76576	1.13234	0.708489	-0.193435	-1.01024	0.407125	1.41257	0.43	-1.01513	-0.997092	0.332009	1.29174	-0.753146	0.126811	-0.00955094	-0.602645	0.329798	-1.22609	1.85914	0.263237	2.02866	-0.31621	0.473536	0.563559	0.923273	0.656459	1.45999	0.158978	-0.229044	-0.282935	1.35238	-0.0954563	1.22371	1.05089	-2.56864	-0.559923	-1.00645	1.15588	-0.566652	-0.121395	1.0795	-0.365025	0.966307
Hypoxanthine	Global Aqueous - negative mode	2.85804	0.489344	-0.192359	0.370384	2.30915	2.83688	2.75608	2.97217	0.960134	-3.49455	2.75945	2.66684	3.27142	-0.302416	4.07109	3.09325	2.71357	0.919792	1.88936	1.35835	1.93608	2.98162	-1.31084	3.25012	1.60756	2.89951	-0.91408	1.32291	2.79803	1.87751	3.71563	1.62339	4.12302	-0.630913	1.08605	4.73575	2.17386	3.30278	3.79469	1.225	1.8511	1.41607	2.51507	1.48083	2.89631	3.34794	2.14162	0.563582
Inosine	Global Aqueous - negative mode	0.025241	-2.42309	-0.159629	-0.984275	1.54529	3.0464	1.39092	1.47988	0.642737	-1.55098	2.80719	-4.14582	1.73002	-0.529367	4.9286	1.4843	1.03219	-2.5008	2.13843	0.342767	-1.64279	3.53486	-1.91438	4.06196	-3.1373	4.60763	0.766724	0.131668	0.431573	1.81253	5.12798	1.62779	3.56071	-1.3734	0.436137	5.63281	1.62451	3.46607	4.35825	1.53567	0.542742	1.26482	2.51822	0.784462	2.38495	2.91259	1.58441	-4.78019
L-(-)-Arabitol	Global Aqueous - negative mode	1.75804	3.42569	0.674614	-0.388643	1.4973	1.57698	1.35383	1.60548	1.51889	1.12773	0.974938	1.09405	0.752422	-0.436099	2.00289	0.760943	1.80597	0.856582	2.87618	3.65801	-1.37912	0.408025	1.34794	1.23039	-0.191688	2.20527	5.29291	1.33842	3.98935	4.02491	1.0799	0.242939	2.77052	4.69872	0.350889	2.38441	3.22177	2.01435	-0.572513	3.41777	0.16435	-0.852402	3.2468	5.38346	0.778718	1.30604	1.39003	0.958322
Lacto-N-bioseI	Global Aqueous - negative mode	4.20406	-0.0833274	1.30068	1.48239	2.40177	3.74236	1.33105	0.80097	1.77126	1.37666	1.81077	0.113876	1.84199	2.58742	0.659227	3.06134	0.241467	3.51654	2.06159	3.33611	1.51462	2.11293	0.866301	2.32784	1.87538	1.87291	2.61634	2.81821	0.409695	1.51909	2.78664	0.951325	1.10443	-0.290458	-1.05251	-2.7039	2.57192	1.15822	2.6368	0.735632	2.12882	-0.987218	2.1796	-1.62957	0.709937	3.11472	0.00279643	3.03985
Lappaol C	Global Aqueous - negative mode	0.851012	0.383581	-2.86905	-1.27068	1.91841	1.10955	-0.733942	-0.174739	1.44111	0.291532	-2.86665	-1.44207	1.32784	2.22928	0.0879966	1.48104	-0.425741	2.22734	0.760427	-0.207875	-0.552464	1.37737	-3.20708	1.02062	-1.51017	3.55989	1.19362	0.877729	-0.132487	0.240101	-0.607458	2.09583	-2.5689	1.0252	2.41777	-1.78566	1.14795	-1.93981	-0.209246	-1.12048	2.11214	-3.18724	-1.83024	1.79458	0.194362	-0.0615625	-3.19757	2.09857
L-Arginine	Global Aqueous - negative mode	-0.236854	-0.336117	0.325275	2.10288	1.28834	0.315136	1.99011	-2.31488	2.80564	1.6013	0.90347	2.17661	-0.138175	2.59322	-3.12033	1.26065	1.44758	2.25218	-2.49107	1.59149	2.24862	2.25752	1.20802	0.12916	3.04558	1.90714	2.23733	0.507062	1.3372	1.98183	0.192685	1.53583	1.38293	2.18835	2.08448	1.17904	0.924781	2.22387	0.154098	1.61947	2.34871	1.93107	1.68027	0.322916	1.98253	2.35752	-0.620189	0.465583
L-beta-aspartyl-L-alanine	Global Aqueous - negative mode	-1.9719	-4.34892	0.425228	-3.26184	-0.302376	-1.38945	-5.72262	-1.76958	-5.37028	-5.77486	-2.00186	-1.38778	-1.3936	-2.69781	-0.208708	-1.34783	-3.20201	-2.56202	-3.46637	-2.30832	-3.17184	-2.47469	-3.12299	-0.0531778	-1.80809	-1.22959	-2.99233	-0.278969	-4.07712	-4.61977	0.707065	-0.301461	-2.24632	-2.75898	-3.01809	2.44152	-1.91643	-3.26885	0.546803	-3.72157	-1.81955	-3.81235	-2.31871	1.11558	-0.734294	-2.00433	-3.66028	-3.06361
L-beta-aspartyl-L-glutamic acid	Global Aqueous - negative mode	-4.2556	1.35532	1.40644	-0.0573815	-1.27083	0.100162	-0.00248586	0.794625	0.371019	2.5458	0.821619	1.64055	-0.786947	0.361886	0.612035	-5.273	-4.49118	-0.246401	-1.67707	0.0168079	1.16753	0.627868	1.39591	-0.526216	0.0916767	-0.712963	1.05109	-0.90902	1.15778	-0.765975	0.360021	-1.03225	0.744325	0.330284	0.563139	0.987266	-0.171629	1.85019	0.53702	1.02993	-0.455096	1.652	1.1946	1.47539	0.898609	-0.937921	1.71266	0.307216
L-beta-aspartyl-L-serine	Global Aqueous - negative mode	-2.24854	-2.67793	-2.75302	-3.00468	-0.925147	-2.45217	-2.37858	-3.0765	-2.5529	-3.15312	-2.41812	-0.432178	-2.63166	-2.80184	-1.26966	-2.26177	-4.41738	-3.14959	-1.02334	-2.44175	-4.41399	-2.60519	-2.41381	0.80417	1.591	-2.66458	-3.32628	-1.60289	-1.93279	-2.68564	0.817718	-0.334846	-1.6261	-2.24592	-2.50014	1.78646	-1.34716	-1.10675	-0.602977	-4.33105	-1.75266	-4.52462	-2.28572	-3.4374	1.61911	0.377943	-3.34378	-2.62092
Leucomycin A3	Global Aqueous - negative mode	0.468897	-3.15326	2.23156	4.24876	4.81062	-0.90915	1.18473	1.01912	4.18773	4.68452	-0.812597	3.69773	3.28884	3.64581	0.149758	-2.8209	1.77653	5.1688	3.67458	1.19422	2.6671	-0.386617	0.496024	3.72154	3.1553	3.30452	4.00841	5.10595	1.00021	1.6998	-0.72982	5.17977	1.75958	1.65842	1.90806	0.456009	0.807191	3.78938	-4.54334	2.83795	3.4129	1.33195	2.35829	2.06727	2.65776	1.42476	3.34254	2.91931
L-gamma-glutamyl-L-isoleucine	Global Aqueous - negative mode	4.18224	-3.00027	0.82488	-1.68935	3.20651	5.20078	4.57347	2.75	0.117485	-0.89978	4.97051	6.5916	4.35219	1.41549	5.48217	5.20889	2.27461	0.651356	2.89733	3.03077	2.62228	3.9976	0.965381	5.87823	3.98047	4.06805	2.67022	2.73709	3.53642	3.13532	5.99597	2.4083	5.21186	2.29335	3.74704	7.24534	3.57336	3.20905	6.45955	2.93968	2.54319	0.13734	4.95696	1.97752	5.69312	5.27539	0.980617	2.16034
Lividomycin B	Global Aqueous - negative mode	-0.722123	0.383581	-1.32466	0.858584	2.70841	-0.677283	-1.11007	-0.999259	-0.325159	2.08016	-2.35995	-0.841189	2.67295	0.195292	-4.18658	-1.0041	0.250313	2.22886	1.02599	-1.73052	0.0986156	-1.57023	-5.50893	0.881803	-1.36742	0.699491	-0.0494624	3.48957	-1.30767	-1.64392	-0.288854	4.15476	-2.16173	-1.31532	-0.86309	-0.253167	0.0885754	-0.0811714	-2.16526	0.0282779	2.12022	-3.08252	-0.580066	1.21256	-0.229327	-0.761646	-1.30994	0.622825
L-threo-3-Phenylserine	Global Aqueous - negative mode	4.23687	1.16605	1.77882	3.3774	3.1803	2.67671	3.47951	2.76288	3.25246	1.54731	1.58466	4.81198	3.42638	2.19078	4.43508	3.04934	4.13798	1.93226	0.522899	1.74872	4.02156	3.88931	2.99967	3.61885	4.27686	3.47664	3.14573	3.17415	1.49441	-0.215472	3.76075	2.28096	2.67653	4.14949	4.15091	2.66026	5.21494	2.82768	3.00625	2.53625	3.03837	1.06822	2.02403	3.52797	4.70668	2.95467	2.76236	3.22225
L-β-aspartyl-L-glycine	Global Aqueous - negative mode	-1.31742	0.383581	-2.52736	-3.63301	-0.120888	-1.1992	-2.81714	-2.9238	-2.74041	-3.87218	-2.90978	-2.58279	0.347249	-4.59959	0.855084	-0.641286	-3.61046	-3.7229	-3.2289	-2.78874	-2.78642	-0.407012	-5.2584	-0.81867	-1.47327	-0.307188	-3.7056	1.13267	-3.42541	-3.57328	1.3553	1.59105	-2.56427	-5.64504	-3.33819	1.74257	-1.25108	-3.91914	1.81685	0.59237	-0.29326	-4.2449	-2.30425	-2.65377	-0.19219	-2.08704	-1.9631	-4.06325
Methylripariochromene A	Global Aqueous - negative mode	-0.897145	0.26688	0.282649	-1.80454	-2.9476	-0.266245	-5.10558	-0.928517	-1.97666	-2.84886	-0.732689	-1.90439	-1.59921	-2.79273	-1.30985	-1.90374	-5.91718	-2.38214	0.803666	-2.79827	0.733157	-0.284831	-0.856471	-0.545855	-2.06352	0.218393	-3.95131	-2.79606	-0.510067	-1.83815	-0.980334	-1.62305	-5.00476	-1.19372	-1.35555	-2.07547	-2.13105	-4.20357	-2.7966	-2.00481	-1.50564	-1.9608	0.30394	-2.04185	-3.18822	-1.71014	-2.87213	-2.49171
Midodrine	Global Aqueous - negative mode	0.72363	-1.25229	-2.18947	-1.18073	0.899375	0.609512	0.874722	-1.22981	-0.973404	-2.40639	-1.61125	0.34405	0.734815	-0.890743	-2.42141	1.05532	-1.94312	-0.387321	0.292291	-1.09005	-1.25245	-0.666006	-1.48318	1.01519	0.598494	1.16083	-0.840938	0.861174	-0.470163	-1.84886	1.01499	0.906828	0.488884	-1.53134	0.441857	2.1331	-3.5412	-0.621949	0.885116	-1.67158	0.523342	-3.10833	-1.62961	-1.72286	0.896032	0.593323	-0.616473	-1.22733
N-(6-aminohexanoyl)-6-aminohexanoic acid	Global Aqueous - negative mode	2.92955	-1.33266	0.845516	-4.42532	3.88729	4.21848	3.92513	2.16532	-3.95881	-3.25703	1.61887	4.62647	4.14674	1.16515	2.02369	4.20374	0.00169256	1.89413	2.9303	2.42582	0.37724	2.57626	-2.27735	5.12192	4.71959	2.92796	3.26078	4.03821	1.91118	1.65273	5.2144	2.59461	4.08302	1.34722	2.80183	7.26372	1.40005	1.72702	4.71996	0.576392	2.99473	-0.97847	2.59459	0.996791	5.27073	4.39051	1.2747	0.848898
N,N-Diethyl-2-[4-[6-methoxy-2-(4-methoxyphenyl)-1H-inden-3-yl]phenoxy]ethanamine	Global Aqueous - negative mode	-0.0390901	-3.31188	-2.6817	-2.98096	-0.282419	-1.94256	-2.52922	-1.98219	-3.37836	-2.31987	-1.62741	-2.20715	-1.62699	-3.76147	-0.491034	-0.989355	-1.47915	-1.9853	-1.27975	-2.16506	-2.76611	-0.791113	-3.32295	0.0989393	-2.27023	-0.665808	-2.32539	-2.07136	-1.47807	-3.4393	0.310595	-1.25837	-2.20239	-2.68106	-1.8339	-1.32086	-4.35763	-2.53474	-1.47536	-2.65494	-2.04581	-3.38468	-3.01731	-2.51992	-1.65462	-0.395984	-1.00576	-2.416
N2-(D-1-Carboxyethyl)-L-lysine	Global Aqueous - negative mode	0.738137	-2.15352	-2.38504	0.541122	1.14612	0.452004	0.376764	0.819961	0.446853	-3.82405	-1.2021	-0.0100061	0.725099	-0.793985	-3.08546	0.931821	-4.73723	-0.838929	0.321784	-1.06705	-2.98414	-1.18718	-2.68933	0.871707	0.282109	1.42151	-0.26358	1.00229	-0.791497	-2.09623	0.953585	1.38021	0.490311	-3.92657	0.391028	1.98908	-0.8313	-1.04193	0.907084	-1.53546	0.502578	-5.27947	-0.983785	-2.47591	0.785563	0.575591	-0.797434	-1.03427
N2,N2-Dimethylguanosine	Global Aqueous - negative mode	3.32726	0.880518	1.5136	1.41917	0.845057	0.689278	0.582486	-3.06041	0.696168	0.893755	1.22584	-0.186217	0.360237	0.865598	1.93959	0.966781	0.914786	2.85431	0.50856	1.84514	1.39584	-0.292901	1.54342	2.18475	1.78987	1.59109	2.70868	0.183096	1.74162	3.00319	2.77183	-1.68497	3.0811	1.36346	1.86336	-0.0626456	3.75891	2.19394	1.1768	1.18393	2.52353	-0.272507	2.08426	0.639549	0.431773	0.255122	1.02844	1.37202
N-Acetyl-b-neuraminic acid	Global Aqueous - negative mode	7.03692	2.38135	3.61372	2.67933	2.2545	5.41416	2.72773	3.52455	3.6926	2.53039	5.58233	2.65932	4.64167	3.10658	1.23169	3.62289	3.04421	4.96453	4.61851	5.0575	3.86646	2.38071	2.60591	5.38809	4.33979	6.04439	4.08626	5.11988	3.26143	3.75129	5.21544	2.45745	3.1619	3.03364	0.833449	4.18604	5.70764	4.3765	5.13159	2.01304	1.87188	3.54311	5.59557	4.49961	2.94863	5.42217	3.01912	5.48473
N-Methyl-D-aspartic acid	Global Aqueous - negative mode	-0.635261	-2.90438	-2.52736	-2.6771	-1.09618	-0.288391	-1.5174	-0.840249	-0.97932	-2.93336	-2.04034	-1.08714	-0.465633	-2.19302	0.569665	-0.514222	-2.78002	-2.60087	-1.53199	-2.99889	-2.22126	-0.658482	-2.448	-0.749912	-2.61933	-1.09952	-2.29301	-0.710455	-1.8397	-1.47101	-0.621159	-0.215246	-1.80535	-2.22701	-2.39454	0.0690684	-1.22498	-1.63788	1.01795	-2.18175	-1.32462	-2.9169	-2.37483	-1.39028	-0.813907	-2.52113	-2.43207	-2.49674
N-Nitrosoproline	Global Aqueous - negative mode	2.02373	-3.98426	-2.6904	-2.49674	0.917585	1.39225	0.80355	1.01168	-1.78988	-6.15855	-0.199887	0.193926	1.63521	-1.93418	2.685	2.12223	-1.10543	-2.12679	-0.143917	-2.83401	0.383889	1.14295	-4.00069	2.50417	-3.90716	2.16555	-4.65302	-0.494275	0.0869727	-0.756475	2.67881	-0.563877	1.95982	-2.58789	-2.79703	4.06065	0.157145	0.167384	2.53548	-3.01892	-0.0460652	-1.85412	-1.75917	-3.43372	1.67365	2.1463	-0.998038	-0.259293
Nudicauline	Global Aqueous - negative mode	-1.04303	0.383581	-1.78423	-1.14527	2.11761	-0.386455	-0.727825	-1.36768	-0.036162	0.443608	-2.34319	1.46845	1.66009	1.39597	-2.9251	-0.96467	-0.947928	1.96942	-0.261119	-2.00042	0.728589	1.02261	-5.50893	2.48404	-0.327604	1.73299	-0.60152	3.07471	-1.11453	-1.51271	-0.650069	3.13088	-1.51426	-1.9785	-0.315464	-0.473746	0.0183735	0.1362	-3.18431	-2.35485	2.47571	-3.86235	-2.66876	-0.867764	2.04734	0.13043	-0.753111	-1.15134
Oleandolide	Global Aqueous - negative mode	-4.59372	-0.984378	-0.181071	-0.0624526	2.29499	-2.35199	-1.59007	-1.39631	-0.0949875	-1.48114	-5.05923	-0.365826	-4.07764	0.400615	0.705932	-3.29156	-3.81628	-0.0137939	-1.28933	-1.12159	0.205847	-1.25211	-1.07127	1.32228	-0.0564656	1.52895	-1.75369	1.87322	-0.34756	-1.74641	1.18492	2.9459	-0.81225	-1.13933	-1.53785	0.299517	1.64009	-0.254659	-6.10456	-1.81073	-1.00924	-1.99422	-0.298796	-3.35331	0.729369	-1.00333	-2.21001	-1.41287
Oxadixyl	Global Aqueous - negative mode	-0.11655	0.383581	-2.98195	-2.44461	-0.320069	-1.4854	0.321885	-3.47605	-1.25787	-3.2437	-2.36039	-2.33882	-0.672733	-1.07731	0.831029	-1.12878	-2.51026	-1.02047	-1.71045	-0.672742	-1.08966	1.12938	-2.51342	-0.320816	-0.322337	-0.164275	0.991255	0.299311	-2.19923	-1.33725	0.250626	0.934778	-1.23486	0.929543	0.266479	-3.65694	1.99986	-1.74444	0.0105713	0.590671	-0.853219	-1.8815	-1.80485	-3.44083	1.09264	-0.802121	-2.08534	-1.48032
Oxalureate	Global Aqueous - negative mode	1.45882	0.0726322	1.55968	2.63795	-1.70843	1.39471	1.54994	0.98906	-0.185044	-0.626166	2.65374	0.452313	3.27405	-0.268208	1.34472	1.13809	0.955387	-0.486299	0.605128	0.343819	1.25544	1.99254	3.6325	0.0226753	0.778701	1.12169	0.936346	-0.29474	0.365478	1.64355	-1.3299	0.74979	4.06701	1.00488	0.772272	-0.172487	0.447643	1.91717	-4.33491	-0.002471	-0.290927	1.32957	0.831933	-0.0685379	-1.15893	0.19977	0.198572	2.02611
Oxonic acid	Global Aqueous - negative mode	0.376132	-1.26399	0.736558	-0.697779	-0.623481	2.73273	-0.610763	-0.275935	-0.451615	0.578474	0.605257	-0.611119	0.151043	-0.200827	-1.58533	-0.213966	1.12547	0.187362	2.14107	0.0246764	-1.81955	2.22537	0.935638	-0.917565	-0.879434	2.14213	0.195414	-0.534006	-0.778673	0.331215	-1.22274	0.257354	-0.0718444	0.457514	0.180176	-0.563279	-1.58133	1.74834	-0.837246	-3.08216	0.36041	-0.053776	-0.935989	-0.205067	-0.813112	-0.158242	0.203655	1.10088
Phosphocreatine	Global Aqueous - negative mode	-0.846052	-0.648911	-1.6011	-1.79362	0.140283	-0.757861	-1.49879	-1.14108	-0.709368	-2.93919	-2.44072	0.256465	-2.12554	-1.95403	-3.46537	-1.56564	-0.608932	-1.99784	-0.615144	-2.40078	-0.0506926	-0.926551	-0.267731	0.222007	-0.555981	-1.46704	-1.62688	-3.00976	-1.93832	-0.319526	-1.63705	-1.47628	-2.83072	0.230175	-0.176529	-2.66823	0.59993	-0.899515	-3.21361	-2.28942	-0.754616	-2.33552	-1.38962	-1.36123	-0.0773748	-1.69413	-1.63296	-1.61644
PIP(18:1(9Z)/18:1(9Z))	Global Aqueous - negative mode	0.25928	-3.06902	1.29353	3.30773	4.6845	-1.25203	0.90714	0.739474	3.56911	4.46438	-1.50076	3.14638	3.10722	3.31905	0.149758	-2.82162	1.42127	5.11004	2.6002	0.811941	2.25569	-1.18067	-0.368484	3.48841	2.61304	2.94601	3.87223	4.52119	0.693017	1.37024	-0.532545	5.02972	1.02037	1.38815	1.516	0.142221	-1.73425	3.63627	-4.07745	2.53178	3.29241	1.09739	1.61991	2.11601	2.11442	1.32883	2.84559	2.69349
Pseudoaconitine	Global Aqueous - negative mode	0.731802	-5.5983	-2.78984	-3.15089	1.19378	-1.88129	0.741344	-0.455339	-2.42881	-1.00614	-1.78651	-0.688646	-0.335743	-0.00898582	-5.52404	-2.2094	-3.66001	-0.213963	-0.432926	-1.20812	-0.267806	-2.04954	-4.00068	0.326678	-2.22125	1.16308	-1.52732	0.238815	-1.84857	-0.740343	-2.036	1.31129	-1.88359	-0.589684	1.4137	-0.314245	-2.34313	0.177789	-3.62092	-2.21884	-0.53532	-2.90433	-3.22296	-1.05992	-1.16656	1.95398	-1.62461	1.33947
Rifapentine	Global Aqueous - negative mode	-0.937247	-0.554117	1.32954	3.59983	3.12306	-3.3022	1.83656	-1.90088	3.95548	2.59195	0.343642	3.19697	-0.355432	3.03719	-5.80595	0.400177	2.00976	3.74821	3.48419	0.97745	1.92721	-0.720799	2.78915	1.32893	3.2644	-1.06255	3.24565	1.78528	0.203488	3.15109	-1.03822	2.40124	2.54354	3.07071	3.21669	-3.19258	-0.277494	3.73081	-5.65457	1.43586	2.31533	2.94144	2.88036	1.29319	-1.1377	1.6664	3.54327	2.99195
Saccharocin	Global Aqueous - negative mode	-2.01986	-2.90639	-3.13247	-0.826771	1.01366	-1.57346	-1.53125	-2.46182	1.28692	-0.450678	-2.91796	-2.32412	-0.273953	0.241191	-3.13715	-1.90761	-1.6427	-2.58844	-2.41044	-1.87136	-1.55925	-1.15159	-2.99527	0.24634	-1.79744	0.145272	-1.30115	0.70599	-1.3427	-0.599305	-0.451866	0.672416	-2.10839	-1.87496	-2.55245	-1.41362	-0.699762	-1.81592	-0.551956	-2.40991	0.18337	0.309308	-2.00939	-1.81245	-1.04309	-2.10158	-1.49735	-1.4075
sn-glycero-3-Phosphoethanolamine	Global Aqueous - negative mode	1.85948	-1.62041	-1.70685	1.36622	1.76108	1.66023	1.14963	0.54481	0.531779	-1.29742	0.984675	3.06244	1.94535	0.0280948	2.73253	2.28452	-0.62388	-0.897215	0.286395	-0.0951291	1.33629	2.08212	-1.1957	2.94045	0.899213	2.17402	-0.104348	1.60734	0.298047	-0.921195	2.47228	2.20002	1.22342	-0.633422	1.57401	3.19437	0.391373	1.58044	3.6096	-1.07721	0.477697	-1.16803	0.755329	-0.546433	2.50874	1.97388	0.27513	0.876389
Solamargine	Global Aqueous - negative mode	-2.11577	0.383581	-2.09935	1.37333	1.44698	-2.35707	-0.709236	-1.63567	2.72156	0.45196	-2.27091	-0.740996	1.28675	0.782674	-4.73995	-3.85921	-3.28024	2.51524	-0.931761	-1.63477	-0.288129	-2.99203	-1.4893	1.1551	-0.285348	2.33886	0.257105	2.64246	-1.58176	-0.0815649	-2.82054	2.09186	-2.34512	-0.659403	1.23829	-3.44208	-2.10177	0.738799	-3.74336	-0.961069	1.04556	-1.12287	-1.02847	-1.06728	-0.883164	-0.438861	0.70629	-0.071572
Streptozocin	Global Aqueous - negative mode	-2.15559	-2.11532	-2.57851	-3.19217	0.0534789	-2.1298	-1.55889	-3.58117	-1.97975	-3.15312	-3.27168	-1.05117	-1.54834	-2.42008	0.283468	-1.85827	-2.58462	-1.63538	-2.06617	-1.82529	-2.31186	-1.93163	-1.02528	-0.861033	-0.477708	-1.63299	-2.69586	-0.701387	-2.06488	-4.21456	0.671822	0.107166	-1.55916	-0.27915	-0.766837	1.9449	-0.778817	-0.417648	1.22922	-2.2796	-1.08694	-2.59164	-1.82602	-3.22042	-0.397303	-0.996916	-1.91743	-1.0798
Taurine	Global Aqueous - negative mode	1.46637	-0.360813	1.60484	0.712327	-0.304077	1.08595	2.30584	3.38179	0.983078	-0.317169	0.605871	3.62075	0.0482324	-0.899033	1.3289	0.0148075	0.521336	-0.0565713	-1.89865	-1.37627	1.37268	0.0928	0.825202	1.72075	2.34877	-0.409642	1.13283	-0.0771683	1.0752	-2.78346	1.04272	-0.936153	2.57781	1.31165	1.19403	1.30927	1.52438	1.98612	0.419758	1.46617	0.963495	0.636208	2.17415	0.848295	2.31896	0.305306	0.874978	1.65164
Terbumeton	Global Aqueous - negative mode	-3.28373	-2.2855	-0.345612	-0.6193	2.15188	-2.4263	0.162964	-0.77972	-0.544908	-0.163963	-0.448416	-0.895064	-0.511361	1.69462	1.6396	-2.66049	-0.415164	0.930584	0.762406	0.00526833	-0.123634	1.78728	-0.993665	0.30755	1.12797	1.51607	1.60207	2.19496	0.0550798	-0.343662	-0.22636	2.79707	-0.224073	0.64364	0.969291	-2.35207	2.58378	0.671478	-3.7475	0.839886	1.20306	-1.89917	-0.376583	-0.0223261	0.541304	0.442635	1.03826	0.077885
Tetradecylsulfate	Global Aqueous - negative mode	0.990056	1.65952	0.63151	-0.0193867	-1.27449	0.403717	0.678239	1.73178	-0.0285423	0.592406	1.27679	-0.00285182	0.142061	0.314192	0.175595	0.0277395	-0.293109	-0.148172	-0.112783	0.650211	0.625347	0.236241	1.03683	-0.873311	0.424831	-0.352481	0.495131	-1.09119	0.467599	0.484342	0.148204	-1.1253	0.906139	0.260449	0.48623	-1.03439	0.900346	-0.134177	0.1572	0.310286	-0.493589	1.15219	0.397132	-0.262321	0.958927	0.598028	1.04038	0.415872
Thalicoside A	Global Aqueous - negative mode	-1.56436	0.383581	-1.60676	0.90849	1.81884	-2.33953	-0.640763	-0.932089	3.33384	0.852242	-1.98707	0.326521	1.9535	1.39544	-4.73995	-3.25266	-2.70996	2.33505	-2.10922	-1.94689	1.21965	-3.78154	-1.63794	1.52814	-0.0332381	2.78839	-0.851332	3.63587	-2.28298	-0.406435	-3.1876	3.06939	-2.03621	-0.541455	1.70536	-1.50131	-0.940926	1.09246	-3.48531	-0.999794	1.78943	-1.67931	-1.13472	-1.17795	0.860058	-0.145122	-0.126095	-1.12937
Threonate	Global Aqueous - negative mode	5.34346	6.29408	6.47026	4.06843	1.35996	4.75498	4.07826	7.87046	3.46212	4.06431	1.03067	4.28073	2.2404	3.096	5.74767	3.75736	5.36165	4.78802	4.58801	5.89317	5.14577	0.555746	2.90098	6.98863	4.72278	6.00709	4.14145	4.89779	1.27948	5.32131	5.04376	0.79741	7.58093	6.06807	4.72719	5.98771	2.70269	5.61604	4.19503	5.85425	4.14566	2.16836	5.94803	5.4641	3.72472	4.2196	0.471872	2.64991
Toluene	Global Aqueous - negative mode	3.05055	-0.920468	0.164422	1.58343	2.32895	1.65917	1.76678	1.7849	-1.42418	-1.96536	1.01452	0.302106	1.68618	1.02326	2.28997	1.73746	-4.13143	0.893311	3.10705	1.29731	0.37829	2.67474	-1.48766	0.916635	0.514551	-0.149032	-1.99901	0.188517	0.168101	-1.16198	2.94199	2.04928	0.522044	-0.315969	1.70925	2.05839	1.11792	-0.651795	1.15087	-1.20267	-1.93737	-2.26923	1.44707	-1.93589	-0.49583	2.82587	-1.10219	1.22168
Triamiphos	Global Aqueous - negative mode	2.0074	2.56119	2.26478	1.90856	0.735657	1.71466	2.27358	2.29164	1.33443	2.34849	1.80862	1.70377	1.5666	1.70634	1.03866	1.67456	1.58364	1.37476	2.07045	2.30881	2.40021	1.92054	2.3437	0.81997	2.17458	0.661395	2.06733	0.444954	2.03373	1.95195	1.16257	0.386985	2.33235	2.07922	2.06832	0.57158	1.49607	1.70179	0.739388	2.64503	1.46276	2.41692	2.23199	1.8184	1.5241	1.72378	2.02337	1.90411
Uric acid	Global Aqueous - negative mode	0.0353084	1.89806	2.32326	1.37307	-1.07829	0.112624	2.4825	1.79731	0.332768	2.90254	1.89304	2.51746	1.75262	-1.36316	-1.83731	-1.33871	3.13226	0.313756	-1.15953	1.50523	0.401352	2.35451	2.88636	-0.267063	1.27498	2.06847	1.8012	0.886605	0.97851	2.19646	1.23254	0.804927	-1.07695	-2.70676	2.08042	0.561156	1.85958	-0.567267	0.147624	2.51249	-1.516	2.7337	-0.176166	2.71466	1.24612	1.18789	2.56515	2.26718
Valclavam	Global Aqueous - negative mode	1.90875	-1.33677	-5.59091	-1.37022	2.60413	3.17759	1.30941	0.92823	-0.759707	-1.42354	2.22688	4.31598	1.79863	0.650734	2.81196	2.03056	-0.611212	1.30482	2.8832	0.717373	1.61138	2.21541	-3.14832	1.56495	1.59972	0.676323	1.85292	0.736424	0.87384	0.334088	0.943442	0.760467	1.09896	-1.10926	0.985158	4.47154	1.02594	0.341938	0.933072	-0.297084	1.93271	0.2772	2.2218	-1.14599	2.61244	1.26386	-0.990098	-1.75609
Zanamivir	Global Aqueous - negative mode	-3.87207	-4.43638	-3.53281	-0.835253	1.19914	-1.88153	-2.83492	-0.236624	0.655752	-2.61531	-3.20249	-2.69234	-0.163907	-0.668547	0.439036	-1.44433	-2.86002	-2.69048	-1.21786	-0.657402	-0.916035	0.164409	0.412125	-1.01078	-3.60261	1.14156	-2.23161	0.0176402	-0.195814	-3.75057	-0.410096	0.828347	-2.48464	-2.90454	-1.77548	-0.417472	2.67891	-3.4064	0.727921	-3.96123	0.0292963	0.426607	-3.08721	-2.03552	-1.16404	-3.37027	-2.66028	-3.16983
γ glutamyl ornithine	Global Aqueous - negative mode	0.360164	-1.12911	-4.47401	-2.79757	0.936801	-0.212573	-1.01395	-1.37057	-0.743288	-3.22364	-0.729969	-2.24008	-0.122675	-1.80256	-0.136384	-0.861799	-3.6378	-0.0297105	-0.159015	-0.324922	-1.71295	-0.0210017	-1.66978	0.855979	-0.925317	1.31134	-0.556719	1.6335	-1.91632	-2.15396	1.31056	2.29881	-0.218297	-1.6693	-1.391	1.53996	0.892995	-0.100923	0.991524	-1.49025	-1.01995	-2.55367	-1.15599	-1.17805	0.419585	0.34497	-1.99955	-0.428726
(3a,5b,7a,12a)-24-[(carboxymethyl)amino]-1,12-dihydroxy-24-oxocholan-3-yl-b-D-Glucopyranosiduronica	Global Aqueous - positive mode	-2.74737	-5.19994	-1.36596	-0.260785	4.26231	-3.03433	-0.546397	-2.86799	-0.943143	-0.934814	0.584925	-1.83738	-1.13382	-0.589521	0.149758	-2.58154	0.785976	-0.774985	-2.07438	-0.105064	-2.197	-1.52983	-3.2775	1.70485	-0.507602	-3.69106	0.836316	1.87972	-0.725099	0.793885	-3.71259	2.78837	-2.35881	-2.2978	-1.82786	-2.57114	-0.969572	-0.948874	-1.59197	-0.876974	0.241479	-1.99614	-1.83862	-0.351549	-1.73954	-0.157153	-2.54233	-2.95504
(a-D-mannosyl)2-b-D-mannosyl-N-acetylglucosamine	Global Aqueous - positive mode	-0.0725906	0.120149	2.68421	3.29522	-1.18968	1.14099	0.82596	0.368487	2.669	0.958499	0.0271755	-1.62481	1.8747	2.98526	-1.97808	0.68329	3.26899	3.51778	-0.451231	1.89049	2.06431	-0.616949	1.21365	-0.499282	3.18338	-1.99556	3.40483	0.898866	-0.137748	2.55228	-1.6053	-0.683673	1.71281	-0.626442	0.329114	-2.72332	1.86476	2.80402	-2.46932	2.40918	2.21381	-0.116965	0.844401	0.509314	-2.60414	0.572595	2.14793	1.26213
(R)-3-(4-Hydroxyphenyl)lactate	Global Aqueous - positive mode	5.06847	2.87827	2.98373	4.32652	4.49801	4.03538	4.60483	4.35153	4.47665	2.79464	3.27982	5.59884	4.65944	3.42396	5.10195	4.39284	5.35101	3.0938	2.69024	3.4864	4.91903	4.98393	3.7995	5.10951	5.05789	4.72114	4.03477	4.17627	3.19092	4.69705	4.94919	3.81874	3.49067	5.01442	5.15967	4.83972	5.85806	4.53566	4.79459	3.34676	3.60419	2.8117	3.21029	4.21688	5.49752	4.48382	3.8903	4.3043
1-Aminocyclohexanecarboxylic acid	Global Aqueous - positive mode	2.93745	-1.38676	1.83951	1.72248	3.27051	1.21101	2.09421	4.99717	0.516818	1.08889	0.787798	4.74649	2.13843	3.0089	4.19191	3.07183	3.19877	4.00334	1.658	2.74147	0.624871	3.36462	1.80406	5.77681	4.69842	3.60727	4.8375	4.68432	5.55285	0.35337	1.48497	3.18518	2.51833	5.0844	3.17955	2.81842	3.57241	5.51246	5.27052	0.325996	4.19401	4.93982	1.55366	1.48934	2.58726	4.30004	2.20642	1.7488
2,7-Anhydro-alpha-N-acetylneuraminic acid	Global Aqueous - positive mode	1.35805	-1.28992	-0.756501	-2.45478	-1.3564	0.458263	-3.34074	-1.76661	-0.801371	-3.21428	0.74829	-0.930381	-0.238581	-1.26669	-0.690834	-0.723943	0.11994	0.253311	0.174274	0.67218	-0.176251	-1.52635	-3.02093	0.0600099	0.0354384	-0.00272904	-0.506443	0.117967	-1.76622	-0.630499	0.149184	-2.82179	-0.971436	-1.29751	-1.46923	-1.31924	1.63819	-0.594061	-0.0791518	-0.712965	-3.63021	-0.74916	0.854824	-1.64269	-1.31225	0.145238	-1.78118	0.565632
2-[3-Carboxy-3-(methylammonio)propyl]-L-histidine	Global Aqueous - positive mode	-2.3446	-5.43638	-4.46615	-1.66969	1.55597	-2.32912	-3.50993	-5.16249	-3.15734	-3.23306	-2.99089	-1.83353	-3.43432	0.46226	1.20711	-1.23942	-3.511	-1.9806	0.593362	-0.793512	-2.65191	0.815402	-4.70097	0.150482	-2.95863	1.03522	-1.81583	1.81873	-0.919623	-2.50763	0.82422	2.07303	-2.59365	-4.86418	-1.25937	-0.12342	2.21052	-2.4445	0.857553	-4.18994	0.736231	-5.9806	-5.13896	-2.08784	-1.23524	-1.68533	-3.31465	-2.10148
27-O-Demethyl-rifamycin SV	Global Aqueous - positive mode	-1.09903	0.383581	-2.44428	-2.34042	2.25776	-0.840989	-2.87219	-4.00721	-0.25486	-1.24118	-2.37018	-2.46481	-1.46363	0.472635	-2.00875	-1.56144	-3.26279	-4.12812	1.66731	-0.50024	-2.48094	-1.81611	-4.81576	-3.39819	-2.59855	-0.997445	-2.1361	-0.98818	-0.00768819	-1.00388	-1.54765	-2.61877	-3.78392	-3.01667	-2.25232	-3.03086	1.29022	-5.16444	-0.673546	-3.45508	-3.79879	-5.1922	-2.14963	-2.71115	-1.85085	-2.57981	-5.32016	-3.46551
2-Amino-1-Phenylethanol	Global Aqueous - positive mode	3.16392	1.25193	1.6744	2.37755	2.62924	2.3343	2.73998	2.18851	2.09566	0.568901	2.0749	4.02353	1.97567	2.09807	2.95941	2.91604	1.71236	1.46805	2.13434	2.12685	2.60428	2.8691	1.88485	3.29636	3.06595	3.57945	2.26081	2.64891	1.51195	2.3966	2.74792	2.43023	5.15861	2.6025	2.69039	3.05572	4.39323	3.72253	2.87357	1.66092	2.4219	1.24389	2.06343	1.31418	3.78097	2.75517	1.92772	2.68742
2-Oxoarginine	Global Aqueous - positive mode	2.53105	1.02277	2.1297	1.72472	2.905	-0.340404	2.05098	2.69911	2.42511	0.508856	1.07163	3.47841	1.24806	1.447	0.449181	1.99452	2.94046	0.986191	-1.38603	1.43938	3.80045	2.39285	3.20212	3.14782	2.89163	2.01949	1.77697	0.210058	1.49379	3.22085	1.9137	1.51643	-0.0670011	3.83864	3.29679	0.494913	3.71923	2.22531	0.469397	1.27656	2.04622	1.25332	0.138716	1.60513	3.30586	1.65178	1.99352	1.87351
2S-amino-pentanoic acid	Global Aqueous - positive mode	3.54296	5.44562	5.97369	4.82051	3.31032	4.25506	5.43693	6.63684	4.58637	6.4618	4.50171	6.063	4.3709	5.11625	3.33651	4.78511	5.43591	4.05086	5.44157	4.67349	4.63392	4.17073	5.96753	4.37858	4.33191	4.97089	5.10979	4.38798	5.30818	6.02724	3.25947	4.01814	5.03286	4.55648	4.52159	4.56464	5.03644	4.88744	3.21209	5.2757	4.52743	5.88563	5.64621	8.14769	5.37571	4.72412	5.48645	5.6186
5-Hydroxydopamine	Global Aqueous - positive mode	0.564374	-3.19523	-2.46469	3.68029	-6.23243	-3.99014	-1.20884	1.24508	-0.339909	-1.29477	3.52688	0.111996	-0.478598	-0.117476	0.85444	-0.389309	5.13907	-4.23051	-3.13806	-6.372	2.80819	-0.405913	1.87075	-1.41723	0.311404	-1.45192	1.55275	-6.62245	0.775361	0.882569	1.92209	0.0943193	5.30586	0.983788	-2.89061	-0.51259	-1.29102	3.28144	-0.505167	-0.697167	-3.07602	1.83427	-3.93089	1.21685	-1.98043	1.73385	-0.273594	-0.958048
5-hydroxyvaleric acid	Global Aqueous - positive mode	3.44603	-0.196082	2.54722	2.70887	4.34147	2.32941	2.05226	2.40486	1.60791	-0.659218	0.570923	1.80273	4.31121	2.69649	3.27697	2.36413	-1.29105	2.83599	4.51506	2.55347	1.76137	2.74487	-2.98935	2.57488	0.402547	4.68687	0.143415	3.01775	1.28706	0.496464	2.49638	4.17947	1.7332	1.00455	2.52976	2.40878	1.80105	0.109492	3.31974	1.27232	3.42066	-2.07227	2.59406	-0.863946	2.23843	3.38146	2.64775	3.21826
5-Ureido-4-imidazolecarboxylate	Global Aqueous - positive mode	1.06029	-3.48187	-3.20353	-3.38992	0.303355	0.68799	0.550202	0.484985	-1.52304	-6.15855	1.17119	0.0370932	1.47035	-5.83438	1.97508	1.22191	2.47101	-4.04177	-0.558146	-1.75131	-0.031316	0.771753	-5.75263	1.29376	-0.861687	1.27716	-1.87866	-0.301984	0.588558	-1.15621	1.57205	-0.683374	1.26818	-4.7094	-2.96913	2.81277	0.381526	1.65369	1.90987	-2.18792	-0.471474	-0.6353	-0.240295	-3.15394	1.07824	1.39395	0.0998786	-1.47481
7,8-Dihydrobiopterin	Global Aqueous - positive mode	-1.2237	-2.80185	-3.13227	-2.27232	-0.327573	-0.883857	-2.4273	-2.29978	-2.05082	-1.65346	-2.43795	-2.47851	-1.47746	-2.07674	-3.75582	-0.762806	0.0585032	-1.77285	-4.70712	-3.31564	-3.12509	-2.74947	-4.43439	0.0109378	-0.824785	-0.784865	-1.78835	-0.663187	-3.44813	-1.81378	-2.46804	-1.0844	-3.75385	-4.69885	-4.63964	-2.07748	-0.612834	-3.07065	-1.32222	-2.98319	-0.845014	-2.31574	-2.98141	-1.32749	-1.7039	-1.82237	-4.5331	-2.39906
A80987	Global Aqueous - positive mode	-4.40867	0.383581	-3.51194	-0.596685	0.169417	-1.80249	-1.9332	-3.26814	1.21614	-1.4681	-4.12433	-2.47942	-0.404927	-0.415388	-2.64136	-2.4917	-4.04769	0.181798	-1.1565	-1.67979	-0.778297	-2.41341	-3.90065	-0.392955	-2.69387	0.188792	0.458797	0.393953	-3.90974	-1.58679	-0.429254	-0.561364	-4.98743	-2.9658	-0.967208	-1.8618	0.195142	-1.31665	-1.90667	-1.05883	0.225215	0.426607	-3.6392	-2.28755	-1.66124	-3.31472	-2.671	-1.75363
alpha,alpha'-diethyl-4,4'-bis(2-propynyloxy)stilbene	Global Aqueous - positive mode	-2.0451	-3.2425	-3.44155	0.328963	3.19194	-0.836512	0.492278	-1.01072	2.21289	1.59536	-2.93594	1.32734	1.84704	2.90001	-2.93135	-1.96938	-3.02217	4.4578	1.72399	0.531577	0.371696	-0.0683925	-1.58493	2.8086	0.063116	3.01248	2.44785	3.03581	-1.20554	-0.275614	-0.322883	2.88033	-1.81452	0.527995	1.26672	0.638124	0.941437	1.29214	-1.43898	-1.52535	1.88641	-2.40364	-0.438513	1.40323	1.2172	0.733564	-2.14476	-0.148677
a-L-Rhamnose	Global Aqueous - positive mode	2.40507	-0.587161	1.98307	0.360245	1.07406	1.25957	1.92693	-0.0216984	0.57165	0.427798	2.01079	1.6723	0.89023	1.60763	0.821139	1.94098	0.333274	1.517	2.44253	2.44225	2.6448	1.96614	0.735174	1.47139	2.40062	2.24956	0.757662	1.51901	1.10426	0.107156	1.47588	1.59003	1.29089	1.24293	2.16571	1.05848	0.447206	0.949097	1.19075	0.776153	1.61777	0.358246	0.869317	1.13694	1.49834	2.52369	1.04177	1.92498
Bromethalin	Global Aqueous - positive mode	-0.190307	-5.5983	-2.52226	-3.48141	2.15493	-1.47026	0.683121	-1.75156	0.424515	-0.790841	-3.95074	-1.31835	0.658435	0.696349	-5.52404	-1.24342	-3.68823	1.50605	-1.45052	-0.163538	-0.502594	-0.438513	-3.75599	0.229145	-3.42664	2.36067	-0.365342	0.36591	-0.568561	-0.624401	-1.66631	2.48169	-2.65029	-0.217062	0.855999	0.135287	-0.203656	-0.89263	-3.06901	-2.04654	0.962989	-1.80517	-3.12852	0.690939	-1.88644	1.00451	-2.37042	1.44636
Brucine	Global Aqueous - positive mode	-0.538186	-4.48538	-2.99084	-3.17926	0.552631	-0.461102	-3.13789	-1.99308	-1.31452	-3.15474	-3.3665	-1.74654	-0.750756	-0.662098	-3.7907	-0.882906	-4.71495	-1.44469	1.09983	-0.796571	-4.16783	-0.766905	-4.03838	-1.52935	-3.60913	-3.92359	-3.81393	-2.61717	-2.08056	0.551022	-1.44004	-1.50361	-3.14663	-3.21123	-0.0606609	-2.44796	-1.20569	-2.97764	-0.800573	-3.30479	-0.680221	-3.91702	-0.0517683	-2.01833	-1.24938	-3.67862	-2.29338	-2.24215
C10H20N2O4	Global Aqueous - positive mode	0.269908	0.606593	-0.0887802	-0.727585	-2.46401	-1.70248	1.70257	-3.62246	-0.453414	-0.80057	1.46682	-2.08848	0.548602	0.13945	2.11502	-1.87066	0.362575	0.561388	1.52834	1.17078	0.855801	2.58908	-1.7239	-1.98965	1.7377	-2.05337	1.45884	-3.12929	-3.31215	1.45517	-0.278969	-1.42879	-0.781647	0.300727	1.5289	0.896428	2.92946	0.92739	-2.09189	1.14107	0.846732	0.599983	1.41835	0.727693	-1.61021	-1.466	0.590165	0.701891
C11H21N5O3	Global Aqueous - positive mode	1.21306	-1.63239	2.31578	2.09624	5.20536	0.888795	2.74379	1.69626	1.99114	2.58888	2.15366	1.88775	2.06485	4.02336	4.14959	1.01008	2.31847	3.70962	3.55549	2.73327	2.71958	4.21883	1.68769	3.29665	3.38255	4.56392	3.82958	4.96075	2.62823	2.24631	3.93199	5.78887	2.39582	3.06664	3.45135	3.17985	5.14234	2.9952	2.06218	3.43821	3.63997	-0.720513	2.00702	0.752695	3.28569	3.05659	3.41173	2.46022
C11H23N3O3	Global Aqueous - positive mode	-2.75431	1.58221	0.00572101	1.02244	-0.0346165	1.51157	0.695806	0.27369	-0.347819	1.16642	-1.23767	0.515019	0.0648984	-0.391176	0.864622	-2.3165	1.56535	0.78084	1.0085	1.49037	1.27842	0.727931	-0.338491	-2.02313	1.07535	-0.941652	-0.48767	-1.32547	0.574708	1.25793	-0.156484	-5.21589	0.808044	1.99083	1.02971	-3.72452	0.29703	-0.12405	1.69268	1.61706	0.11766	0.62735	1.66785	-0.0328403	0.839539	0.806253	0.12396	0.136531
C12Cl3O3S5	Global Aqueous - positive mode	1.65642	-3.15326	1.13506	5.09528	4.31357	-1.39975	3.0855	1.86243	5.71258	4.4968	0.00719381	3.22986	4.97385	4.58589	-4.64768	-4.5023	0.657121	5.71309	0.37604	2.36842	4.10385	-0.524554	-1.17129	4.53665	3.60429	5.87967	3.86125	5.26051	1.29082	3.73188	-0.114836	4.57343	1.14727	3.02476	5.40454	1.11001	0.796242	4.5066	-5.23278	2.50521	4.49923	2.62723	0.0657949	1.43359	3.36958	3.79324	4.24935	3.66198
C13HCl3N2O6S5	Global Aqueous - positive mode	-3.72508	-2.11202	-3.94507	-1.29222	-2.34869	-1.4319	-2.01752	-2.13438	-1.3125	-0.992132	-3.82357	-1.92588	-2.42921	-2.18118	-4.61149	-2.63673	-3.29951	-2.09461	-1.03716	-2.30112	-1.05567	-2.84403	-2.14393	-1.90153	-1.82369	-2.18054	-1.13215	-2.24947	-3.17223	-1.44281	-3.98714	-4.48384	-2.23382	-1.23601	-1.49526	-3.81267	-3.83751	-0.669233	-6.54231	-1.82131	-2.56174	-1.28559	-1.94185	-1.03733	-3.3362	-1.53468	-1.62337	-1.1516
C14Cl2NO10S5	Global Aqueous - positive mode	-1.12978	-3.99954	-1.83682	0.0799572	0.483856	-3.93248	-0.0636922	-1.73913	-1.09243	-2.19003	-1.70477	-0.0268468	-1.79948	-0.701766	-6.43616	-2.63756	-1.78737	1.19558	0.652958	-1.21807	1.78336	-0.847919	-1.36812	1.26424	1.27904	0.387379	-0.0839768	0.21312	-2.80707	-0.146405	-0.869252	0.388239	0.293992	0.473409	0.37702	-3.42239	-3.30658	1.39995	-3.74336	-1.08068	-0.149777	-3.79452	-1.1928	-2.80271	-0.363266	1.84349	1.56092	1.3762
C14H21N5O6	Global Aqueous - positive mode	-3.20953	0.383581	-4.0323	-1.51326	0.551303	-1.53886	-2.55159	-1.97282	-0.556325	-2.48071	-4.06789	-2.58223	-0.0772526	-0.170057	-3.67829	-1.82469	-3.38327	0.766805	-1.14008	-3.80525	-0.498179	0.251855	-3.74929	1.66089	-1.10963	2.03808	-1.19881	1.82246	-2.70945	-3.78958	-1.73102	1.8983	-2.3795	-2.28709	-1.79717	-1.54921	-0.273439	-2.07443	-2.40621	-2.88365	0.446775	0.426607	-2.31418	-1.71556	-0.19814	-1.33362	-1.42318	-2.30058
C15H35N15O3S	Global Aqueous - positive mode	0.73914	-3.32455	-3.36649	3.20501	1.9111	-4.60534	2.5388	0.476299	4.01859	2.9466	-2.05171	1.44211	3.04414	2.97197	-3.85342	-4.61356	-2.33015	3.09406	-0.90731	2.12105	2.37545	-3.73825	0.200625	2.27737	2.2538	3.44097	1.74966	1.66952	0.576264	3.70254	-2.61747	0.500418	-0.0269952	2.73483	4.60085	0.577328	-0.018231	3.93185	-2.94726	1.89789	2.22995	3.3174	-1.2583	1.22382	-0.958902	3.21107	1.35912	3.48342
C16H33N6O8	Global Aqueous - positive mode	0.433378	-2.68443	2.44978	4.32599	3.62034	-0.707781	1.51337	0.837413	3.67371	4.91689	-0.645832	3.79887	3.3185	3.5574	0.149758	-3.20437	2.06512	4.46469	4.12936	1.80816	3.38817	-0.00579886	0.56122	3.40896	3.39644	3.0488	4.27602	4.02681	0.889538	2.0868	-0.463764	3.86386	1.54328	2.16589	2.37062	0.401695	1.20125	3.80639	-2.98374	3.35038	3.12128	1.85662	2.53317	2.13315	3.00639	1.57974	3.5371	3.06234
C24N2O24S	Global Aqueous - positive mode	1.63356	-5.5983	-2.07449	-1.71852	1.82603	-1.15302	2.03353	-0.521446	-1.4912	-1.96286	-1.10717	-1.42806	1.0287	1.54169	-4.83921	-1.94522	-3.02243	1.07997	1.35452	0.0640718	1.39747	-0.98305	-3.80275	1.39983	-0.690811	2.44106	-0.412852	0.875019	-1.35583	0.722485	-0.693244	1.86616	-0.904915	0.872246	3.09619	-3.49505	-1.3232	1.66208	-2.84521	-1.8346	1.07324	-1.93495	-2.30641	-3.8255	0.501703	3.57284	-0.27269	2.85248
C4H12N3O3	Global Aqueous - positive mode	1.9481	2.69438	1.8853	1.43552	0.276663	1.36166	1.93595	1.29389	1.98058	1.82399	2.35954	1.40789	1.587	1.3549	1.35979	1.0946	2.18239	1.00291	1.34299	1.39796	2.21457	1.51947	1.77354	0.609298	2.20467	0.731962	1.77116	0.73766	1.4725	1.96862	1.21599	0.192019	5.01013	2.07954	1.62346	0.963314	1.40697	2.83778	0.466939	2.57834	1.4444	2.09607	1.97876	2.51266	1.36571	1.62527	2.05978	1.46801
C4H7N3O4	Global Aqueous - positive mode	2.84178	-2.36181	1.02592	2.24319	3.54272	0.940932	1.49604	0.74194	-2.42171	-4.46465	0.254776	1.268	0.978995	1.2977	-0.159205	1.12961	-5.22891	2.63067	3.11809	0.277819	2.00726	2.84262	0.412125	2.08944	-0.712461	3.70047	-0.857185	2.23723	-0.570504	-1.99009	1.07851	3.61548	1.61056	1.02996	1.47903	2.17861	0.932561	-6.52632	3.12029	0.664854	-0.0170018	-4.98331	0.926608	-2.74511	-1.15804	1.27373	-0.575499	0.364423
C5H11N	Global Aqueous - positive mode	1.36066	-1.98642	-1.98935	0.924618	0.718785	0.353975	0.778406	-0.212581	1.13167	-4.07814	-0.226704	3.33818	0.720481	-0.615722	2.90335	1.15331	-4.5636	-0.753437	-1.68976	-0.812858	1.41026	1.68158	-1.59407	1.56808	1.18761	0.40752	-0.359718	0.637054	-1.31021	-0.632812	1.53963	-0.200748	-0.439315	0.686908	1.56082	0.794986	2.21964	-0.154774	2.27861	-1.05242	0.347796	-2.90134	-0.802042	-1.86657	2.50393	0.39764	-1.49415	-0.703686
C5H7N4O	Global Aqueous - positive mode	3.21495	1.91631	2.59557	2.80769	4.18533	2.23278	1.88071	2.57598	1.39095	0.453963	0.974233	2.12913	3.93981	2.72419	3.08163	2.24787	-1.29105	3.12954	4.85842	2.92807	2.33979	3.38429	-2.25253	2.32867	0.036044	4.46617	0.400229	2.60317	1.27437	0.547858	2.79265	4.22463	1.80648	1.71224	2.89578	2.58155	1.20435	-0.203646	3.57725	1.75746	3.00704	-2.84248	2.14259	1.09151	1.90462	2.89946	2.60686	3.28178
C6H14O3	Global Aqueous - positive mode	-3.07995	1.57873	-1.20124	-2.45758	-4.39025	0.875782	-2.21155	-2.42716	-2.23305	-1.56356	-3.11327	-0.889386	-1.99759	-3.49466	-2.94864	-1.11549	-1.82462	1.27183	-1.24575	-1.04323	-1.38753	-1.08097	-2.94862	-2.87321	-1.27295	-1.87547	-4.7897	-4.62894	1.34114	-2.61139	-2.86007	-2.57829	-1.61983	-1.99001	-2.57166	-2.37416	-5.06907	-0.0423222	-3.80236	-2.70526	-1.79741	-1.94097	-0.963447	-0.205019	-2.51604	-2.37864	-1.20995	-1.63954
C6H16N5O	Global Aqueous - positive mode	-0.334378	-1.38891	-3.37076	-2.28065	0.573934	-0.554486	0.426893	-1.86942	-2.73364	-2.78335	-2.99717	0.561443	-2.12765	-2.50189	-0.922594	-0.531318	-2.03961	-1.20152	-0.478227	-0.971113	0.420803	-1.18483	-0.858316	0.524208	1.30289	-0.488266	-2.45446	-1.60143	-2.97031	-1.97977	0.191311	0.189083	-0.884408	-0.235634	0.119411	1.70397	-0.22663	0.404567	-0.0450691	-1.9692	-1.56819	-2.00667	-3.6126	-2.53874	0.178544	0.323978	-0.028498	-1.34921
C7H15NO2	Global Aqueous - positive mode	2.76114	1.36177	2.74083	0.647127	2.08589	2.4854	1.55947	4.74661	0.714247	1.60957	1.09519	-0.282629	1.56744	0.805576	2.3263	2.28113	1.98591	-0.160244	3.16477	1.75105	2.20466	2.8334	1.16173	2.68828	-0.588451	1.77694	1.53253	0.487001	2.4766	0.897425	2.99426	2.4184	2.84466	0.455702	1.86021	4.17708	0.781611	1.97515	2.10502	1.5777	-0.424977	-0.405982	2.21844	1.28845	-1.79173	3.0195	-1.46852	2.44642
C7H15NO3	Global Aqueous - positive mode	2.28594	2.79803	2.93786	0.561201	-0.124012	1.76143	2.10615	4.76822	0.97277	2.30011	1.95349	3.45694	0.448716	0.528766	0.724062	1.59799	2.74871	0.796505	1.79445	0.502083	1.40111	1.00203	1.7706	2.14984	1.41297	0.685654	1.92247	-1.13755	2.69716	2.64692	0.805914	-1.25675	2.70889	1.03994	0.749176	2.21482	1.14903	2.53804	1.06524	1.64323	0.460974	2.8421	2.93766	2.32583	2.32804	1.77785	2.73453	2.16759
C7H16N5O2	Global Aqueous - positive mode	-0.650943	-3.25122	-2.90667	-3.34495	-1.37806	-0.262083	-0.442865	-0.184516	-3.8011	-5.77486	-1.34414	-2.20952	-0.80901	-2.25453	-1.38509	-0.942604	-2.25671	-2.066	-1.23307	-1.11972	-2.72252	-2.17151	-3.56567	-1.46518	-0.61146	-0.810625	-2.36758	-1.00065	-0.753109	-2.36072	-0.0106186	-0.873972	0.768773	-3.16459	-1.57304	1.49823	-1.2494	-1.37826	-0.906729	-2.4318	-2.0509	-3.10007	-0.776253	4.48278	0.0673126	-0.396141	-2.37314	-1.94234
C7H18N3O3	Global Aqueous - positive mode	1.43692	1.81357	1.16079	0.909505	-0.11765	0.954749	1.72439	1.37536	0.716632	0.944401	1.35417	1.16953	1.27248	0.958818	0.262752	0.764118	1.47276	1.36049	1.21493	0.874611	1.03434	0.825619	1.28134	-0.252177	1.79484	0.0249845	0.641838	0.797823	1.5321	0.575867	0.189565	-0.681597	0.355342	2.23663	1.01171	0.274493	0.943375	0.486762	0.525116	2.08678	1.63576	0.830232	2.06469	1.34842	0.76254	1.1654	1.239	1.10076
C7H19N4O2	Global Aqueous - positive mode	3.71256	2.33264	2.29006	0.349917	-0.271045	1.19229	1.06287	3.64734	0.575523	0.544151	1.07281	0.643577	-0.243702	0.589585	0.83152	0.0751861	1.71183	0.051646	0.626218	0.963783	1.3932	0.767547	1.26059	1.18583	0.740114	0.417211	0.614879	0.148826	1.1661	2.36039	0.734718	-0.640653	1.76017	1.21167	0.41265	3.18541	0.807569	2.64968	1.59397	0.736447	0.216209	0.815685	2.11546	1.67227	1.29956	1.33388	3.33093	0.334186
C7H19N4O3	Global Aqueous - positive mode	3.33229	3.645	4.43959	3.10315	3.46086	3.39155	4.48797	2.73707	4.08851	3.80352	4.51654	3.44473	2.86392	3.71764	3.51574	2.90271	3.93705	3.18539	3.68157	3.78732	3.86596	4.38107	4.72403	3.66934	3.51148	3.74127	3.60462	3.38235	4.49598	4.35887	3.03112	3.12406	3.44157	3.62772	3.27768	3.79337	2.96225	3.94947	2.79405	3.85903	3.03693	3.76523	4.66464	4.6235	2.86553	4.46824	4.22615	3.41751
C8H20N7O	Global Aqueous - positive mode	3.09526	-3.50015	1.46161	-1.63244	2.52347	0.935893	0.266791	0.230497	-0.752573	-1.49083	-0.607666	1.72477	1.99661	-0.744733	-1.56769	1.44562	-1.42629	-2.12925	-0.570217	2.47961	-2.90833	-0.17382	-1.13546	0.355827	-4.39275	-2.27872	0.472076	1.64427	1.10493	-1.01232	0.394242	2.02569	0.280593	-1.57902	-0.689151	2.17805	0.319316	-1.83226	3.68567	0.233652	-1.11637	-1.32879	2.02006	-1.70677	0.00159477	0.360644	-2.76678	-0.127316
C9H16N3O3	Global Aqueous - positive mode	-2.23519	0.383581	-0.073744	-0.351196	0.664154	-0.0176855	0.0649615	-1.5575	-0.269404	1.77311	-2.65502	-0.580137	2.89438	2.07215	-1.19971	-2.9169	-1.0848	2.93114	2.53645	0.67937	-1.13595	-1.24803	-5.95293	-0.281537	0.15237	2.70369	-0.944604	4.0117	0.274528	0.205079	-1.76314	3.34483	0.446526	-1.41682	-1.18203	-2.18535	-1.89906	1.37752	-4.76076	-0.957698	3.36042	-2.41732	0.74943	-1.16256	1.7248	-0.59147	2.11135	1.7023
Capryloylglycine	Global Aqueous - positive mode	0.0206052	-0.538828	0.0387735	-0.533852	-1.13172	-0.382516	-0.340238	-1.28611	-0.624558	-0.767059	-0.532968	-0.461301	-1.19568	-0.781514	-0.553544	-0.568607	1.25017	-1.26108	0.250535	0.124315	-1.17948	-0.329626	-0.675516	-0.90862	-0.889697	-0.415711	-0.861475	-0.790269	-0.00493446	-0.246955	-0.831323	-0.846616	-1.29455	-0.571392	-0.880959	0.149121	-0.48679	-0.461375	-1.86626	1.19575	-0.995125	-0.636144	0.256426	-0.268971	-1.34114	-0.409333	-0.202673	-0.369898
Citrulline	Global Aqueous - positive mode	3.05084	-0.10133	0.351288	1.9177	3.48403	2.99368	1.38096	4.528	1.48533	-0.232311	2.10097	3.11104	3.19659	0.818695	3.96628	3.31298	3.49078	1.30493	3.14976	0.97728	1.12337	2.6785	0.835357	4.51209	1.78965	3.56822	1.02912	4.11848	0.724684	2.95509	4.75187	3.47117	3.13762	0.444738	2.97145	4.83336	4.23382	3.46102	4.23914	-0.249984	2.58308	-0.481144	-0.135215	2.10357	4.11365	2.18031	4.60097	2.00509
clemastine	Global Aqueous - positive mode	0.419734	-2.21152	-2.65386	1.96804	2.38372	-2.07279	0.924565	-0.605179	3.551	1.84959	-0.476905	0.966859	2.80474	2.9409	-4.24384	-5.76763	-3.25141	2.84893	-1.48749	-0.677955	3.31257	-0.250652	-3.59388	1.42971	0.400903	2.33674	-0.987739	3.76173	-1.87319	0.451226	0.0856506	3.30644	-0.0992133	1.1785	2.93777	0.257596	1.85024	1.53746	-4.91144	-0.211026	2.81106	-2.48118	-0.39758	-1.73262	3.38705	0.83359	1.89333	-0.856473
Codonocarpine	Global Aqueous - positive mode	-2.54337	0.365889	1.69906	3.74805	3.82145	-2.76474	2.24952	-2.61897	4.03057	3.06324	0.768702	3.22931	0.298819	3.11134	-5.80595	0.400177	2.31276	4.16137	3.99745	1.74314	2.52286	-0.0469362	3.00207	1.83616	3.29785	0.845971	3.46437	2.4201	0.525217	3.32011	-2.43135	3.42141	2.38717	3.37906	3.61742	-2.84356	0.873134	3.82653	-4.116	1.8981	2.45469	3.41981	2.86503	2.29525	-0.774062	1.83142	3.74302	3.12541
CPX	Global Aqueous - positive mode	0.613442	-0.678845	-0.945293	-0.000790964	-1.13364	-0.777481	2.21744	4.13155	-1.71978	-3.17937	1.35866	3.04239	2.44719	-0.294598	1.33543	2.25167	0.335114	-1.68964	-3.89597	0.568776	0.279095	1.11587	-0.451688	2.31779	1.39391	-0.45543	-2.12822	-1.8169	0.621793	-2.91794	2.50051	0.299266	0.92154	-0.637262	1.35802	0.893953	-0.565882	-6.49363	3.494	-0.404746	0.507179	-0.919991	0.40435	0.304721	-0.926909	1.49746	0.444893	2.097
Creatine	Global Aqueous - positive mode	0.174982	-0.302274	1.11018	-1.05538	0.636185	0.658308	-0.472093	0.421985	0.763762	0.943815	0.190356	0.585033	0.418105	0.476883	-1.45046	-1.22177	2.74346	0.615377	1.9366	-0.711314	0.21313	-0.789697	0.526036	0.11696	-0.140715	2.09505	1.14165	0.380456	0.321527	0.98705	-0.472512	0.00107595	0.92462	0.325677	-0.191868	-1.01034	-0.576031	1.52138	-0.216861	1.89893	0.37405	1.03754	0.772528	0.877789	0.85916	-0.231714	0.965006	-0.12058
Cycasin	Global Aqueous - positive mode	0.820076	-1.94648	-2.16475	-2.21974	-0.615994	0.205196	-0.334468	1.00209	-1.77908	-1.16659	-0.708736	1.07287	0.417251	0.0761013	1.91834	1.04311	-2.29558	-0.616408	-0.383631	-1.23934	-0.351409	-0.0345691	-1.34028	0.458379	0.254062	-0.463842	-0.864036	-0.140105	-0.123006	-0.552944	2.06244	-2.3336	0.0158975	-1.73757	-0.115211	2.34893	0.208307	-0.766773	1.88058	-2.20181	-0.178573	-3.85488	-1.47731	-2.4886	1.32317	0.111419	-1.55635	-1.56109
Cytidine	Global Aqueous - positive mode	3.63939	1.57526	1.01492	1.88523	3.28582	1.20906	3.2523	0.983176	2.96055	2.67279	3.25231	1.59388	3.80775	0.480926	0.717694	1.57537	3.73874	0.639619	-0.920171	3.01308	-2.25755	-0.647452	-9.29142e-05	-2.34833	2.52199	-2.36538	4.54011	2.93109	3.47453	4.63295	0.0972378	-0.391049	4.89227	2.33957	2.17086	0.0798757	5.1238	4.87762	1.15463	2.75165	0.638251	4.37402	2.40968	3.00447	1.2501	-3.8211	1.65654	-5.04451
D-Alanyl-D-serine	Global Aqueous - positive mode	1.71211	-1.28698	1.40171	-0.470674	0.193789	1.54594	0.650877	2.22991	-0.974432	-0.0714681	0.404713	1.06838	1.83595	0.557169	3.61453	1.94672	1.76568	1.298	2.06173	-0.373732	-0.180733	-0.979242	-0.71946	-0.512754	0.855391	0.995479	0.859898	1.08744	0.504702	0.947355	1.51917	0.626414	0.72096	-1.50419	1.02175	2.24433	1.9432	0.538964	3.45755	-0.672036	1.10151	-1.61125	0.0798313	-0.507153	0.730286	1.07107	2.08865	0.561275
d-Dethiobiotin	Global Aqueous - positive mode	1.13526	-2.65054	-0.588957	-1.33858	1.56794	0.846666	1.73848	0.405912	0.539561	-0.719485	1.22559	-0.610763	0.897715	0.769283	2.95939	1.03677	2.27972	0.787776	1.29721	1.21223	0.225163	2.51471	-1.45282	0.711328	2.10743	2.71699	1.47725	2.41596	-0.221825	1.18803	2.75758	2.49468	-0.297838	1.18116	1.57347	0.420783	2.6029	1.29177	1.09323	1.05892	1.15124	-1.67377	1.71035	0.395554	1.11675	1.55437	0.991958	0.309404
dexpanthenol	Global Aqueous - positive mode	-0.127034	3.26187	3.15702	2.88027	2.14527	2.32711	3.82985	0.2725	3.21186	3.16734	3.92414	2.89306	1.99804	3.16915	2.54226	2.29833	4.18019	2.4072	2.66105	3.09133	2.90697	3.10512	4.17447	1.7026	3.43683	2.00194	2.71548	1.97085	3.48228	3.40995	2.13361	1.9365	1.59732	3.49965	2.66199	1.1677	1.92755	1.49308	1.26418	3.25928	2.43281	3.0854	3.94055	3.68717	2.1877	3.28935	2.09927	2.81029
Diaminopimelic acid	Global Aqueous - positive mode	1.81726	-1.19597	-2.12155	0.345439	2.36668	0.963345	1.62197	-0.595266	0.518375	-1.28638	0.607542	0.316636	1.68543	0.923506	3.50416	1.55003	-0.630189	0.894139	1.3439	2.00424	1.86618	3.10972	-2.35761	0.806701	1.18033	2.60049	0.355221	0.342517	1.08483	0.725258	2.51292	1.28208	-0.30344	1.54254	1.01469	0.332898	2.40976	0.616655	0.323775	-0.275158	1.18061	-3.00266	0.335839	-0.54629	1.77358	0.604239	1.52098	1.24425
diamino-pimelic acid	Global Aqueous - positive mode	1.82428	-2.90212	-0.971938	0.477484	2.3361	1.03986	1.5655	-0.342145	0.487378	-0.238012	0.36988	0.423977	1.61821	0.956714	3.53662	1.4849	-0.282908	0.910711	1.28123	2.06212	1.97105	3.09995	-2.29761	1.00849	1.20159	2.57613	0.259785	2.60116	1.17197	0.768947	2.55417	3.46082	1.15619	1.56479	0.401849	1.13143	2.41058	0.586957	2.65699	-0.294912	1.25359	-1.78394	0.590324	-0.445948	1.76079	0.665191	1.50205	1.24563
Dihydrostreptomycin	Global Aqueous - positive mode	-2.68625	0.383581	-2.55453	-0.733064	0.443021	-2.61055	-2.51557	-2.93076	-2.26528	0.361131	-3.84586	-1.19416	0.816917	-1.48342	-3.36334	-2.69759	-1.38378	0.127585	-0.464115	-1.72507	-1.1643	-3.07304	-2.73995	-1.00442	-2.85397	0.0150867	-1.40676	0.883371	-1.78957	-2.47347	-2.18458	1.3397	-2.78059	-2.97395	-1.9715	-4.47697	-1.47218	-2.1286	-1.3617	-0.999959	0.104722	-2.808	-1.52928	-1.42897	-2.0413	-2.6868	-2.85799	-0.907273
Dihydrozeatin	Global Aqueous - positive mode	2.93732	3.64175	2.70415	1.82861	-1.89217	0.150785	3.41943	4.35392	2.33182	2.42692	2.69059	4.81101	1.32358	2.01034	1.93813	-0.616183	2.944	2.0727	0.293871	1.23475	2.56484	0.21538	2.74423	2.85451	4.20557	3.07718	3.08498	0.0863572	1.60226	2.82991	-5.83724	-0.336083	3.40804	3.36362	3.34774	0.83678	3.0104	3.65137	-0.76344	1.79652	2.70652	4.39064	3.54303	3.69188	4.03465	1.25663	3.18324	1.23126
Dimethylaminoethyl reserpilinate	Global Aqueous - positive mode	3.11904	-2.40154	-2.18033	-1.32407	2.16634	2.01597	0.904503	-1.9463	-2.06373	-1.74622	0.258658	0.536286	1.17609	0.0767277	0.864632	3.32738	0.38227	0.511373	2.54864	2.14872	-1.27884	0.809889	-0.489782	2.96454	3.69548	4.18988	-0.365226	1.56208	0.352062	1.08827	4.06319	1.58075	2.52387	-0.462551	0.798913	4.30065	1.63802	0.966391	2.77067	-1.00261	1.19876	-1.8373	0.948282	-1.80982	2.0666	3.29662	0.956467	1.34364
DL-2-amino-octanoic acid	Global Aqueous - positive mode	-1.4093	-1.57182	-2.71793	-5.65628	-2.87655	-2.00879	-2.63109	-0.424821	-2.23152	-2.71643	-1.55283	-1.12545	-3.51982	-3.33347	-1.96434	-2.0131	-0.746395	-3.75731	-2.83645	-2.03203	-2.43086	-2.82478	-0.948807	-1.51341	-1.80473	-2.06025	-1.95015	-4.12859	-1.53055	-1.20345	-1.82163	-3.01898	-0.663403	-3.28823	-1.50298	-2.16129	-2.71625	0.146386	-2.23045	-1.4136	-4.87703	-3.2996	-1.23775	0.870808	-2.63025	-0.832549	-1.53999	-1.28876
DNOC	Global Aqueous - positive mode	1.83931	1.37948	2.23333	0.674518	0.830344	1.76931	1.63128	1.36312	1.88311	0.664383	1.69576	0.288596	-0.0295197	1.25727	0.994785	-0.0364558	1.35411	0.611971	0.306306	0.436988	0.579408	1.08604	1.86212	0.0614543	0.51105	0.250074	0.379376	0.351188	1.97052	1.6889	-0.33473	-0.52505	2.10119	0.676958	-0.195567	0.749848	0.282934	1.22899	0.17075	0.392488	0.413682	0.466053	2.07544	2.25231	0.162258	1.85358	1.66148	0.429303
D-Phe-Pro-Arg-CH2Cl	Global Aqueous - positive mode	-4.25013	0.383581	-3.86453	-2.82896	-0.721777	-3.93118	-3.39674	-2.91803	-1.1979	-0.0528951	-4.36942	-0.785908	-1.44824	-1.14777	-3.84676	-3.69231	-2.86226	2.06066	-1.08634	-3.43994	-1.36034	-2.39495	-3.74929	-0.0342369	-1.72698	-0.315497	-1.0927	0.338506	-2.63426	-4.22967	-0.0676979	-0.701447	-3.1213	-2.47648	-2.85297	0.113507	-1.24167	-0.531985	1.55538	-2.58152	-0.44245	-2.20625	-3.28425	-2.27054	-1.25438	-2.57435	-2.36792	-1.45877
D-Proline	Global Aqueous - positive mode	2.95147	2.28602	3.01932	3.28605	2.95322	3.4158	2.59303	2.30595	3.56488	1.34032	2.72093	4.31156	3.4629	1.04735	2.68539	3.264	-0.0878208	2.39291	2.9304	1.0995	3.60321	2.83886	1.45526	2.55272	2.87908	3.13392	1.54206	3.56616	1.65305	2.09303	2.1263	3.45891	1.56111	3.01218	3.06251	2.4281	1.98463	2.17	2.26824	0.511917	3.36882	1.20978	1.06863	0.0901155	3.43097	2.13064	2.39838	2.79494
Fagomine	Global Aqueous - positive mode	4.83254	2.12459	2.62004	3.38877	5.39889	4.34517	4.0757	4.54962	4.30653	3.60106	3.1628	5.55513	4.71631	3.46338	5.46821	4.7203	2.81166	3.61866	2.5322	3.0555	4.64159	4.49472	3.18068	5.26203	4.37243	4.8893	3.13222	4.63735	3.08945	3.28298	5.24397	4.81184	3.10551	3.68479	4.46394	5.72144	4.50937	4.06249	6.22041	2.92243	4.67101	2.89004	3.0528	1.43104	5.5121	4.39309	4.06758	4.0576
Falaconitine	Global Aqueous - positive mode	-2.86544	-2.06827	-4.93599	1.2864	-1.47426	-4.44762	0.406123	-3.95017	2.0283	-0.433832	-1.63529	-1.1751	-1.73967	0.238586	-3.47506	-4.67581	-4.41958	-1.22658	-2.55965	-1.11471	-1.15206	-2.537	-0.404474	-1.33917	0.426637	-2.77038	-0.114107	-1.81196	-1.72211	2.35165	-4.25142	-0.663157	-0.28641	0.503604	-1.31032	-1.78074	-0.329524	0.20343	-3.54012	-0.810228	-0.133253	1.79937	-0.591991	-0.661365	-2.92024	-2.85528	-1.32559	-0.870255
Ferimzone	Global Aqueous - positive mode	2.93472	2.70577	2.94234	2.8321	1.52616	2.47303	2.91469	1.47945	2.66111	2.56626	3.02701	2.46994	2.07998	2.55906	2.13267	1.89297	2.06681	2.29221	2.17727	2.2958	2.53688	2.01012	3.22879	1.21863	2.81311	1.21989	2.84246	1.5353	3.31504	2.65326	2.049	0.875135	3.32777	2.88012	2.25641	1.83114	1.89547	2.43521	1.58434	2.9166	2.68526	2.61044	2.99849	3.45579	2.62379	2.83456	2.75785	2.22081
Feruloylputrescine	Global Aqueous - positive mode	1.32914	-2.59709	-2.69766	-2.03208	2.16828	3.03552	2.34727	-1.55123	-2.06373	0.531318	0.860129	0.143607	1.08288	-1.54641	0.169027	2.97427	-0.63127	-2.2535	1.1507	0.700477	-1.62231	0.289871	-4.24542	1.05223	2.10138	2.95648	0.364932	0.338442	1.7658	-0.976682	3.03677	0.761972	2.9592	-2.49927	0.381005	4.68631	-3.04996	2.21995	2.97069	-1.05863	0.67802	-2.26992	1.28717	-5.75002	2.50563	4.09989	-1.33294	-0.368653
Flavinemononucleotide(FMN)	Global Aqueous - positive mode	-0.680374	-3.70314	-3.1338	-3.9717	-1.46125	-2.41758	-3.15682	-1.77345	-4.97925	-3.24678	-2.82657	-2.20656	-2.82853	-4.30153	-0.357228	-3.65044	-3.18121	-6.08481	-1.50257	-2.78048	-3.42663	-2.20401	-4.11252	-2.74745	-3.00092	-2.72149	-3.36805	-3.77978	-1.03126	-2.16198	-2.07661	-4.50773	-4.48442	-4.26618	-3.41985	-1.10528	-1.10043	-4.41116	-2.21212	-3.71108	-3.28109	-4.48651	-4.33794	-6.3088	-5.38758	-1.60098	-4.6606	-4.49674
Gamma-Glutamylglutamine	Global Aqueous - positive mode	-2.3895	-1.52478	-1.80452	-2.68591	-0.710284	-2.79709	-1.44843	-3.57078	-2.77089	-2.15773	-1.51777	-2.09853	-1.82263	-0.332223	-1.4961	-2.5424	-3.17637	-4.2371	-1.40763	-0.36754	-1.15621	-0.450312	-1.28054	-4.63072	-4.52228	-1.06979	-1.27622	-1.1528	-1.59781	-1.99826	-1.2683	-0.0277822	-4.80559	-1.10248	-0.626434	-1.12614	0.681621	-3.67191	-1.86232	-2.0171	-1.32497	-2.85363	-2.4679	-2.16492	-1.7093	-3.22912	-3.17303	-2.93172
Glycerylphosphate	Global Aqueous - positive mode	-4.82828	0.195989	-1.72212	-1.99805	-5.58606	-1.08291	-1.07735	1.43729	-1.63891	-2.89479	0.960245	-1.77656	-1.67424	-3.72607	-3.43746	-1.85398	-0.236824	-2.21527	-0.463977	-2.14205	-2.57191	-1.61877	-0.837247	-5.24558	-1.20874	0.319697	-6.38047	-2.15199	-0.48531	-0.459795	-3.02779	-2.66515	0.786236	-0.36343	-0.932479	-2.80745	-4.56005	-1.20921	-4.63803	-1.08129	-1.85025	-1.73667	0.624147	-1.35704	-2.25867	-2.0734	0.174396	-1.96281
Herbimycin	Global Aqueous - positive mode	0.628089	-4.79902	-2.63528	-2.63431	2.89477	-0.341461	1.51563	-1.14648	1.15017	-0.182857	-2.07602	-0.208981	1.33419	1.35472	-3.05949	-0.444088	-2.25638	2.30264	-0.642723	0.79929	0.0565583	0.34081	-3.31337	1.01574	-2.74667	3.12009	0.443435	1.16896	0.224296	0.301321	-0.738229	3.22694	-2.18516	0.462454	1.56424	1.03363	0.590506	-0.0697594	-1.77346	-1.32599	1.74856	-1.23242	-1.8234	1.42517	-1.20386	1.68777	-1.60947	2.22006
Hexaflumuron	Global Aqueous - positive mode	0.637833	0.383581	-4.52209	1.88464	1.27109	0.722543	-2.25055	-1.02813	2.08307	-3.16454	-4.78368	-0.090989	1.76957	1.2441	1.90992	1.03498	-3.66125	0.529927	-2.85222	-4.6759	0.727623	1.73015	-4.77535	0.957219	-1.28927	-0.548582	-0.0380054	3.50688	-4.17931	-2.21245	0.958362	3.52505	-3.96924	-2.95611	0.566354	0.384943	1.46176	-3.63578	2.82229	-4.12963	2.42182	0.426607	0.612516	-1.86836	1.04606	-2.18734	-2.95067	-3.37422
Hexazinone	Global Aqueous - positive mode	2.30483	3.16982	2.3246	1.74885	0.949885	2.55632	2.93338	2.16781	1.31793	1.30869	2.39338	2.04716	1.55931	2.20672	-0.490673	0.865605	1.05275	0.827341	1.6791	1.92439	0.925447	1.63716	1.44828	0.443406	2.04386	0.18456	2.64555	1.45554	0.921862	1.54806	1.64847	0.0834152	2.68421	1.30174	1.214	1.72863	1.32765	1.14946	-1.61323	2.15891	1.12579	2.30996	2.27544	3.37951	1.75774	1.79839	1.73578	1.97404
Hypoxanthine	Global Aqueous - positive mode	5.01351	3.17666	0.407951	1.56451	4.1694	4.85468	4.90681	5.0146	3.18116	0.903949	4.81538	4.75639	5.28527	2.03865	5.91767	5.25962	4.95153	2.96556	4.04218	3.49165	3.90973	4.7506	2.10096	5.30813	3.89566	5.11904	1.97486	3.56219	4.79249	3.96513	5.701	3.49445	6.1504	2.26317	3.48771	6.71482	4.55997	5.32594	5.68044	2.33773	4.05602	3.6913	4.88548	2.20843	5.17709	5.44421	4.22773	2.90979
Integerrine	Global Aqueous - positive mode	-2.10298	0.383581	0.435174	-0.0101994	0.748717	-2.27877	-2.52307	-2.87874	0.474089	-0.27465	-2.75323	-1.18256	-0.784412	0.543101	0.149758	-4.15504	1.05405	-0.00811342	-1.39398	-1.18232	-2.30576	-2.22712	-1.9295	0.669746	-1.98634	-2.95074	-0.147997	0.926791	-1.48253	-0.918849	-6.14479	-0.365525	-1.81595	-4.23799	-1.16315	-1.50004	-1.80073	-1.90161	-1.16854	-0.56565	0.236548	-6.03957	-0.218875	-4.9952	-1.74966	-1.0369	-2.68764	0.500756
Isoflavone7-O-beta-D-glucoside	Global Aqueous - positive mode	0.181427	-3.90511	-0.887246	-0.542295	1.69062	-1.65117	-1.89029	-1.99066	-3.0998	-3.19323	-2.56625	-1.91624	1.20582	-0.93063	-0.410718	-1.55864	-4.39652	0.254972	2.71717	-0.272	-0.282662	1.03631	-2.67028	-0.660812	-4.60913	1.70363	-2.59322	-0.386044	-1.6748	-5.85069	-0.173302	1.87331	-2.36982	-1.38695	0.130501	-0.0147383	-2.8394	-2.86995	1.17849	-3.75328	-0.19044	-5.31545	-1.16282	-5.54052	-2.13102	-0.652148	-1.07187	-0.285637
Kyotorphin	Global Aqueous - positive mode	-0.900578	-3.52292	-2.17086	-1.69581	1.17297	-0.883383	1.73046	-1.16746	-2.40222	-2.31464	-3.74563	2.07803	0.505143	0.969061	-2.43377	-0.996475	0.792462	1.47536	3.54768	-2.63677	-0.634542	-1.62375	0.212969	2.51467	2.78925	-1.17438	-2.82918	-0.949491	-0.0543226	-1.70704	1.0626	-1.114	1.29829	-1.76749	2.10698	1.59291	-1.42066	0.540291	0.759993	-3.0566	0.237048	-2.22832	-1.32515	-1.22901	2.67737	1.33697	-0.647423	-0.737553
Lacto-N-bioseI	Global Aqueous - positive mode	4.3507	-0.0676977	2.73214	1.57422	2.93944	2.43983	0.533472	-0.407602	1.97168	0.39787	2.20448	-0.992849	1.33691	2.43654	0.84261	1.36646	0.070771	2.20325	0.516034	2.72875	2.03903	2.14328	0.726141	2.82376	2.38643	3.57079	2.43903	3.05238	0.731705	2.52919	3.02727	2.16545	1.5681	-0.741967	1.14538	1.80596	3.26541	0.484183	3.54919	1.13392	2.42155	0.798114	2.16511	1.17553	0.906379	3.05891	-0.194686	1.51169
Lankacidin C	Global Aqueous - positive mode	-1.53005	0.383581	-0.866949	1.94966	1.06787	-2.75705	-1.79269	-1.4908	1.68807	1.2912	-3.71782	0.858658	-0.469538	1.65606	-3.85043	-3.25266	-0.818778	1.87166	0.43763	-0.756127	1.3495	-1.10877	-2.90088	0.203362	0.406619	0.539291	1.0852	1.62297	-2.66941	-0.0241896	-2.30582	1.46529	-0.444432	-0.666775	0.0751884	-2.11049	-1.78613	0.583025	-2.97555	0.469545	1.93071	-0.958038	0.947164	-2.02606	-0.941895	-2.47279	1.51588	0.0875389
L-Arginine	Global Aqueous - positive mode	2.89975	3.49129	3.5791	4.55766	4.35854	3.14113	4.6088	4.07073	5.03669	4.22445	3.94546	4.58971	2.4112	4.9172	-0.0529457	3.85134	4.07838	4.81208	5.04542	4.44123	4.95619	4.99109	4.40452	3.41436	5.59478	4.71669	4.66271	3.5741	4.26588	4.51112	2.93282	4.50108	3.81211	4.9731	4.59483	3.9106	4.45722	4.48041	3.41283	4.88196	4.58914	4.7832	4.48246	2.77075	4.47671	4.9401	2.37667	3.30639
Leukotriene D4	Global Aqueous - positive mode	-6.17004	-2.11537	1.9308	1.97854	1.28883	-4.1559	-0.372927	-2.18511	0.941282	3.15453	-2.49788	2.97188	-1.72661	1.65204	0.149758	-6.2337	2.83689	2.45573	1.96698	-0.411868	1.15245	-2.99221	0.512292	0.280128	1.89568	0.716037	2.43216	1.42985	-2.29653	0.647642	-2.88271	1.57573	-0.2668	1.09227	1.01653	-1.6778	-2.56206	1.88349	-6.03517	1.71038	0.911211	1.04223	1.1115	-0.904789	0.464651	0.0176767	-0.734698	-1.1304
Leukotriene E4	Global Aqueous - positive mode	-0.287489	0.383581	-2.22605	1.85779	1.76647	-3.10713	-0.23048	0.651625	1.83304	-0.568832	-2.40253	0.370989	0.294456	0.265657	-4.62163	-3.1834	0.399263	1.64924	0.765121	-0.73218	-0.101401	-2.60971	-2.35884	1.05768	-0.277255	2.71604	1.14359	1.41965	-0.112904	0.27701	0.964701	0.772468	-1.4649	-1.03776	-0.735527	2.43647	3.44338	-0.382147	-4.54617	0.209159	-1.2085	-2.10855	-1.30443	-0.110432	0.853087	-0.604341	2.73128	0.663219
L-isoleucyl-L-proline	Global Aqueous - positive mode	-2.59054	1.47778	-0.00835677	0.29833	0.29847	1.47666	0.536366	0.0526409	-0.87966	1.03168	-1.06585	-0.145533	-0.104426	-0.50259	-0.197178	-0.347562	1.36944	0.784702	0.923187	1.37653	1.27637	0.496994	0.504623	-0.831655	0.927424	-0.885272	-0.441534	-0.879232	0.258422	1.18476	0.835055	-1.55071	0.798441	1.93236	0.951201	-3.26654	0.214512	0.0711605	1.64344	1.38987	0.0127756	0.348577	1.51455	-0.22868	0.137859	0.753973	0.2487	-0.0615549
Lividomycin B	Global Aqueous - positive mode	-1.38119	0.383581	-1.23319	0.635092	1.99799	-0.98048	-1.36297	-1.43622	-0.693714	2.00962	-2.35358	-1.17031	2.32552	-0.0763958	-4.18658	-1.21137	0.201608	1.5751	0.840427	-1.54574	0.215639	-1.36945	-5.50893	0.364814	-1.67771	0.90059	-0.161572	2.4179	-1.85019	-1.48122	-0.625134	3.05103	-2.53133	-1.37257	-0.825865	-1.48731	-3.36442	-0.484813	-2.8262	0.00365754	1.53377	-4.26235	-0.737663	0.209962	-0.44347	-1.28597	-1.6784	0.291369
L-Norleucine	Global Aqueous - positive mode	3.98907	0.113757	1.71038	2.38803	4.45656	2.20057	1.70434	1.80641	2.02239	-1.46331	2.61915	2.5976	3.61437	1.52339	2.90238	2.59188	1.69725	1.64291	1.88251	3.26026	2.23339	2.85908	0.298631	3.76522	1.69719	3.98414	1.03403	3.88427	1.06612	2.80022	2.74593	4.58553	1	1.94505	2.28259	2.59	2.54023	1.21471	5.67514	-0.835925	2.38558	-1.37184	2.26008	-3.04647	1.71763	2.62518	1.66755	2.03193
LysoPE(0:0/20:5(5Z,8Z,11Z,14Z,17Z))	Global Aqueous - positive mode	-2.63248	0.383581	-1.66422	1.51729	-0.121178	-2.46653	-0.725306	-1.8201	1.18292	1.60339	-2.20562	0.362422	1.2312	0.986896	-4.73995	-3.25266	-1.1716	1.69636	0.631446	-1.36095	0.782363	-2.89392	-1.87248	0.731118	0.25103	1.23334	1.0026	1.32015	-0.753617	-0.408079	-2.19166	-0.249188	-0.820678	-0.664482	0.840298	-2.2515	-1.49599	1.09596	-3.48531	-0.212789	1.46246	-1.12974	-0.683143	-2.33416	-0.315743	-0.508636	0.635202	0.350905
L-β-aspartyl-L-glycine	Global Aqueous - positive mode	-0.483878	-3.55508	-3.11693	-2.85379	-0.90697	-0.704012	-1.48377	-2.03947	-2.76694	-4.34159	-1.51588	-2.66202	0.466955	-4.32145	1.02713	-0.212028	-3.47854	-3.06004	-2.88679	-3.34391	-2.04735	0.130918	-3.50796	-1.34072	-0.76852	-0.0334557	-2.62481	0.397535	-3.92797	-4.97967	1.50234	0.450144	-2.20427	-3.26038	-2.50082	1.08389	-0.890945	-2.98242	1.7616	-3.32493	-0.534341	-4.2449	-3.27787	-5.23421	-0.125577	-1.17388	-1.03445	-3.74321
Mesaconitine	Global Aqueous - positive mode	-1.9059	-2.27238	-2.22468	-2.80373	-2.19359	-3.73922	-2.51465	-2.55707	-2.85955	-1.99496	-4.58938	-0.89863	-2.62091	-2.31451	-3.22161	-4.85496	-4.8708	-1.04095	-2.04016	-1.5891	-1.99507	-3.63587	-1.95252	-0.131219	-2.96459	-0.00767709	-1.97114	-2.18917	-2.15697	-3.00464	-3.57936	-1.81677	-1.9463	-3.94783	-0.210738	-2.77092	-2.54853	-1.29085	-2.01201	-2.13265	-2.03612	-2.31773	-3.10702	-2.30103	-0.36038	-2.36698	-3.08181	-2.11627
MID58087:O-6-deoxy-a-L-galactopyranosyl-(1-2)-O-b-D-galactopyranosyl-(1-3)-2-(acetylamino)-2-deoxy	Global Aqueous - positive mode	0.100493	0.181444	-0.481667	-0.991837	-0.423415	0.0774883	-1.53718	-3.02875	0.597711	0.12532	-1.35141	-0.423499	-0.533507	-0.0753515	-4.03757	0.708195	3.51626	-3.62604	-1.9746	-0.58213	-1.75133	-1.61722	-0.267917	-3.34509	-0.648886	-6.63998	1.6335	0.0186343	0.464371	0.0555467	-2.18466	-3.40491	-0.535948	-1.42092	-0.894526	-2.48088	1.14034	-3.39716	-3.17271	-0.860145	-2.87487	-1.08295	0.219251	2.19838	-2.44665	-3.474	-1.80963	-0.121526
MID66280:1,3-alpha-D-Mannosyl-(1,2-N-acetyl-alpha-D-glucosaminyl)-1,2-alpha-D-mannosyl-1,2-alpha-D-m	Global Aqueous - positive mode	-4.82625	-1.62982	0.34616	0.220284	-1.34211	0.0136612	-2.63374	-2.16327	-1.85607	-1.00302	-1.27873	-6.28912	-0.532471	-0.243831	-3.61783	-1.31302	-0.60468	-0.539386	-3.22703	-2.13733	1.00081	-2.36162	-1.74804	-0.177296	0.959961	-2.29832	0.477487	-0.591124	-1.76991	-0.291693	-1.21285	-2.13932	-0.573233	-3.67502	-2.42885	-1.58909	-1.54705	-0.110769	-2.75382	-0.535934	1.49241	-4.09225	-2.56044	-0.229293	-4.89794	-1.62548	-1.9016	-2.80938
Midodrine	Global Aqueous - positive mode	1.03809	-0.721825	-1.08818	0.687082	1.57575	0.257163	0.23866	0.578945	1.12602	-0.817488	0.0691336	-0.0260856	0.118234	1.65579	0.938529	0.614348	1.30742	0.564534	0.327983	-0.727596	-0.0570914	0.521024	-0.727728	1.20137	1.29549	1.43585	1.10813	1.56632	0.200424	0.774904	2.49477	1.58226	1.49773	0.576911	-1.57041	2.04818	1.88261	1.37158	0.33824	-0.0881883	1.0424	0.0246819	1.42855	-3.87795	1.88222	1.57842	-0.396812	-0.541567
Mycalamide A	Global Aqueous - positive mode	1.47933	-2.59778	2.90789	5.12295	6.00858	-0.32942	2.67198	1.55523	5.04979	6.45388	-0.0298611	4.9825	4.61971	4.96803	-5.11394	-5.50495	3.246	6.76528	4.82871	2.78232	4.47863	0.842767	1.19612	5.27525	4.41402	5.10754	5.51734	6.03346	1.8154	3.17524	1.27266	6.4066	2.4704	3.26336	3.34456	1.99246	0.408527	5.41801	-5.32227	4.24719	4.73379	3.11295	3.1882	3.38093	4.15735	3.091	4.65978	4.32564
N3'-Acetylgentamicin	Global Aqueous - positive mode	-2.34012	-4.07594	-3.04006	-2.10085	-0.583462	-2.59819	-1.46802	-2.43041	-1.58859	-2.37628	-1.82172	-1.22844	-2.08476	-0.36739	-3.33912	-4.48653	0.865284	-1.13015	2.71542	-0.334505	-1.35923	-2.09003	-2.16294	-0.738115	-2.22296	0.352475	0.0286543	-2.58951	1.47371	0.441085	-1.98748	1.39799	1.95523	0.0814304	-0.390162	-1.28889	-2.02239	-0.0357332	-3.44411	-1.45271	-2.32129	-3.70193	1.85992	-0.905034	-1.56665	-2.82265	-2.49053	1.07047
N-Acetyl-ala-ala-ala-methylester	Global Aqueous - positive mode	2.67168	-1.72572	-0.557062	-0.0341949	3.96295	1.33282	1.20739	2.27477	0.81576	-0.0415804	-0.0309587	-2.82042	2.57168	0.565673	2.70053	1.80801	-0.186313	1.3327	0.576461	1.34129	1.54819	2.12258	-1.9115	2.3344	1.16672	3.99204	0.774161	3.00454	1.65475	0.67416	1.64259	4.27485	1.30938	-3.48852	0.672543	2.05087	0.75361	0.130292	2.60734	-0.992368	1.80848	-1.63699	0.34754	-0.0711986	2.57484	0.263874	-1.02606	1.65471
N-Acetyl-beta-D-glucosaminylamine	Global Aqueous - positive mode	-1.49411	-3.29138	1.60246	-2.4595	2.06877	-1.65252	0.348286	-3.29742	-0.191819	1.76892	-1.33505	0.550706	0.318343	1.13361	1.37213	-0.646816	1.08633	1.5209	1.33001	0.202166	0.326663	1.82176	-2.16918	0.548315	1.32718	2.31494	1.67952	2.89702	0.0337823	0.156778	0.807907	3.66955	0.528106	-0.148149	0.456878	-0.807944	2.30847	0.685949	0.160918	1.1974	1.50148	-2.92634	0.439301	-0.481792	0.143412	-0.0450914	0.671643	-0.0659765
N-Acetyl-b-neuraminic acid	Global Aqueous - positive mode	6.02076	3.69489	4.13767	3.04584	1.61055	5.02632	3.1918	4.33003	3.88908	3.19242	5.46099	2.52886	4.17713	3.51276	-1.52261	3.67527	4.92457	4.87148	4.70279	5.3869	4.44622	2.6543	3.25924	3.66254	4.52987	1.83598	4.51121	3.65694	3.69699	4.1481	4.31506	-0.645968	2.86775	3.62175	1.56016	2.9707	4.51922	4.08527	4.48546	2.69835	1.78739	4.32098	5.52807	3.62164	2.14437	4.75979	3.27702	5.0723
N-Acetyl-L-Histidine	Global Aqueous - positive mode	1.39712	-3.47424	-2.08799	-0.222482	1.65437	1.20054	0.102211	1.3181	-0.894816	-2.65605	0.291426	0.769454	1.36338	-1.75783	3.25848	1.46664	1.26076	-1.09702	0.842499	-1.35874	-0.412207	0.668451	-1.62994	2.66013	-0.42081	1.03635	-0.987204	2.11604	-1.27873	0.785542	3.17588	1.10064	1.2153	-2.42301	0.949995	3.18503	1.57845	1.43511	2.55975	-2.39432	0.797525	-2.37299	-3.57455	-0.928311	2.55365	0.200047	2.65009	-0.202398
N-Acetylmannosamine	Global Aqueous - positive mode	7.58677	2.97431	5.37507	5.52679	5.43797	6.02954	4.05423	4.30975	5.41856	4.69482	6.36694	2.76918	4.8608	5.81407	5.46797	6.51927	5.37436	6.59135	5.80874	6.62334	5.25722	4.54476	4.33773	5.61002	6.00894	6.0595	5.96961	5.09762	4.82481	5.51979	6.73746	3.31274	6.0074	4.07721	4.76108	4.86371	6.39997	5.67153	5.46946	4.618	5.49773	3.76699	5.07821	2.97017	3.78061	6.41401	5.13068	6.34198
Netilmicin	Global Aqueous - positive mode	-1.1847	1.82861	-0.379806	-1.50175	-1.74681	-1.32012	-0.707796	5.3234	2.69554	-2.11211	0.938201	-1.17726	-2.66122	-1.24991	-1.43607	-0.896089	0.415699	-0.248065	-1.80013	-0.852782	-0.190129	-1.87443	1.22082	-1.96953	-1.31312	-3.37744	0.748294	-2.72173	-1.34645	-0.778682	-0.384238	-1.61832	11.5561	0.750545	-0.0215551	-1.46193	0.374556	8.41759	-1.79648	-0.0313221	0.686352	0.711813	-0.692053	-0.306043	-0.0324157	-0.830493	-1.44897	-1.6502
Octylamine	Global Aqueous - positive mode	0.360406	0.465393	0.657126	1.56221	-0.192717	0.556115	0.313249	0.145081	0.668674	1.07843	1.28147	0.497526	0.729119	0.614281	0.555858	0.54121	0.724391	0.662286	0.880228	0.439362	1.45338	0.0341408	0.711388	-0.775099	0.661841	0.0851101	1.71056	-0.646527	1.26744	0.365696	0.0382307	-1.17005	0.501027	1.54317	0.828547	0.0743289	0.839216	0.04068	-0.0234972	1.82803	0.91767	1.18014	1.26907	1.34736	0.709583	0.624637	0.953514	1.16744
Oleandolide	Global Aqueous - positive mode	1.59047	-2.69468	1.79871	2.93083	5.36039	0.170007	1.39309	1.30233	2.58724	0.900575	0.736168	1.99921	1.87727	3.48266	2.65834	-1.63581	0.463586	4.83831	2.88815	2.48855	3.29774	2.03552	-0.311742	5.11307	2.98218	5.09547	1.93306	5.31973	1.96338	1.2086	4.28238	5.66098	2.25825	1.5985	1.75607	4.89724	3.27434	3.36808	-0.293502	1.00608	3.25031	0.277002	2.41464	-1.22653	3.76976	2.79689	1.19289	1.71865
Ouabain	Global Aqueous - positive mode	-0.584472	-1.16163	-2.19555	-1.50683	1.54278	-4.22282	-1.35844	-1.48383	0.962666	0.725939	-4.13175	-4.03525	-3.53432	-1.89896	-2.67288	-2.5459	-1.40238	-1.26807	0.0481516	1.26614	-1.10456	-1.91394	-1.51867	-2.61726	-3.37537	-1.54137	-1.12246	-0.520816	0.383374	-0.0229036	-3.70954	1.18869	-2.62998	-0.980041	-1.45781	-2.23146	-2.23751	-1.84219	-2.01694	-2.01993	-2.28708	-1.49265	-1.24642	-1.11408	-1.57407	-1.62622	-1.56786	-2.37276
Papyramine	Global Aqueous - positive mode	-0.16733	-3.27782	1.03514	-0.0230686	3.62627	-0.141201	-1.02712	0.281495	-1.73503	-0.159036	-1.13784	1.07057	1.37271	1.22226	1.07405	-1.18682	-0.609213	1.57749	2.82816	-0.595533	1.86243	0.765749	-2.45102	2.90304	2.25578	3.19293	-0.897912	3.60047	-0.595713	-2.12586	1.97244	4.38167	0.633733	-0.380705	-1.53767	1.1787	1.97817	1.88214	-0.816603	-1.52299	1.08039	-2.82378	0.182142	-0.337103	2.38581	0.659162	1.4478	0.438021
PE(20:5(5Z,8Z,11Z,14Z,17Z)/14:1(9Z))	Global Aqueous - positive mode	-1.56783	0.383581	-2.05729	0.852376	1.96513	-3.55795	-3.34861	-0.382209	1.92873	-0.953334	-6.24409	-1.2044	-0.288693	-0.571342	-1.90075	-1.53288	-0.68666	0.0993609	0.821204	-1.77966	-1.59067	-2.77552	-3.96837	0.891755	-1.79462	2.80404	0.447571	1.28721	-1.9958	-2.90803	-0.581864	0.950687	-2.04944	-3.25307	-1.45841	1.99518	3.23603	-1.43552	-1.6112	-1.25346	-1.58109	-3.08305	-2.70773	-2.12986	-0.824067	-1.35643	-1.03512	-1.14535
Phoenicoxanthin/Adonirubin/3-Hydroxycanthaxanthin	Global Aqueous - positive mode	-0.438069	-1.27444	-1.28833	-5.14511	-2.10107	-1.09182	-0.536873	-0.936469	-2.42569	-4.35961	-0.341848	-1.0004	-2.06331	-1.95187	-0.463077	-2.60861	-1.74237	-3.74133	-2.83959	-3.07898	-2.7163	-1.73552	-0.776568	-2.51838	-4.34495	-1.7241	-2.4231	-2.03317	-0.725696	-0.630382	-1.65386	-1.63521	-0.778886	-2.23452	-1.92171	-0.292497	-1.23896	-1.65419	-2.74055	-2.55432	-2.57571	-2.47116	-1.72793	-1.44551	-2.018	-1.2	-1.1087	-4.31314
Picrasin C	Global Aqueous - positive mode	-3.35827	0.383581	-2.39014	1.45891	1.38574	-2.30556	-0.750786	-0.896514	0.0855175	-1.47689	-2.7561	-0.637069	-0.235093	-1.12387	-4.9696	-5.29344	-1.27705	2.3176	-1.46456	-0.68334	-0.520995	-2.88506	-1.98283	0.9734	-1.05931	2.06938	1.31937	0.482963	-0.550312	0.453205	-1.18674	1.90777	-1.72462	-0.883738	-0.262621	-0.00663827	0.64398	0.135751	-4.27379	-0.782005	-1.06507	-1.44049	-2.13642	-0.214406	-0.513844	-0.443918	2.73246	-0.124111
Pristinamycin IA	Global Aqueous - positive mode	-3.12513	0.383581	-2.63046	-1.49735	0.978365	-2.5748	-1.47409	-2.64328	-1.41531	-0.560722	-4.74752	-0.607948	0.143673	-0.326026	-3.36334	-3.38594	-2.95153	0.876454	-0.665179	-2.56592	0.227786	-3.57075	-3.74929	1.00012	-0.293693	1.84802	-2.98768	1.96577	-3.76796	-2.98227	-1.748	1.36123	-2.11673	-2.49279	-1.79166	-1.76253	-2.25865	0.61003	-2.70484	-1.80641	0.688621	-3.48246	-2.59738	-1.85133	-0.278408	-1.14198	-1.1441	-1.3156
Red chlorophyll catabolite	Global Aqueous - positive mode	-0.66017	0.383581	-2.64478	-3.89351	-0.115913	-1.73922	-2.18788	-4.10885	-2.94534	-2.78539	-2.5814	-0.318756	-1.12423	-2.3316	-2.89396	-0.898262	0.391106	-1.19736	0.926331	-1.10894	-0.580157	-0.793002	-0.592804	0.556984	-0.98087	0.353968	-4.60995	-0.231646	-2.85009	-3.16993	-0.480049	0.416799	-0.751908	-1.87823	-2.08684	-1.8955	-1.62907	-1.71072	-3.34475	0.59237	-2.76815	-3.86749	-2.91892	-5.72038	-0.381009	0.639429	-1.40691	-1.83867
Sannamycin B	Global Aqueous - positive mode	0.951779	-1.21838	-0.65621	-0.336736	0.56345	0.44054	0.578431	0.012285	-0.076398	-0.81808	-1.16579	1.12276	0.0620106	-0.317667	-0.183151	1.35982	-0.0989024	-0.0997414	1.32419	0.13299	-0.190516	-0.624139	-0.853211	0.829937	1.11753	2.60354	1.34255	1.15723	0.232346	-0.287116	2.12585	-0.877603	0.315615	-2.42146	-0.692978	4.17384	0.456198	-0.233493	1.35212	-0.92484	-0.309479	-1.84682	0.428945	-3.59445	0.976208	1.62021	-1.40457	-0.521186
Taurine	Global Aqueous - positive mode	2.50142	1.97887	2.2204	0.930743	0.552631	2.02212	3.13031	3.85295	0.765331	0.602613	1.78403	4.01276	0.863719	0.0652526	0.755115	0.846334	1.30375	0.743733	-0.246506	0.920629	1.86474	1.03327	1.44581	2.83092	2.68576	2.02209	1.86842	-0.264716	2.01178	1.841	2.01005	-1.35076	3.14897	1.40114	2.17995	1.79676	1.13898	2.52908	1.48376	2.07393	0.988918	1.66378	3.87646	1.39908	2.65666	1.1928	1.70727	2.43786
THTC	Global Aqueous - positive mode	2.93276	-1.28852	-4.82212	-0.373379	1.21875	3.09112	3.01114	2.51161	1.24358	-0.764572	2.26203	5.17791	1.15132	0.262666	4.16411	3.40044	0.806509	-2.06103	-0.517348	0.913701	1.80426	2.63523	-1.53705	4.11246	2.63769	1.52631	1.44778	-0.186203	1.81203	1.97782	3.96291	0.126036	2.54177	1.683	2.2315	5.02676	2.43644	1.65048	4.74458	0.93868	1.38582	-0.816355	1.14305	-0.160366	4.52134	3.29993	-0.103432	-0.319228
Tylocrebrine	Global Aqueous - positive mode	2.66714	-0.251287	2.08458	1.53674	3.41512	1.75589	2.88818	-2.5124	0.134265	1.45403	2.69679	1.8894	2.59198	2.63089	1.13156	2.2473	-0.35058	2.2248	3.48792	4.24345	1.03164	2.47755	0.529842	3.04215	2.57236	4.24563	-2.96715	2.43372	2.64823	3.23795	3.2181	3.09516	3.50209	2.6349	0.793951	2.18975	3.33694	2.98327	1.85306	-3.68078	1.47622	0.583172	2.64255	-0.241237	3.184	2.80509	4.16024	3.77986
Urea	Global Aqueous - positive mode	-0.156177	3.83693	1.37509	2.88542	0.997647	3.24113	1.72224	-0.286159	3.1224	3.28018	2.6777	4.42048	-2.87347	2.49643	-0.81513	-2.18223	2.00462	3.21649	4.69477	3.48704	2.29502	0.555958	4.50548	1.82553	3.29876	3.00389	1.1926	-0.0783394	2.79172	2.18872	2.53406	1.75809	3.06257	3.74723	4.30848	-0.0564017	-0.150094	4.53846	0.123301	2.63254	3.50809	4.19809	2.10902	2.30113	-0.660619	1.11541	4.31568	3.42396
Withaferin A	Global Aqueous - positive mode	-1.92311	-4.45691	-3.56131	-3.15897	2.36908	-2.56679	-0.935498	-1.48359	-1.53497	-1.84283	-2.55042	-2.50133	-0.430691	-0.253887	-4.40717	-4.97763	-3.99164	1.21434	-4.28325	-1.31285	-0.915589	-2.62165	-4.19861	0.426914	-2.88427	1.41472	-0.212386	0.689337	-0.779604	-2.41738	-3.54566	3.25638	-3.7343	-1.57135	-1.03092	-1.22889	-4.82028	-0.803951	-6.35714	-2.86246	-0.0526778	-4.79769	-3.74109	0.395878	-1.503	-0.272005	-3.09813	-1.5824
γ glutamyl ornithine	Global Aqueous - positive mode	1.30665	-3.60211	0.835649	1.48149	3.45958	0.183786	3.07589	1.36904	3.28285	1.52328	1.92271	0.355831	2.64557	2.12168	1.80413	0.908581	1.33702	3.20478	2.85357	2.68602	2.32008	3.55548	-2.37293	3.2626	2.43437	3.25469	2.80218	3.89008	1.9436	2.15249	1.6351	4.60925	3.10269	2.30215	2.93624	1.54488	4.32107	2.74569	-0.0375933	1.87301	2.39385	-1.12063	1.90084	1.55701	3.37833	2.57627	1.65509	2.01158
δ-Valerolactam	Global Aqueous - positive mode	5.64487	-1.83973	2.64688	4.31527	6.00374	3.78705	1.51909	3.11828	-1.50107	-0.676682	0.586903	-0.872742	5.38041	3.11648	4.24517	4.01211	-4.31618	3.95013	6.25336	2.32808	0.155867	5.04051	-2.98935	2.49666	-1.70864	5.24165	0.348651	3.4291	-0.550709	0.309899	5.11954	4.62962	1.98572	-2.01672	2.13216	4.35536	4.48949	-2.93929	3.58132	1.81491	-2.82334	-2.07227	3.09766	-1.40354	0.563543	5.02452	-2.51396	3.44507
2,6-Dimethyl-hexadecanoic acid	Global Lipidomics - negative mode	3.99759	3.51531	4.64066	2.24434	3.73743	4.12154	4.81977	4.8331	3.68248	2.89589	4.85345	2.89642	2.84271	1.92514	4.22173	5.83708	3.08982	2.16242	2.95741	2.56656	5.87271	0.35078	5.05585	4.89601	5.63578	3.60404	1.76525	4.95695	3.97675	3.64587	0.310764	5.53389	3.42368	4.4987	4.8389	2.24568	5.48083	4.48538	3.43056	3.87727	4.49691	5.45076	4.76326	3.66266	3.96946	4.73466	5.08762	5.03177
6-ethyl-tetradecanoic acid	Global Lipidomics - negative mode	4.59579	4.71174	5.2173	4.57527	4.55405	5.58605	5.26923	4.54689	4.66546	5.44027	5.28879	4.76047	2.70966	5.2398	4.61594	5.4134	0.542607	4.72597	4.71035	5.46395	4.10306	5.16808	0.695645	4.7858	1.56983	4.67972	2.58725	4.43491	4.237	4.51831	5.3751	5.22088	4.96497	4.70314	4.7554	4.66257	5.37556	4.35279	3.17336	5.37555	2.33288	5.43642	2.17953	5.07146	4.20382	-0.378348	5.31285	3.29499
cholesterol sulfate	Global Lipidomics - negative mode	-1.25566	-2.88221	-0.493552	-2.4543	0.45756	-0.999259	-3.17459	-1.02481	-0.979984	-3.47246	-2.03043	-1.81983	-0.741912	-2.67704	0.409895	-0.621807	-0.516224	-1.19376	-0.961635	-2.9709	-0.232564	0.64168	-3.50561	-1.24494	-2.67146	0.103231	-1.42102	-1.85856	-1.10629	-1.21197	1.0975	1.09333	-2.00147	-1.87639	-1.80278	-0.89826	2.09174	-1.4132	1.11065	-2.75382	-0.253949	-2.35543	-3.40723	-1.80696	3.45963	-2.5855	-2.56685	-1.21918
DG(17:1(9Z)/18:0/0:0)[iso2]	Global Lipidomics - negative mode	1.41374	2.40192	-1.78502	2.10865	1.81861	1.47095	1.06095	1.44277	1.61704	0.247352	0.908668	1.7908	2.04331	1.81804	1.90442	1.75885	0.915847	1.23834	2.10491	1.8997	1.75117	1.07574	1.19548	0.961596	-0.789179	2.04877	1.51608	1.62963	1.66151	1.05607	1.46331	0.879884	1.8624	1.58058	1.53186	1.02951	1.2642	1.5514	1.86979	1.66677	1.3556	1.03106	1.42691	1.54824	1.58748	-0.917265	1.33819	1.65081
Digitoxigenin	Global Lipidomics - negative mode	-1.58457	0.523509	-0.564007	-0.834839	-3.18071	-0.900707	-1.37232	0.195877	-2.44086	0.317216	-2.26876	-1.39574	-0.737007	-0.680985	-1.9572	-0.516521	-2.22235	-0.370506	-1.55741	-1.95803	-2.17136	-1.07876	-1.40695	-1.36219	-1.55752	1.18284	-0.990293	-0.476911	-1.17491	1.07702	-1.83318	-1.20897	-1.45072	1.30883	-0.971939	0.426368	-0.679096	-1.18879	-0.91347	1.39005	-1.5624	-1.70842	-3.00965	-2.25502	-0.86195	-2.9027	-2.0134	-1.40258
Galbeta1-4Glcbeta-Cer(d18:1/16:0)	Global Lipidomics - negative mode	-1.23301	-3.92978	-0.298671	-2.17311	0.0304911	-0.848244	-1.71753	-0.723271	-2.78403	-2.76651	-1.39321	1.8112	-0.12271	-3.03862	2.48924	-0.0852623	0.550213	-0.00778419	-1.20422	-4.43496	-1.24502	0.398253	-4.02952	1.37544	-1.01639	0.484744	-2.52737	-1.95071	-0.768205	-0.679364	2.73104	1.59348	0.616663	-4.68178	-1.48513	2.4032	0.0657699	-1.10764	1.14201	-3.56974	-0.523318	-3.1601	-1.98436	-4.55525	2.70982	-1.00006	-0.785324	-0.396154
Galbeta1-4Glcbeta-Cer(d18:1/24:1(15Z))	Global Lipidomics - negative mode	-2.47345	-3.92978	-1.49109	0.321463	-1.01139	-1.305	-2.73984	-0.78813	-3.68916	0.313668	-3.22649	1.18472	-0.749449	0.285347	2.39037	-0.556	-0.59294	-0.80951	-1.88134	-4.06308	-2.03098	-0.628766	-4.89092	0.442464	-1.84927	-0.152312	-3.57288	-3.09862	-2.0405	-0.718523	2.00128	0.813332	-0.0719233	-4.68178	-2.59725	1.58773	-0.505282	-2.08946	0.554609	-3.82884	-1.11707	-3.1601	-3.25426	-4.55525	2.97543	-2.2959	-2.12926	-1.07096
methyl9,12-dihydroxy-13-oxo-10-octadecenoate	Global Lipidomics - negative mode	-1.46512	-0.551864	-1.97179	-0.63988	-2.82898	-1.16565	-1.26013	-0.688088	-0.227194	-0.804532	-2.27851	-1.7028	0.0301406	-1.30113	1.12251	1.35615	-0.91417	-2.68391	-1.05499	0.0256328	-0.263564	-1.3814	-1.19119	-1.27979	-0.45068	-1.65779	-0.488216	-1.1267	-0.00712233	-0.768453	0.0772646	-1.31892	-1.53134	-1.49002	-0.742559	-1.64875	-0.645008	-0.686722	-0.783887	-1.45283	-1.49617	-1.43223	-2.36489	-0.172937	-1.34968	-2.62242	0.24607	-1.68912
Norselic acid D	Global Lipidomics - negative mode	-1.88579	-1.46214	-2.20905	-1.03346	-2.04014	-1.80358	-1.67775	-1.90764	-2.27482	-1.53314	-1.88644	-1.3642	-1.50508	-2.04158	-1.87894	-1.33366	-1.62784	-1.23727	-1.16533	-2.30971	-2.04926	-2.10905	-2.02562	-2.41232	-1.50707	-1.80543	-1.73034	-2.12538	-1.84659	-1.95049	-1.82207	-1.86491	-1.9052	-1.60061	-1.53027	-1.90121	-1.63652	-2.15572	-1.48766	-1.73976	-1.89773	-1.62366	-2.11514	-2.11197	-1.68492	-2.09283	-2.34967	-1.46515
(9S,10S)-10-hydroxy-9-(phosphonooxy)octadecanoic acid	Global Lipidomics - positive mode	-1.01577	-1.648	-1.14387	-1.36965	-1.98362	-0.705092	-3.10362	-1.44682	-1.95235	-1.94009	-1.43088	-1.63917	-0.795274	-2.45807	-1.74745	-1.07999	-3.30891	-0.467358	-0.956873	-0.884928	-1.54009	-1.13869	-1.84346	-2.16146	-1.33221	-2.38558	-2.62789	-1.45027	-2.42125	-1.15027	-0.186552	-2.58805	-1.43559	-1.17198	-0.82298	-2.04975	-2.25142	-1.10093	-1.18737	-1.8501	-1.20829	-0.750502	-2.4152	-2.25474	-1.26367	-1.58634	-1.53212	-1.54276
1-(O-alpha-D-glucopyranosyl)-3-keto-(1,25R)-hexacosanediol	Global Lipidomics - positive mode	-2.17698	-0.932162	-1.80757	-0.733706	-1.86909	-1.28758	-1.95715	-3.35254	-1.19184	-0.769988	-1.67257	-1.19005	0.630984	-0.563571	0.329943	-0.27922	-2.08064	-0.618074	-0.511406	-2.93674	-0.210457	-3.67954	-2.06392	-6.21396	-0.237852	-2.72163	-2.99295	-4.22563	-2.13981	-2.224	-2.68635	-1.09496	-3.38568	-0.612456	-2.61487	-0.515993	-0.942654	-1.1348	-0.323178	-0.586165	-2.17686	-2.52296	-0.465035	-0.864094	-2.10078	-4.30101	-5.56551	-1.1559
1,3,5(10)-Estratrien-2,3-dial-17-one2-methylether	Global Lipidomics - positive mode	3.24595	1.42501	3.36331	3.11432	3.18591	3.18954	3.30175	3.07568	3.26235	3.08017	3.03813	3.07166	3.1008	3.20427	2.99123	3.12529	2.52697	3.24242	3.10113	3.16834	3.16634	3.15325	3.08629	3.10662	3.13187	3.24716	3.01387	3.29596	3.29039	3.24489	2.87438	2.99582	6.65287	3.18236	3.275	3.24084	2.93199	1.77637	3.03339	3.09716	3.08339	3.10422	3.19689	3.27016	2.78068	3.28386	2.85773	3.17191
12-amino-dodecanoic acid	Global Lipidomics - positive mode	0.125858	-2.22659	-0.17072	-0.170417	-0.321923	-0.342496	-0.0397247	-0.84445	-0.100578	-0.571274	0.0178636	-0.739973	-0.468869	-0.0898323	0.126312	-0.339819	-0.736897	-0.826761	-0.388045	-0.510461	-0.466782	-0.290605	0.0796757	0.0157361	-0.296933	0.0771058	-0.80111	0.0151141	-0.0714525	0.0138622	-0.307596	-0.135126	-0.180615	-0.573904	-0.481242	-0.301471	-0.537745	-1.5842	-0.738902	-1.53027	-0.570578	-0.873799	0.00178171	-0.0567755	-0.460785	0.0371894	0.189778	-0.877757
1α,25-dihydroxy-22-oxavitamin D3 / 1α,25-dihydroxy-22-oxacholecalciferol	Global Lipidomics - positive mode	1.56324	0.979831	1.30791	1.07769	1.09407	1.26737	1.46494	0.943007	1.35898	0.960327	1.28985	1.05376	1.00539	0.953012	-4.55736	1.07077	0.530093	1.30914	1.17181	0.920037	0.485588	0.715921	1.44904	0.8887	1.30951	1.27031	0.681987	1.47013	1.29976	1.44005	0.771688	1.17341	1.19962	0.834786	1.11478	0.828114	1.18942	1.24083	1.00982	1.04314	1.25309	0.992274	0.834695	1.2793	0.995804	1.23964	-5.36107	0.813471
26:2(5Z,9Z)(24Me)	Global Lipidomics - positive mode	1.55647	0.993804	1.51	0.943113	1.21545	0.743985	1.70199	1.18855	1.47293	0.742233	1.60513	0.954931	1.04638	1.4113	1.45997	1.09976	-0.453353	1.01499	0.545496	0.930386	0.940025	1.13057	1.61816	1.38562	0.970273	1.44838	1.18765	1.44451	1.39926	1.38705	0.835956	1.2894	1.40732	1.09076	1.11226	1.139	0.864977	1.36358	0.407569	1.12642	1.0846	0.852446	1.19807	1.37435	0.592626	1.45115	1.53427	1.0202
3,5-Di-O-methyl-8-prenylafzelechin-4beta-ol	Global Lipidomics - positive mode	7.29735	7.57896	7.5958	8.14833	7.18119	6.80346	6.11462	6.4881	7.08854	7.61824	7.40507	7.83719	7.62437	6.99	7.42075	7.5788	7.32492	7.97887	7.18682	7.79969	7.60075	7.89213	7.37828	6.79101	7.1259	7.09033	7.4744	6.7993	7.21866	6.86534	7.58105	6.34405	7.28323	7.44297	7.65851	7.91056	5.88713	6.67159	7.72189	7.89424	6.88292	7.42212	7.75221	6.07591	6.72516	7.57795	6.83081	8.8687
3beta-(3-methyl-butanoyloxy)-villanovane-13alpha,17-diol	Global Lipidomics - positive mode	0.836769	1.51221	0.90684	2.03191	0.655921	1.4021	0.242823	0.737567	1.13782	1.41874	1.08187	1.4827	1.4931	0.706633	0.346339	1.49584	1.31691	1.93165	1.57542	1.39248	1.43163	0.647774	0.603182	0.540823	1.72953	0.433195	1.74744	0.630073	0.383434	0.874204	1.71127	0.560687	0.602181	1.42526	1.97984	0.52741	1.44781	0.352978	1.59917	1.81621	1.46322	1.40671	0.949079	0.782506	1.2344	0.64344	0.0478164	1.62554
3beta,6alpha,12alpha-Trihydroxy-5beta-cholan-24-oic acid	Global Lipidomics - positive mode	0.652699	1.19049	0.577649	1.57986	0.826669	1.25997	0.611439	0.801339	0.530323	1.18763	0.657876	1.16903	1.20945	0.578741	0.520071	1.5759	0.964732	1.28187	1.19567	1.31594	0.946785	1.88738	0.678919	0.410872	1.3602	0.578289	1.47728	0.619585	0.598214	0.729489	1.48423	0.28007	0.751297	1.18001	1.35214	0.767792	1.08355	0.550258	1.12236	1.46364	0.929893	1.20545	0.617919	0.531977	1.03151	0.652948	0.732195	1.10749
Behenylalcohol	Global Lipidomics - positive mode	-3.28778	1.80507	-5.36907	0.387347	-3.66329	0.827384	-3.33666	-2.23308	-4.57087	-1.04183	-3.23494	2.07223	-0.117478	-2.48871	-2.56956	-1.13349	3.41773	-0.395532	-0.171868	-1.24535	-2.14022	3.80198	-4.45721	-3.14716	-3.0885	-4.5115	-0.868136	-4.66215	-2.59314	-3.01297	3.46839	-3.12079	0.037653	-3.4232	-1.99904	-4.14877	-1.80392	-5.47409	-2.60739	-0.174605	-4.59905	-0.597975	-5.68946	-1.12445	-1.16131	-2.73344	-5.4849	4.26607
C10H14N2	Global Lipidomics - positive mode	-1.83906	2.64731	2.65334	-1.48662	4.48381	8.24455	1.13704	3.14679	3.88265	4.70642	-2.10922	-1.07414	3.88946	3.73013	-0.0291301	-1.77911	5.04606	2.40756	1.90905	-1.414	3.41541	3.46848	-2.7712	1.20555	0.880813	1.35194	4.8739	0.214062	4.9981	5.3017	-2.50907	0.952415	3.21331	-2.41227	-2.10786	6.29715	-1.42705	-0.431649	4.60867	0.538974	0.901614	3.15196	4.17953	3.13042	-1.4167	1.54214	-1.3845	-0.456698
C10H18N2O2	Global Lipidomics - positive mode	4.86327	1.05317	0.639755	4.73038	5.89857	4.29267	-0.338969	3.60181	0.73733	1.62496	1.55677	2.94044	5.59814	1.50799	3.80418	4.81828	2.38465	5.00846	6.33226	3.71661	2.64494	4.45982	0.961228	3.51282	2.54078	5.37526	2.64434	3.93993	0.882908	0.655477	5.58325	4.98643	-2.93867	0.242537	2.77079	-1.25173	4.89167	-1.16136	4.91884	2.14305	1.52202	2.53571	2.84567	0.796957	1.45687	4.48492	0.622619	4.33702
C13H24NO3	Global Lipidomics - positive mode	5.62245	5.07491	5.78238	5.43506	5.44276	5.63709	5.51989	4.84294	5.6007	5.45622	5.51881	5.45941	5.30166	5.48387	5.43041	5.49108	5.29917	5.50828	5.47538	5.45839	5.44513	5.44379	5.5691	5.46946	5.4457	5.51702	5.42123	5.58416	5.70807	5.7088	5.18997	5.39853	4.31542	5.50118	5.60849	5.48584	5.26251	4.466	5.41326	5.28362	5.3643	5.39238	5.52204	5.54183	5.08797	5.56213	5.56173	5.38213
C14H30O8	Global Lipidomics - positive mode	1.47328	1.69939	-0.353819	-0.169418	0.365834	-0.379246	-0.58944	3.26328	0.74479	-0.165154	0.952089	-0.373131	-0.304146	-0.689261	-0.501701	0.634969	2.50559	-0.127512	-0.0033715	-0.560008	0.303846	-0.0786057	1.55505	-0.0320156	-0.150792	-0.203187	0.937925	0.0684607	-0.448732	-0.0579913	1.82988	0.500262	9.35677	0.110712	0.0514776	-0.459555	-0.0832726	8.0231	0.4928	0.652898	2.31297	-0.382016	-0.331051	0.598552	0.0514378	0.633044	0.236588	0.121919
C17H3N2O21	Global Lipidomics - positive mode	-1.88168	-0.231841	-1.01985	-1.00901	-1.78089	-0.699064	-0.854413	-1.97422	-0.675556	-0.292077	-1.70598	-0.355144	0.0496963	-0.391471	-5.93678	0.22048	-1.4599	0.0514133	0.170214	-2.28901	-0.47048	-4.07033	-1.33735	-2.88217	-0.115672	-1.66259	-2.22821	-5.9458	-1.96956	-1.34476	-1.98626	-0.847046	-3.48782	-0.333706	-1.59076	-0.352228	-0.172498	-1.34837	0.0792321	0.0570038	-1.546	-0.704024	-0.12074	-0.137414	-0.694712	-3.08374	-6.46368	-0.393739
C18H38O10	Global Lipidomics - positive mode	0.81684	2.66144	0.156062	-0.459977	0.351103	0.657168	-0.377778	5.79826	-0.0317842	-0.382244	1.07611	-0.766257	-0.499165	-0.7448	-1.12624	0.972946	1.80995	-0.434261	-0.290979	-0.987085	-0.29515	-1.05795	2.32312	0.515592	-0.420164	-0.33916	2.10573	0.0258605	-0.197401	0.239222	1.3467	0.878268	9.85473	-0.242204	-0.065402	-0.220475	0.100798	8.81197	-0.138618	0.900659	2.82181	-0.475371	-0.819583	-0.337596	0.951769	0.437543	-0.216252	-0.145392
C20H15N3O22S	Global Lipidomics - positive mode	-2.11867	-1.1883	-1.67824	-1.61463	-2.07981	-1.96917	-1.83443	-3.28022	-0.896114	-0.589958	-2.23828	-0.972682	0.43009	-0.527763	0.329943	-0.114589	-2.11955	-0.624175	-0.381599	-2.937	-0.0955076	-3.62539	-2.23066	-3.5054	2.17173	-2.11281	-2.65333	0.339033	-2.12023	-2.66436	-2.06452	-1.08042	-3.38568	-0.719111	-2.49002	-0.933871	-0.599192	-0.683735	-0.378071	-0.397463	-2.78641	-1.31215	-0.736371	-0.00103135	-1.01967	-4.39959	-4.69633	-1.15739
C21H29N5O4	Global Lipidomics - positive mode	3.13503	0.82413	3.65774	2.84171	3.17254	3.35078	3.10455	2.93586	3.27381	3.00093	2.93682	2.69493	2.95784	3.03145	2.95047	2.82735	2.79615	2.92892	3.10596	2.99185	2.64947	3.0909	2.96538	3.0157	2.94483	3.23981	2.91727	3.29473	3.13323	3.2668	2.79253	2.96092	1.74049	2.95135	3.04952	3.26621	3.143	2.48381	2.63729	1.67701	2.81383	2.94556	2.21183	3.00965	2.31905	3.21781	2.84259	3.03261
C22H52N26	Global Lipidomics - positive mode	-2.07095	0.0886559	-2.4345	0.100973	-2.22653	-2.29	-1.43465	-3.67108	-0.921963	0.155529	-2.1365	-0.319618	0.812501	0.260681	0.329943	0.374649	-1.24557	0.452255	0.0916617	-2.10635	0.615343	-5.48115	-2.29582	-3.40509	3.59307	-3.0578	-1.97874	-3.74132	-2.0044	-2.74324	-2.19468	-1.49771	-3.38568	-0.0112118	-1.80628	-1.70609	-0.503759	-0.828022	0.0391634	0.395257	-2.04019	-0.617529	0.107262	0.649632	-1.15475	-4.83358	-3.82714	-0.0618996
C24H21O24S	Global Lipidomics - positive mode	-2.66414	-1.79076	-2.22625	-1.00819	-3.64165	-2.52568	-2.64665	-3.96067	-1.54746	-1.55989	-2.71145	-1.76373	-0.104748	-1.08378	0.329943	-0.92936	-2.87343	-1.08094	-1.04833	-3.15392	-1.17154	-3.60363	-3.44305	-5.74394	2.46037	-2.96856	-2.67492	-4.22563	-2.90245	-2.52447	-2.81479	-1.64984	-3.38568	-1.30936	-3.54005	-1.85542	-1.43583	-1.41093	-1.10181	-1.03049	-2.91414	-2.34491	-1.33139	-0.586559	-1.64339	-4.15484	-5.56551	-1.64462
C24H55N4O13	Global Lipidomics - positive mode	-0.187029	-1.09756	-0.145854	-0.391058	-0.155304	-0.277582	-0.261296	-0.396475	-0.0271239	-0.392262	-0.308159	-0.55776	-0.661612	-0.165828	-0.435608	-0.356258	-0.737535	-0.602388	-0.92013	-0.360872	-0.324159	-0.152848	-0.250841	-0.121553	-0.499377	-0.1731	-0.733489	-0.0567052	-0.214012	-0.0801588	-0.701545	-0.378619	-0.216731	-0.386786	-0.180226	-0.120622	-0.433107	-0.149151	-0.66037	-0.650875	-0.291683	-0.428315	-0.356492	-0.215605	-0.646006	-0.248427	-0.136142	-0.59978
C27H36N14O5	Global Lipidomics - positive mode	8.31801	8.06095	7.09578	7.48915	7.1954	7.71729	8.18084	6.84535	9.52844	7.75584	6.41924	6.97046	7.22435	6.73628	7.42075	6.94705	7.88813	6.01649	6.79744	8.0293	7.47642	6.11446	6.59923	5.36714	8.55472	7.29809	7.41843	8.00643	6.32906	8.27006	8.04793	6.28886	8.84167	8.37693	8.65685	6.90095	7.39403	7.46292	7.79185	7.97549	8.11364	7.33357	7.55453	6.76388	6.74809	6.71849	6.60853	7.19267
C30H58O4S	Global Lipidomics - positive mode	4.28854	6.89012	5.88365	5.97937	6.03008	6.14341	6.94527	6.95253	3.44621	4.17692	5.60102	8.43583	7.96722	6.03706	4.70197	6.77266	6.37776	5.85495	8.12161	5.90457	7.21012	6.95856	5.42082	6.04668	5.88116	6.38136	8.02668	5.30518	4.31054	3.46077	4.97331	6.88414	5.69487	6.89562	5.61946	7.14899	6.46537	5.70667	7.83327	7.1685	5.78662	6.90394	6.2182	5.85466	5.91258	6.4538	5.63845	3.46557
C33H17N14	Global Lipidomics - positive mode	-3.47989	-0.610038	-4.12694	-3.78037	-2.80117	-2.93801	-2.38035	-4.59091	-2.69554	-0.963263	-2.21499	-1.64475	-3.1443	-2.85635	-2.99797	-1.97659	-2.66922	-2.48733	-2.15908	-1.68077	-3.97537	-3.49383	-3.0482	-2.59719	-1.6225	-3.78485	-2.23929	-1.90698	-3.38046	-3.84473	-2.66962	-2.82576	-2.28782	-3.25303	-2.63731	-2.03419	-2.56956	-3.42617	-2.31988	-1.66785	-4.40667	-1.12444	-2.87213	-2.80253	-2.26644	-2.97798	-2.685	-2.36726
C36H72N2O2	Global Lipidomics - positive mode	3.21173	3.87687	3.21347	3.73631	3.28979	3.38765	3.26342	3.03162	3.32784	3.28919	3.21942	3.44253	3.68187	2.95524	3.15414	3.77951	3.1987	3.44324	3.5953	3.36368	3.15773	2.94031	3.14581	2.98199	3.71713	3.5506	3.3827	3.26564	3.14392	3.3365	3.47388	3.06133	3.4058	3.54015	3.67662	3.14144	3.6306	3.0509	3.00661	3.5483	3.06153	3.44335	3.01594	3.00434	3.22384	3.03079	3.11553	3.54877
C38H66N	Global Lipidomics - positive mode	2.44647	3.18392	2.58468	3.25966	2.35659	3.11473	2.18137	2.32752	2.49982	2.89818	2.42591	2.951	3.21465	2.28529	2.53015	3.11219	2.66094	2.9867	3.20009	3.15909	2.92159	2.2165	2.40969	2.24929	3.05278	2.60315	2.7986	2.35791	2.50634	2.55492	3.06112	2.3979	2.54086	2.77883	3.14294	2.59944	3.03352	2.1804	2.73939	2.91827	2.55284	2.81755	2.33837	2.18145	2.80294	2.37195	2.63591	2.85436
C38H79N	Global Lipidomics - positive mode	-1.49285	0.824006	-0.338922	1.01992	-0.841967	3.34627	-0.477005	-0.767149	0.236481	1.2156	-0.470545	0.65859	1.36421	0.916636	0.148843	0.134618	0.243031	0.184583	1.23286	0.160281	0.214406	1.2673	-0.745441	-1.28596	0.670276	-0.553655	-0.0487435	-1.28803	0.149381	-1.14498	0.421027	0.547144	1.00592	0.230183	0.588168	0.176895	-0.603315	-1.28661	0.250546	1.255	0.509451	0.730967	0.845766	-1.1557	-0.629166	-1.10296	0.0687127	0.336647
C6H16N3O4	Global Lipidomics - positive mode	0.780273	1.24256	2.68982	3.2075	1.85504	3.61501	2.42856	1.82594	2.5413	3.39792	2.51167	2.84861	3.42287	2.6581	1.60089	3.31469	2.87404	3.19576	3.44037	3.31401	2.59577	2.95812	2.13707	1.80856	3.39768	0.888722	2.92261	2.51512	2.40855	2.40384	2.56444	2.31049	3.85101	2.73605	3.13009	2.42632	2.92548	0.453923	1.63485	3.25663	2.6291	2.87299	2.33942	2.48668	2.79989	2.58255	0.665562	3.11574
C7H11NO	Global Lipidomics - positive mode	-0.0757507	1.53209	0.797697	1.28584	0.000797896	1.99517	0.759967	0.00126479	0.542099	1.36654	0.552234	1.5678	1.11614	0.338854	-0.0383637	1.20996	1.77582	1.62848	1.29128	1.31112	1.56294	0.140735	0.481457	0.177962	1.64843	0.694279	1.29831	0.465855	0.524413	0.603557	0.943047	0.708601	0.555384	1.43096	1.57379	0.513749	1.10296	-0.554783	1.62697	1.47224	0.333977	1.14563	0.519965	0.0941115	1.08594	0.413284	0.899223	1.37353
C7H8N4O2	Global Lipidomics - positive mode	-1.14439	0.707751	0.881209	1.58075	0.555429	1.32201	2.5672	-0.0511144	2.9114	1.60049	0.515373	-0.28725	1.30036	-0.0882569	0.567522	1.26148	2.0148	0.437658	-0.716196	1.88543	1.33698	2.84445	0.285892	0.900082	1.39253	-1.16535	2.33191	1.36304	-0.188373	2.66858	-1.42161	-0.568042	-0.238487	1.55098	1.53849	1.44961	3.71688	-0.307794	0.552897	1.5939	2.39417	3.05275	0.682283	2.85847	-1.80881	0.748497	0.810659	3.78373
C8H14N5O	Global Lipidomics - positive mode	0.369097	1.59969	1.23554	-0.428558	0.420061	1.66239	-0.10778	1.7227	-0.107507	0.884944	-1.63352	1.02463	1.52988	2.57166	0.223515	0.523863	0.434135	0.511465	0.963572	0.374814	1.0689	-0.995941	0.83268	0.0695342	2.16267	0.2583	-0.543528	0.76197	-0.166459	-0.113171	1.01941	-0.525053	0.478216	1.9927	1.58838	-0.614573	1.08369	0.37178	0.955012	0.109614	-0.842683	1.45873	0.632001	1.15641	0.68299	-1.00594	-0.464305	0.675103
C8H4O3	Global Lipidomics - positive mode	0.719977	1.50636	0.834059	1.36371	0.283835	0.4975	0.862687	-2.67743	0.307796	1.26667	0.927951	1.67392	1.45508	0.534406	0.0644637	1.38209	0.870768	1.05602	-0.968283	1.42811	0.891048	0.926057	0.666553	0.742661	1.37509	-0.0650176	0.635213	0.43554	-0.15814	0.494476	-2.33254	0.548017	0.561172	1.33904	1.55656	0.307519	-0.152109	0.528192	0.721102	1.49115	0.746174	1.17501	0.762252	-0.531846	0.0720486	0.699953	0.490114	1.07917
C9H16N2O2	Global Lipidomics - positive mode	-0.133342	0.437826	1.00639	1.76006	1.44961	3.20016	-0.154456	0.65573	1.16695	1.12709	0.810697	3.35053	2.05224	1.34808	-0.965117	2.74162	2.88372	2.14241	2.49439	2.47627	0.24295	1.51814	0.744425	1.13119	1.68966	2.06461	2.17656	0.569724	1.17333	1.55796	1.36511	2.48404	1.63595	1.30492	2.40317	1.50945	1.56356	-0.0956222	2.30935	1.74291	1.75544	2.02194	1.32626	-0.10494	1.873	1.12656	0.746277	1.90455
Cannabinol	Global Lipidomics - positive mode	3.25025	2.95507	3.67365	2.72834	3.23668	3.33282	3.15872	2.51232	3.28432	2.94398	3.04172	2.75492	2.78583	3.07285	3.1959	2.79706	3.1135	2.74597	2.79817	2.85153	2.80008	3.09351	3.1041	3.15564	2.92846	3.15104	2.84112	3.21886	3.22776	3.34569	2.52398	3.02339	-1.2985	2.81288	2.95505	3.22202	3.41968	2.54109	2.48551	2.58466	2.28298	2.78102	3.22149	3.11352	2.84032	3.18323	2.75807	2.8286
Chenodeoxycholic acid glycine conjugate	Global Lipidomics - positive mode	1.3891	2.10639	1.33661	2.35342	1.5968	2.14031	1.58589	1.71533	1.31615	1.87417	1.2201	1.7907	2.06789	1.37492	1.61986	2.21011	1.80209	2.17026	2.22868	1.8966	1.58873	4.02732	1.22675	1.12176	2.15652	1.72367	2.22539	1.42233	1.13224	1.25478	2.07223	1.15452	1.72562	2.15686	2.1553	1.4408	1.95744	1.70143	1.71402	2.3682	1.59649	1.90132	1.24817	1.56227	1.90255	1.10843	1.51281	1.95693
cholesterylbeta-D-glucoside	Global Lipidomics - positive mode	0.0516513	2.65026	2.70474	2.67677	0.468224	2.68904	2.75064	-1.64321	2.76196	1.98299	1.63831	4.69646	2.86265	4.32351	-0.342882	0.587408	3.4758	0.329317	8.29001	2.16929	0.40297	1.95701	-0.0941641	1.43163	2.37445	1.09991	4.70553	-0.626927	1.05542	2.32741	6.58199	1.1549	3.44303	0.721258	1.2901	2.40667	2.32616	1.07769	4.92726	2.34964	4.14849	3.25725	0.84249	0.38953	3.73791	1.59359	3.21966	4.67889
cyasterone	Global Lipidomics - positive mode	1.6897	1.5403	1.78991	2.21133	1.4269	2.03756	1.69385	1.53377	1.74073	2.02081	1.6828	2.40822	1.97067	2.0478	1.20595	1.87413	1.91371	2.24909	1.92256	2.14209	2.13944	1.78187	1.82031	1.75167	2.152	1.69831	2.19019	1.69051	1.70605	1.80365	2.06358	1.61819	1.78223	2.19401	2.32161	1.83793	1.97063	1.56257	2.07784	2.10858	2.28468	2.40378	1.83957	1.60413	1.83732	1.52492	1.82606	2.13461
Eicosanoyl-EA	Global Lipidomics - positive mode	1.07003	2.58065	0.141577	2.70392	-1.83363	3.57266	-0.236893	1.31853	0.494246	1.43925	-1.45144	4.9163	3.16332	0.22485	4.14766	1.31603	3.26675	2.71266	1.13515	6.46519	1.90233	2.52699	-0.163627	0.574531	5.85826	-0.0885794	2.7226	0.203005	2.0357	-0.579383	1.0041	-0.1073	1.1833	4.46174	1.13246	3.42844	2.07336	0.473939	0.690792	2.00111	0.74386	1.37427	1.2363	0.392584	0.707399	0.38096	0.331063	0.131653
Enigmol	Global Lipidomics - positive mode	0.169311	3.16293	2.91768	3.27648	-1.21861	2.94726	0.200225	-0.131135	2.89567	0.5049	-0.615659	-0.192939	-0.398829	1.72588	2.73066	0.950691	0.360155	-0.445278	-0.444835	-0.872799	-0.552735	-0.345655	1.33924	0.148628	3.16139	3.0276	0.621771	1.7484	-0.123774	-0.323965	3.2592	-0.485931	-0.265342	0.176973	1.12919	-0.712084	-0.274694	0.630047	0.00362708	0.0640606	0.204565	3.03702	0.000227575	-0.159654	-0.0457479	-0.351977	-0.436318	-1.06651
GPIns(12:0/13:0)	Global Lipidomics - positive mode	2.62084	1.90185	2.62009	2.79034	2.59073	2.7157	2.64281	2.54316	2.60452	2.67822	2.62129	2.66078	2.62042	2.4829	2.44995	2.79234	2.57562	2.82994	2.81042	2.8246	2.64773	2.46816	2.52988	2.55164	2.80568	2.73484	2.68361	2.67	2.60369	2.64666	2.62883	2.54261	2.66429	2.75393	2.8123	2.6214	2.6398	2.38234	2.6328	2.7427	2.74291	2.64432	2.46672	2.51778	2.39641	2.61828	2.61719	2.7565
MID42251:24,24-difluoro-1α,25-dihydroxy-24a-homovitamin D3 / 24,24-difluoro-1α,25-dihydroxy-24a-homo	Global Lipidomics - positive mode	-0.292837	-0.133938	-2.13149	-2.2314	-3.13141	-1.96407	-1.66341	4.32676	-3.63151	-1.75831	3.33177	-2.48666	-2.77472	-4.19006	-3.01818	-1.01086	-0.519219	-1.4635	-2.18269	-3.5039	-1.97123	-3.62008	-2.08494	-1.78275	-2.70964	-3.25411	-2.03874	-2.62516	-1.37277	-3.62162	-5.21274	-2.36816	1.75134	-3.21174	-3.97478	-2.03735	-2.05417	1.50668	-1.51854	-2.19807	-1.52513	-1.79786	-2.9218	-2.4879	-0.359778	-2.23323	-1.43493	-1.44195
MID42464:(6R)-vitaminD36,19-(4-phenyl-1,2,4-triazoline-3,5-dione)adduct/(6R)-cholecalciferol6	Global Lipidomics - positive mode	-1.36101	3.53682	1.14683	-1.4465	-0.791111	-0.101251	-0.946161	7.77181	-1.63846	-1.5459	2.79409	-1.84108	-1.12796	-1.74834	-1.9951	0.281107	2.01029	-0.767875	-1.27737	-1.59613	-1.17745	-2.1055	1.47543	-0.143221	-0.875707	-0.942792	2.9114	-0.831572	-1.28836	0.236271	-0.498144	0.225018	10.6057	-0.74935	-1.71871	-1.67201	0.0272386	8.53481	-1.42839	0.0442351	2.04125	-1.04965	-0.759078	-0.431989	2.52479	-0.45867	-0.954803	-0.906988
N-acylcapnines	Global Lipidomics - positive mode	6.37773	6.17109	5.84763	6.23433	7.11555	7.151	5.71954	5.94025	5.98436	5.66608	5.93763	6.97668	5.49032	5.68324	3.28475	5.31511	5.44679	6.14482	7.11423	5.11111	5.28472	4.71365	6.84102	3.86861	6.34203	6.45033	4.65544	3.31349	7.2056	5.85497	6.17212	6.87201	5.67032	7.91749	5.91195	5.00817	4.47369	5.57974	5.14474	7.09492	5.86188	5.39676	5.79925	5.64113	6.37953	4.8036	5.88414	7.447
Nebrosteroid M	Global Lipidomics - positive mode	0.562673	-2.83871	-0.915435	-1.6548	-0.801841	-1.06403	-1.48176	2.85072	-3.77359	-0.359292	-1.03936	0.526979	-1.31714	-5.38324	0.512095	-0.296945	-0.136225	-2.56089	0.854699	-2.11288	-3.54286	-2.30191	-3.84666	0.955074	-2.39236	0.468523	-3.4437	-1.8245	-0.467748	-0.0881995	-0.0642351	-0.587537	-0.884214	-1.96763	-2.9252	0.850024	0.247296	1.51702	0.344674	-4.10391	-0.891667	-2.73122	0.208346	-2.10983	0.951868	0.437764	0.462727	-0.425823
Neurosporaxanthin beta-D-glucopyranoside	Global Lipidomics - positive mode	3.04802	0.773707	0.716236	-0.687513	0.535587	-0.520762	0.438896	0.704662	0.562704	-1.18712	1.39629	-0.430479	-1.05004	0.573039	0.597083	0.267214	0.502282	-0.534333	0.108016	0.0466048	0.312768	0.350583	-0.127747	0.1648	-0.495654	0.271898	0.593085	0.486888	2.27933	0.564973	0.174952	0.383619	-2.45472	-0.804222	0.204511	0.347441	0.310349	1.81141	1.24065	1.56111	-0.222206	1.02286	0.00456361	0.115279	0.210858	-0.337265	0.356341	0.484377
Octan-1-ol	Global Lipidomics - positive mode	0.166651	-1.24988	0.237883	0.266165	0.257978	0.492643	0.319458	0.380234	0.431368	-0.532153	0.711217	0.792284	0.206077	0.802729	0.48583	0.673041	-0.746108	0.577837	0.657986	-1.40417	-0.129252	0.347032	0.0484054	-0.20441	-0.528969	0.225767	-0.8798	-0.00348475	0.138413	0.169181	1.37444	0.223379	-0.0601819	-3.96789	0.505364	-0.211951	-0.671153	0.535401	1.29331	-4.78638	-0.139615	-5.5284	0.146721	0.596692	0.846488	0.19235	-0.652208	0.912761
PA(O-16:0/22:6(4Z,7Z,10Z,13Z,16Z,19Z))	Global Lipidomics - positive mode	-2.37407	-1.32695	-2.99077	-0.570439	-2.52574	-1.77155	-1.59655	-2.99119	-2.05167	-1.63434	-2.00697	-1.48551	0.137135	-0.712616	0.329943	-1.1586	-2.1993	-1.31908	-0.687933	-3.58801	-0.430908	-3.00046	-3.13286	-5.15443	2.12464	-3.23364	-2.00744	-4.22563	-2.00728	-2.98589	-2.63472	-1.4383	-3.38568	-1.79523	-3.2856	-1.66566	-1.00418	-1.29949	-0.497834	-1.20158	-5.29806	-1.77243	-0.933524	-0.128739	-1.28065	-4.00868	-5.56551	-1.97838
Pentanoic acid,4-amino-,(S)-;(S)-4-Aminopentanoic acid;(S)-4-Aminovaleric acid	Global Lipidomics - positive mode	5.22818	1.74343	3.0095	5.07203	6.16252	4.60432	2.67931	3.79976	-0.0383662	1.97709	1.22925	0.978421	5.92214	2.83693	4.18123	5.13872	2.04692	5.29141	6.63072	4.1381	0.95647	4.81676	1.02906	3.89272	2.58223	5.71381	2.46998	4.29779	0.437483	0.720451	5.91075	5.29781	-0.501891	-0.450942	4.21039	4.94592	5.26103	-1.10257	5.24012	2.80905	1.96881	2.49806	3.22128	0.954625	1.69416	4.78348	-0.812137	4.64921
PG(15:0/14:0)	Global Lipidomics - positive mode	-0.426275	-1.95773	-0.614625	-0.573884	-0.738698	-0.632346	-0.454863	-0.57865	-0.708022	-0.918628	-0.626977	-0.849571	-0.503926	-0.801304	-1.17445	-0.468336	-1.19316	-0.843407	-0.650869	-0.70421	-0.991981	-1.14281	-0.895692	-0.684672	-0.531689	-1.52745	-2.20587	-0.522856	-0.603491	-0.823924	-2.53455	-1.31445	-0.491979	-0.981538	-0.844796	-0.929722	-0.34336	-1.34276	-1.02117	-0.84885	-0.772843	-4.83069	-1.32605	-0.580617	-1.3368	-0.563254	-1.00001	-1.1177
PI(16:0/18:3(9Z,12Z,15Z))	Global Lipidomics - positive mode	2.3644	2.00154	2.39232	2.23922	2.32607	2.1788	2.36925	2.22447	2.40658	2.02563	2.25664	2.08276	2.00385	2.22232	2.32993	2.12702	1.86037	2.16494	2.1757	2.19328	2.05004	2.20449	2.24577	2.32648	2.17694	2.3924	2.09802	2.44561	2.34242	2.48605	2.07043	2.25075	2.11821	2.15264	2.25831	2.3526	1.68676	2.21587	2.05311	2.06231	2.1169	2.00599	2.32845	2.23818	1.81607	2.39851	2.3554	2.1552
PI(18:1(9Z)/22:2(13Z,16Z))	Global Lipidomics - positive mode	-1.85137	-2.32612	-3.13081	-2.13547	-1.499	-2.86601	-2.13183	-2.42934	-2.53683	-2.88121	-1.63512	-1.39378	-3.17978	-1.41522	-2.20666	-2.04681	-2.93451	-3.3155	-2.87332	-2.92341	-3.20201	-0.232066	-1.91319	-1.89883	-2.56887	-1.59666	-2.03182	-1.7523	-2.31822	-2.03968	-2.55502	-2.15399	-2.6453	-2.29538	-2.57631	-2.4637	-2.87845	-2.23615	-2.99204	-1.90307	-0.699485	-2.01088	-2.51205	0.0153235	-2.92875	-1.91923	-2.74972	-3.05129
PS(O-20:0/0:0)	Global Lipidomics - positive mode	-4.89314	3.6164	-4.45925	-4.07614	-3.51042	-3.71705	-3.7568	-0.89188	-5.37332	-4.21308	-4.08254	-3.37064	-3.68823	-4.39293	-4.36179	-2.85048	0.233913	-5.14407	-3.67236	-3.02899	-3.85115	-4.75481	-2.13501	-3.40897	-3.4284	-3.85695	1.14483	-3.83726	-2.79494	0.0810568	-3.29815	-3.16589	-0.631833	-4.78989	-5.48088	-2.86283	0.0179565	-0.499153	-3.3839	-1.78362	-2.00015	-2.81312	-2.90707	-1.60613	1.44187	-2.63969	-2.1499	-2.8449
tetradecan1-ol	Global Lipidomics - positive mode	-5.78873	-2.38777	-4.97501	-3.36387	-4.61397	-2.63038	-4.41977	-3.33694	-2.78461	-1.2149	-4.63925	-3.12029	-3.8165	-4.15369	-4.74295	-2.06937	-3.01511	-2.64488	-1.59483	-3.28671	-4.52028	-4.82021	-4.9184	-5.74494	-3.27211	-4.77789	-3.05442	-5.16381	-5.99681	-4.49462	-2.97188	-5.54551	-4.07116	-2.4589	-2.44489	-3.67278	-5.07678	-3.01175	-2.67675	-3.24427	-2.51973	-2.81068	-5.77411	-6.0675	-2.6129	-3.58634	-2.94989	-5.95204
TG(22:0/22:0/22:3(10Z,13Z,16Z))[iso3]	Global Lipidomics - positive mode	-1.92055	0.1586	-2.2787	-0.542555	-2.37178	-0.737907	-2.11332	-1.86682	-2.96881	-1.39289	-2.06484	-0.570537	-0.850112	-2.1481	-2.3954	-0.602844	-1.27821	-1.09426	-0.62727	-0.819504	-0.827431	-2.36929	-2.27665	-2.37955	-0.77525	-2.28705	-1.79927	-2.51456	-2.12952	-2.49031	-0.773513	-2.86622	-2.20914	-0.835721	-0.787721	-1.93534	-0.990119	-2.16861	-1.05643	-0.758807	-1.78287	-0.85161	-2.03702	-2.17567	-1.15518	-1.53161	-2.04645	-1.05129
Undecanoic acid,3-hydroxy-,(S)-	Global Lipidomics - positive mode	4.05518	3.22568	3.90412	3.32635	3.37976	3.57056	3.78873	3.88563	3.88525	3.30025	4.30995	3.61521	3.0901	2.89896	3.77987	3.52944	2.59688	3.48286	2.95858	3.2063	3.20955	2.99136	3.94113	3.31175	3.80421	3.20686	3.27989	3.53653	4.14843	3.80016	3.37791	3.43652	2.2749	3.1531	3.59876	3.1997	3.23283	3.425	3.32898	3.20854	3.42576	3.37152	3.21123	3.80668	3.3192	3.3905	3.85207	2.93597
Vitamin D2 glucosiduronate	Global Lipidomics - positive mode	-1.24595	-1.98871	-1.4336	-1.67612	-1.14218	-1.08589	-0.496313	-0.781839	-0.460131	-1.33412	-1.6736	-1.06134	-1.06204	-1.28739	-1.76699	-0.661682	-1.80429	-0.898326	-1.36189	-1.29304	-1.52013	-1.2963	-1.74704	-1.3073	-1.28766	-1.32081	-0.453195	-1.34191	-1.36039	-1.46096	-0.816179	-1.5114	-1.94107	-0.715141	-1.0937	-0.474313	-1.17839	-0.893608	-0.972727	-1.48592	-0.379811	-1.30765	-0.867258	-0.832681	-1.80487	-0.518159	-1.68447	-1.45806
Xestoaminol C	Global Lipidomics - positive mode	-0.988287	-0.0926227	-2.89804	-0.723341	-2.209	-1.25876	-2.5453	-3.02136	-3.27146	-0.267446	-2.54298	-0.75539	-0.343215	-0.376419	-4.04475	1.20891	-1.14826	-1.18996	-0.695164	-1.67948	-0.772899	-3.41803	-2.13091	-2.66768	-2.19108	-2.81009	-0.948505	-2.32583	-2.89078	-2.5559	-2.04338	-0.462661	-1.63906	-1.93072	-1.34956	-3.12232	-0.997938	-3.40181	-2.71986	-0.404824	-2.28497	0.509873	-3.0849	-2.61582	-1.41611	-0.990503	-2.60923	-0.0867326
2-hydroxy-3-methylvalerate	NMR	10.5951	9.867	10.3308	10.4884	10.8618	11.0349	10.8618	11.464	10.3319	10.666	10.3386	10.8496	10.0674	10.6427	10.4228	11.3317	10.5652	10.6164	10.7262	10.7565	10.0174	11.0802	10.2586	10.3187	10.6457	9.75982	10.5161	10.0015	10.131	9.95171	10.651	10.9697	11.1035	10.6819	10.2845	10.9723	11.4851	10.2973	10.4257	10.3525	9.72903	10.464	10.9702	10.1614	10.6536	11.5622	9.87634	10.2723
2-Hydroxybutyrate	NMR	12.4695	11.3376	11.192	12.7478	12.0106	8.44399	9.96628	12.923	9.85111	9.17452	10.2769	10.3826	10.573	11.2817	10.2059	11.7996	9.36359	11.9196	13.4923	13.3429	10.7165	11.1994	9.89181	9.75013	10.7623	11.8047	9.4336	8.87478	12.2203	10.1484	12.4346	12.3817	12.0247	11.5276	11.15	12.1538	10.1159	10.2562	11.517	10.9375	11.0372	9.30777	13.1249	10.0359	11.5016	11.9561	11.3305	10.5064
2-hydroxyisovaleric acid	NMR	7.27313	9.49261	9.14759	8.90342	8.55441	8.70702	8.21038	8.46952	9.10695	9.52001	8.71537	8.32876	7.7195	8.86506	7.69492	8.03402	9.04166	8.85856	8.74636	8.43462	9.46597	9.04186	9.4383	7.95495	8.0461	8.67443	8.8697	8.16696	9.40933	9.06094	6.7481	9.25698	8.35631	9.47619	8.13329	8.19328	11.5384	8.67953	7.24847	9.00318	8.53834	9.09755	9.48782	9.74636	7.89112	8.38842	8.73498	8.95946
2-Oxoisocaproic acid	NMR	7.14759	8.05965	8.51683	7.76592	7.31995	8.16645	7.52686	8.28311	7.78502	8.76512	8.31577	7.12713	7.26007	8.05771	8.18035	7.58656	7.77863	8.0314	7.57644	7.8903	8.38935	7.34142	8.55077	6.45245	8.28937	7.22377	7.80557	7.26007	8.27688	8.06094	8.50299	7.25698	7.54896	7.84392	8.02895	8.68804	6.53092	7.57644	7.8765	8.06128	7.82214	8.30777	7.64829	8.57644	7.99065	7.75099	7.93292	8.08875
3-hydroxybutyrate	NMR	11.7516	10.2923	12.2561	10.9034	10.5454	11.453	10.9419	11.972	11.0518	11.566	11.6285	9.46341	10.7439	11.2961	10.5873	11.9118	9.70463	11.6845	11.1985	11.8752	12.6331	11.1944	9.76282	10.6554	11.5887	12.2387	10.5556	10.5639	11.0763	9.81583	10.4299	11.687	10.5032	9.87954	10.1908	10.1002	9.8286	10.4582	10.8114	9.97322	11.1747	11.585	10.7313	9.89837	10.1853	11.8227	11.0269	11.3773
Acetate	NMR	17.4014	15.5329	18.33	17.7576	18.0464	18.2944	17.2453	17.7323	17.2801	16.745	17.3574	17.1338	18.3801	17.5274	16.6346	18.0699	17.4992	17.5148	18.4709	18.1009	17.0952	17.9813	16.1908	17.3488	16.5545	18.1696	17.3438	18.0894	18.6123	17.1571	16.4763	18.9814	16.6358	18.0889	17.0761	17.3584	16.627	16.4031	17.3304	17.2691	17.2811	15.0276	17.9815	17.5544	16.2579	18.0096	16.8519	17.9333
Acetoacetate	NMR	7.08048	10.0231	8.84803	8.84998	9.13937	9.12206	9.43666	9.91698	9.24446	11.4862	7.89046	9.39016	10.3581	9.16623	10.471	8.44906	8.84902	8.74963	8.62083	10.0196	11.3084	8.92638	8.85334	8.95495	10.2258	8.5648	9.30034	10.0545	8.93399	7.79791	7.6867	10.3725	9.00839	8.60945	8.35088	8.28843	8.6464	8.21387	8.91832	7.56824	9.20461	11.4858	10.0586	9.74636	8.70825	8.63996	8.60172	7.6599
Alanine	NMR	11.3284	10.2923	10.6919	10.7874	10.6919	11.4395	10.6772	12.5774	10.8778	10.5853	10.5941	12.5996	10.7836	10.2376	11.6676	11.528	11.3515	10.3901	11.2699	10.8599	11.4121	10.7474	10.7783	12.2641	10.6261	10.6919	10.5941	11.0802	11.6479	11.8024	11.7023	11.2163	10.9065	10.4168	10.4686	12.2788	10.2314	11.1525	12.0203	10.2972	11.0969	10.0976	11.1552	11.4833	12.0515	11.3927	9.31995	10.4908
Choline	NMR	10.7809	10.9275	12.0343	10.0993	11.1212	11.8051	11.5104	13.464	10.5794	11.8763	12.4336	12.0929	10.9111	9.50065	11.3898	11.5108	11.1291	11.4304	11.2346	11.2997	11.0468	11.3459	11.6523	10.547	11.1559	11.8127	11.3905	9.65239	12.2453	10.9189	10.9673	9.91994	12.0725	11.5664	11.1665	12.6764	10.7273	12.7641	11.4615	11.3092	10.2722	11.6659	11.8639	12.0359	11.8453	11.2345	11.6727	11.6737
Citrate	NMR	7.27313	10.13	8.31752	8.70702	8.18668	8.12206	8.03705	7.88456	9.14258	9.68399	8.73846	8.78248	8.508	9.01191	8.78239	8.08133	9.41089	8.74963	8.27688	8.92004	9.32224	7.97369	9.99261	8.32692	10.1929	8.90184	7.1535	9.26007	8.48333	8.23087	8.04578	9.47937	7.87089	9.86184	8.51438	8.5412	8.03342	9.031	8.43289	8.67133	9.01478	10.0545	8.57029	8.57644	9.21305	7.51967	9.72434	8.28139
Dimethylamine	NMR	6.14759	7.05965	7.56263	7.70702	7.55441	7.64562	6.56992	7.12557	7.36999	6.57248	7.22061	7.89267	7.65239	7.58127	8.30373	8.03402	7.4567	7.77764	7.03587	7.55326	6.77792	8.01949	8.47677	7.18941	7.89082	6.90184	6.80557	7.65239	7.57644	7.17642	6.86358	8.40898	6.54896	7.60945	6.61391	6.90377	7.85285	7.14348	7.78904	7.45721	7.47421	7.23248	7.64829	8.1614	7.82073	6.31803	6.96945	7.28139
Ethylalcohol	NMR	10.7271	13.0506	17.3063	10.1555	10.994	10.9986	10.3217	11.4475	11.0518	11.2489	13.8658	13.165	10.8821	11.2475	13.4906	9.82757	12.5652	10.7637	11.0027	12.5509	11.3562	11.7677	11.0014	10.7501	9.66979	9.96073	11.846	10.7277	11.9471	10.3215	9.97049	9.57891	11.7778	12.8839	10.1079	10.3849	10.946	11.616	10.111	10.8686	9.9096	10.826	12.1452	11.4344	10.1923	10.1459	10.2249	10.8421
Formate	NMR	10.9549	11.6919	12.9549	8.84998	11.3146	9.36999	11.3773	10.4024	12.4592	12.0059	9.02796	7.97513	8.26007	11.5048	7.92758	8.71209	11.823	11.232	9.95148	12.7126	11.6524	8.34142	9.73135	7.45245	9.33828	12.1561	12.6545	11.6308	12.3902	10.6559	7.29242	10.1314	10.549	12.2155	12.4586	9.72253	10.8885	11.6888	7.3126	13.4161	11.8189	11.9623	11.3719	12.2489	7.40569	7.85409	10.3957	12.5121
Fumarate	NMR	6.68816	8.90764	8.14759	7.87695	5.81745	7.29198	8.43666	8.12557	7.91431	8.7424	8.4891	7.44906	6.96051	8.30564	7.62092	7.44906	7.62662	7.46952	7.48333	7.76477	7.56219	7.26742	9.13574	7.45245	7.38558	6.12423	8.47542	6.26007	8.03587	8.33396	6.91802	6.89441	7.87089	8.56638	8.16645	6.98177	5.94596	7.62891	6.59639	8.83572	7.26271	9.23248	7.98532	8.89837	6.95823	6.80346	8.64752	7.28139
Galactose	NMR	11.7298	10.7377	11.7124	11.3982	10.9467	11.3842	10.9087	10.069	11.2648	11.2039	11.8592	9.57339	10.9466	11.7616	10.3037	12.3751	10.5442	11.0138	10.5422	11.879	11.7653	11.0802	10.8775	10.8675	10.8237	12.2117	10.7212	10.9325	11.3773	10.9022	10.6226	11.5948	10.5934	10.9314	10.6786	9.68804	10.2497	10.3134	11.1554	10.9114	11.3811	10.8681	10.4448	11.934	10.1209	12.1125	11.2437	11.7828
Glucose	NMR	10.1558	11.5579	10.2208	10.6219	9.03984	10.0409	10.8444	10.2706	10.0704	10.9098	11.2926	11.9396	9.46952	10.6351	9.84873	10.619	13.6759	10.8321	11.9252	11.4346	9.93891	9.39453	11.786	10.1621	10.2127	10.5648	11.5605	9.48889	12.4499	14.1859	9.60608	9.29651	12.1489	13.2785	10.9644	11.2297	10.7915	11.83	8.5704	11.2563	10.5066	12.338	13.1317	18.3562	11.5072	10.596	10.7082	10.7408
Glutamate	NMR	10.3029	10.2613	10.6501	11.7145	11.7755	11.4664	10.7161	11.0176	12.37	11.6043	10.3611	11.317	11.8223	11.5375	11.7039	11.5365	11.2116	11.565	10.7262	10.6363	11.3325	11.3989	10.9153	11.3513	11.0424	11.6388	10.846	11.8931	11.0276	11.8158	10.7998	12.5988	10.4069	11.2155	10.8051	11.6616	12.5158	11.1023	12.2132	10.7791	12.0943	11.0435	10.6	11.4344	11.5295	10.4307	10.919	10.5369
Glutamine	NMR	10.2955	11.2135	13.2717	12.6554	12.3974	11.7145	10.6673	11.7013	12.6227	12.493	10.9706	12.0579	11.7358	12.2176	11.387	11.3268	13.1397	12.559	12.4652	10.9918	12.0695	11.7095	11.9948	11.7714	12.4975	12.3883	11.8259	12.5752	11.131	10.9517	10.4623	13.262	11.1035	11.3862	11.4281	10.4133	12.2081	11.8903	11.2769	11.531	12.4598	11.5951	11.9816	11.5306	11.5514	11.0185	11.6727	11.1344
Glycine	NMR	12.0056	15.5996	11.9889	13.34	14.3206	13.463	12.1118	12.9408	14.4307	13.0814	11.6004	13.034	13.8858	13.904	13.2503	13.4748	16.0924	13.3787	10.8338	11.7441	13.0509	13.8	12.6254	13.083	12.4243	14.4912	12.3206	14.7061	12.548	13.1342	12.3078	15.4352	16.3976	13.0078	13.2374	12.615	14.1903	12.5798	14.2794	11.662	14.4588	11.4167	11.0297	16.3479	13.8437	12.2838	13.2446	12.4752
Histidine	NMR	8.95495	11.7264	10.4934	10.4884	10.2325	9.61391	9.83119	10.0101	10.1773	10.2729	10.2124	10.3751	9.44989	10.3151	8.39536	9.81363	9.50109	10.1325	10.6208	9.68037	10.0592	9.54305	11.4956	10.2338	10.6841	9.80873	11.1916	9.16696	10.3838	10.5421	8.60608	9.70176	9.13392	10.9229	11.069	8.66458	10.012	10.1253	8.40375	10.696	10.1441	11.213	9.82663	10.9688	10.3568	9.20556	11.4256	10.5594
Hypoxanthine	NMR	7.14759	9.73772	7.81056	7.8225	7.23248	8.51438	8.06742	8.01009	7.91431	7.76512	8.8697	8.01466	8.16696	8.34311	8.69492	8.61898	8.04166	7.16467	7.38379	7.69765	7.36288	8.01949	8.81381	8.03741	8.10381	7.84044	8.70369	6.582	8.82437	7.99954	7.97049	7.08705	8.13392	7.76992	8.91648	8.88359	6.94596	8.34511	8.48948	8.79063	7.92167	9.19331	8.57029	8.57644	8.14266	8.42237	9.40241	8.38573
Iso-leucine	NMR	9.73256	8.82518	8.65009	10.2819	10.1151	10.3217	10.1829	9.59505	10.4216	9.47937	9.61916	12.0696	10.5547	9.36149	11.4684	11.0219	8.98026	9.36261	8.89837	9.3928	10.0756	10.4624	9.2438	10.9173	10.6554	10.3169	9.20412	10.5639	9.38379	9.5845	10.4715	10.945	9.35631	9.89703	10.4075	11.0422	11.2033	9.5358	11.3087	9.09876	10.2816	9.4475	9.68576	9.89837	11.5212	9.89092	9.03984	9.20739
Isovaleric acid	NMR	11.7022	7.32268	9.17734	8.64562	11.1394	10.1989	10.2307	11.0976	7.73922	7.89441	9.31577	9.313	9.34753	9.62756	10.6209	10.915	6.4567	8.56906	9.98583	9.93469	8.56219	11.5153	7.28774	8.22504	9.56067	8.52633	6.1535	9.23735	9.27688	6.47598	11.3579	9.37246	9.87089	7.69192	9.19888	10.1601	7.75332	8.21387	9.38895	7.67133	8.01478	6.59505	10.9853	8.1614	9.36917	11.9209	8.29138	9.24487
Lactate	NMR	12.2389	17.1244	13.5822	11.9549	9.72434	11.4485	13.1442	15.2208	11.2071	13.1966	13.8834	14.4167	11.3208	11.6502	11.7305	11.6663	16.6518	12.6047	13.4728	14.7248	12.291	10.9264	14.6254	15.2143	11.0571	10.0982	16.9501	10.4695	15.6533	17.4566	12.3738	10.5948	15.0706	15.7093	13.4661	12.573	14.568	15.599	11.8197	14.8625	12.7797	13.7644	15.0785	19.8393	13.0668	11.7035	11.7055	11.7668
Leucine	NMR	11.3102	10.13	10.6287	11.939	11.6291	11.7767	11.474	11.2893	11.2648	10.7309	11.3611	13.4042	11.9743	10.723	12.6209	12.2616	11.0266	11.043	11.0359	10.5437	11.3393	11.7165	10.8582	12.4987	11.7191	12.2298	10.659	12.093	11.3578	11.0151	11.503	12.4964	11.2494	11.4527	11.6079	12.7631	11.6874	11.2436	12.7301	10.4058	11.6258	10.2893	11.3311	10.7464	12.8596	11.414	10.7297	10.7077
Lysine	NMR	13.5391	11.9951	14.6132	14.3924	14.9536	13.5774	12.8597	14.3146	13.4619	13.5636	12.4014	13.5775	14.8821	14.4538	13.5745	13.2435	13.573	14.8483	15.2297	13.8618	13.771	14.1228	12.1694	13.9503	13.3148	15.2623	12.8658	14.4015	13.1233	12.3057	13.4063	15.9697	13.2284	13.0611	13.5912	13.8133	12.6184	12.8984	13.9973	12.7396	14.4468	11.7716	14.0728	12.1911	13.4501	13.7393	13.6061	14.2501
Maleate	NMR	7.27313	10.3227	9.17734	9.07626	7.31995	8.64562	9.53774	8.51259	8.78502	10.0505	9.51607	8.58656	8.26007	9.1238	7.6584	8.44906	9.10055	8.88456	8.82437	9.03325	8.87478	8.69192	10.3374	7.72547	8.95495	6.77631	9.55559	7.508	9.38379	9.1484	7.11733	7.99394	8.54896	9.89703	9.46191	7.05577	7.94596	8.57644	7.3126	9.94264	8.30018	10.2389	8.82663	10.0359	7.99065	8.24403	9.92365	9.02555
Mannose	NMR	6.59505	9.54507	8.81056	8.61391	7.6248	8.33151	9.05232	8.18002	8.03295	9.42334	9.41939	8.23147	7.84503	8.30564	7.01685	8.08133	12.0492	8.28666	7.96876	8.3928	8.71652	8.18941	9.98373	8.75013	8.93918	8.87146	8.8697	7.90393	8.96876	9.1484	7.44854	7.67202	8.13392	10.1219	8.97381	7.48873	6.94596	8.031	6.48948	9.33692	9.31856	9.97972	9.04422	10.2769	7.62808	7.69655	9.53016	8.31702
Methionine	NMR	8.18002	8.82518	8.69192	8.61391	7.87634	8.87695	8.82231	8.55441	8.45745	9.35009	8.64382	10.4418	7.84503	8.75815	9.14118	9.33658	8.77863	8.0314	8.22029	8.25953	8.79782	8.41181	9.28774	9.35934	8.56067	7.90184	8.20412	7.7195	8.93399	8.33396	8.65499	8.33498	7.87089	8.52199	8.32173	10.0192	8.33828	8.40651	9.59639	8.92188	8.47421	8.67306	8.57029	9.38379	9.59683	8.5507	8.29138	7.71435
Methylamine	NMR	7.68816	7.05965	8.26307	7.64562	7.40241	9.0528	7.87478	7.23248	7.36999	7.97458	8.56853	7.97513	8.01496	7.22763	7.01685	8.96002	6.4567	7.60077	8.96876	7.8903	7.41535	8.18941	8.19847	7.86749	7.43139	8.52633	6.66807	7.26007	8.22029	6.93541	7.48506	7.78749	7.54896	8.04555	7.51438	7.68804	6.26789	7.06948	6.95896	8.48578	7.33671	7.94869	8.82663	8.1614	6.58626	8.42237	6.81745	8.38573
Methylmalonate	NMR	11.604	9.19715	11.5284	11.029	10.8691	11.2462	11.234	10.153	11.5598	10.5725	11.8433	9.67557	10.8525	11.5334	10.3503	12.1688	10.4791	10.7983	10.5764	11.8714	11.7165	11.107	10.5142	10.6357	10.4482	11.9093	10.659	10.845	11.1233	10.7334	10.5852	11.3999	10.4558	10.2085	10.2539	9.62866	10.1939	10.0407	11.0928	10.2563	11.2242	10.0905	10.2952	11.5306	9.95001	11.9677	10.7973	11.6248
Phenylalanine	NMR	10.258	10.6204	8.81056	10.4796	10.2325	10.565	10.622	10.153	10.228	8.69586	10.8326	11.8953	10.7439	9.73013	10.8201	11.0987	10.1291	9.28666	8.6639	9.3277	10.0003	10.6415	10.1674	11.1343	11.0607	11.0651	9.96085	10.8223	10.1614	10.6559	10.1056	10.3908	9.13392	10.5881	10.9878	11.087	11.906	10.3607	11.1466	9.55482	10.6221	9.95651	9.90816	9.1614	11.7107	10.0941	11.0863	10.6033
Proline	NMR	11.0236	9.38157	10.4081	13.0646	12.2932	12.5251	10.7953	11.4966	12.8712	12.183	10.2847	11.7882	12.6673	12.8763	11.8628	12.7215	11.883	12.565	10.9601	10.2826	11.5476	12.5722	10.3853	12.169	11.2611	11.7006	11.6545	13.9084	10.8526	11.0833	10.8142	14.6252	9.87089	10.8707	11.7704	11.3113	12.5158	10.6353	13.064	11.2057	13.4834	10.6297	10.2583	13.0359	12.173	10.9386	10.9049	10.6599
Propionate	NMR	15.5653	13.082	13.6672	14.3254	15.3832	14.8968	14.3758	15.718	13.3387	13.2749	13.4797	13.6909	14.9601	14.7928	13.5202	15.1691	15.0247	14.3293	16.1413	16.0719	13.8928	15.1718	11.0743	14.8444	12.5988	13.9517	14.6573	14.4269	16.0369	13.8203	14.3452	15.1612	14.4528	15.9722	14.3199	14.8823	13.8513	12.5461	13.9432	14.7389	13.85	10.5389	15.9614	15.301	13.6158	15.6177	12.639	14.8913
Propyleneglycol	NMR	11.196	18.4072	12.942	10.2718	10.3199	11.3266	10.5377	10.9329	10.8294	12.7047	11.1231	9.78248	10.2143	10.7088	9.7567	9.48468	13.1948	11.043	11.2275	12.0161	10.898	10.2674	11.0362	10.1894	10.1796	11.5883	15.0106	11.1243	14.7432	12.9917	8.91802	10.1745	17.5927	13.6628	10.3069	12.2116	10.7789	12.8822	9.23198	12.6682	9.65864	10.6825	11.9853	15.8711	10.6384	10.4055	11.1672	11.3214
Pyruvate	NMR	10.9689	11.2135	12.094	11.3217	9.90491	11.7587	10.7398	13.0563	10.4855	11.2286	10.1362	10.1715	10.3369	10.9646	9.53287	10.2667	12.2641	10.6919	12.2629	11.9492	12.4891	10.0195	11.9293	11.4487	10.4538	9.40434	12.4203	11.2769	13.098	13.9907	10.4715	11.5547	11.2769	11.9057	11.2654	10.0737	10.3035	11.6417	10.4895	12.1949	11.6586	12.1632	12.2676	13.4833	11.0724	12.1459	10.2174	11.3345
Sarcosine	NMR	7.81745	9.19715	9.17734	8.44399	9.11513	9.8225	7.90873	8.94869	9.03295	10.1998	10.0921	8.68785	8.16696	8.8906	7.23098	7.88202	10.3147	9.18573	8.6639	9.57212	8.79782	9.06388	8.8727	8.35934	8.28937	9.07176	8.80557	8.65239	9.76626	8.90224	6.91802	9.54648	8.35631	8.60945	8.23058	8.01925	10.6464	8.86594	8.11097	7.98328	8.62949	9.51259	8.82663	9.74636	7.89112	8.38842	8.89545	8.51405
Succinate	NMR	11.8681	14.452	14.4529	11.7331	10.6419	12.3242	11.3863	15.7338	11.799	12.2184	9.68004	11.2018	10.0674	11.0464	13.1795	11.1932	12.9161	12.6734	11.5248	13.6057	12.6248	9.81391	11.2363	14.6161	12.0369	13.7845	11.4336	12.5661	9.98583	12.6509	12.4508	11.6339	14.3659	13.8028	11.8644	13.6579	10.012	12.9877	12.5851	13.5155	12.0836	11.19	13.6753	13.5651	11.1923	11.8572	9.79727	9.97069
Threonine	NMR	9.31752	9.90764	10.1625	10.9034	11.0654	10.2306	9.74925	10.1933	10.8403	10.9149	9.76118	11.1316	10.7113	10.9525	10.8118	10.287	10.7421	11.0197	10.3446	10.294	10.6687	10.3858	10.4894	11.1758	10.8151	11.4513	10.4754	11.3422	10.3966	10.2962	10.5512	12.4879	10.3563	10.3422	9.74044	11.1559	10.6602	10.031	10.6959	10.2891	11.1594	10.453	10.2459	11.2203	10.8738	10.1046	10.4157	9.87833
Trimethylamine	NMR	9.33202	12.9275	10.4081	8.44399	8.9604	10.0646	9.59099	11.5389	8.10695	9.12268	9.55559	8.19752	8.26007	8.26716	9.98033	9.9975	7.77863	9.64706	9.6639	10.3388	8.91177	10.1692	8.8727	8.88985	9.07524	10.1995	7.99	7.84503	9.55372	7.99954	10.5768	8.40898	10.6782	9.22243	7.51438	10.9038	6.53092	9.37614	9.19843	8.94264	7.96898	8.12557	10.389	8.89837	8.30616	10.336	7.89545	8.71435
Tryptophan	NMR	7.49552	10.7377	8.31752	8.67665	7.40241	8.73677	8.1829	8.12557	8.39973	9.19139	8.84864	8.68785	8.38935	8.58127	7.83243	8.51945	8.15714	8.28666	7.96876	8.47526	8.13155	8.10695	9.31631	7.95495	9.06074	7.31688	9.85393	7.06742	8.89837	8.47598	7.2506	7.25698	9.13392	7.98142	9.82596	7.73385	7.53092	8.28098	7.74323	9.79063	7.82214	10.0905	8.40036	9.38379	8.11351	7.903	10.327	9.06799
Tyrosine	NMR	10.9073	10.715	9.75246	11.4927	11.1867	10.8568	11.0255	10.4138	11.2404	10.2808	11.4371	11.8632	11.2824	10.6123	10.9766	11.3511	10.8143	10.154	9.43442	10.2711	11.241	11.3324	11.5265	11.5257	11.3885	11.3169	10.6408	10.8147	10.5988	11.2375	10.5852	11.2266	10.6782	11.2968	11.6583	10.8734	11.4298	11.2645	11.3126	10.2646	10.8027	10.7958	9.7754	10.5764	11.7252	10.8163	11.0484	11.2949
UDP-glucose	NMR	7.97357	10.13	9.42061	9.47961	8.81745	9.4971	9.73039	8.63458	8.56638	9.84194	10.7612	8.12713	9.34753	9.20746	10.0941	9.27688	9.4567	9.07721	8.70572	9.57212	9.03426	10.2863	10.2949	8.67484	8.95495	10.2357	9.72118	7.7195	9.24886	9.6658	9.31288	8.89441	9.00839	9.86184	9.21482	10.5283	8.11589	9.05037	9.03697	9.47156	8.89743	10.4419	9.8433	9.74636	8.30616	10.2153	10.1711	8.45132
Uracil	NMR	8.54614	10.0231	8.92018	9.29198	8.40241	9.29198	9.66237	9.23248	8.95495	9.53331	10.6067	9.12713	9.40982	8.98845	9.86485	9.81363	9.31468	8.69192	8.74636	9.23607	9.36288	9.52728	10.1596	9.11541	8.87433	8.96073	9.47542	8.11805	10.0842	9.1484	9.05795	8.67202	8.54896	9.89703	9.51438	9.99123	8.11589	8.93007	9.67168	9.51379	9.08087	10.4364	8.79268	10.0359	9.17123	9.45554	10.1151	8.8902
Valine	NMR	10.4024	9.26128	8.56263	10.9675	10.5454	11.0169	10.4482	10.8345	9.72754	9.12268	10.3685	12.2315	10.9812	9.50065	11.8034	11.3655	9.66615	9.24713	9.1614	9.68037	10.0003	10.706	9.73135	11.4524	10.3262	11.2535	8.70369	10.8375	10.4713	10.3829	10.6788	11.4621	10.1928	9.42888	10.8363	11.6996	10.3554	10.3373	11.8844	9.20567	10.4986	8.97972	10.8598	10.2769	11.7396	10.8163	9.83735	10.2814
1013C-Tyrosine(192.1/145.0)	Targeted Aqueous	21.3834	23.2685	22.7622	22.9012	20.3439	22.3485	22.3668	22.1803	22.3726	23.5348	23.2951	22.0914	22.0099	22.7315	21.3264	22.1056	22.3872	22.2537	21.8329	22.5956	22.7851	21.9911	23.6608	20.8763	22.6612	20.362		20.6142	22.9561	22.2542	20.3955	20.9656	22.0638	23.3782	22.5028	20.4046	21.0086	21.5046	20.7351	23.2234	22.3792	23.3446	22.7189	23.6128	21.9971	21.4004	22.4684	22.3192
10C13-Arginine(185.1/75.0)	Targeted Aqueous	25.4711	27.3083	27.1735	27.0118	24.8831	26.6001	26.716	26.5447	26.5822	27.6353	27.2677	26.272	26.1406	27.0723	25.4573	26.2718	26.673	26.506	26.3046	26.9603	26.8697	26.3833	27.8621	25.2781	26.7714	24.8918		25.0937	27.2476	26.5448	24.7971	25.5213	26.362	27.3893	26.5793	24.6501	25.5161	26.0637	24.6036	27.2831	26.3649	27.4275	27.0093	28.0859	26.0935	25.9365	26.6393	26.6631
10C13-Phenylalanine(176.1/129.0)	Targeted Aqueous	23.9779	25.9672	25.6831	25.6649	23.5012	25.1486	25.1751	25.0981	25.1492	26.359	26.0543	24.9339	24.7492	25.6477	23.9294	24.9116	25.269	25.0638	24.8765	25.5459	25.5657	24.9375	26.4734	23.8711	25.3949	23.5235		23.7744	25.8126	25.1917	23.4245	24.1335	24.9418	26.1096	25.1411	23.4074	24.0848	24.6957	23.5348	25.9408	24.9707	26.1234	25.6405	26.5524	24.7928	24.3909	25.3234	25.1673
12-HETE(319.2/179.0)	Targeted Aqueous	16.6855	19.6046	20.742	18.5003	19.1377	19.3829	20.6203	21.955	18.0615	17.6248	21.2232	17.3604	20.0819	19.2086	19.1715	20.8373	20.2921	20.7815	19.8375	20.33	20.0209	17.8873	19.6074	19.2506	20.4395	21.564		21.0654	22.6701	20.9583	19.0416	18.5349	20.2158	20.4496	21.6735	21.6435	21.4221	20.546	19.4118	18.5103	20.734	19.3061	19.4086	21.3862	19.8575	20.1387	21.0604	20.0906
13C13-Tryptophan(218.1/156.0)	Targeted Aqueous	23.8476	25.7222	25.3692	25.3799	23.2997	24.819	24.8789	24.8476	24.8205	26.0463	25.6713	24.5616	24.4751	25.2971	23.5731	24.6681	25.029	24.7407	24.6785	25.3656	25.22	24.6943	26.19	23.6426	25.1103	23.44		23.3661	25.5479	24.9602	23.1995	23.9445	24.5789	25.8151	24.8735	23.1945	23.8671	24.4184	23.1954	25.6454	24.7105	25.7774	25.2703	26.2402	24.4785	24.03	24.991	24.945
13C-Glucose(185.0/92.0)	Targeted Aqueous	27.9967	29.8842	29.7769	29.7784	27.5887	29.0541	29.375	28.8417	29.2687	30.5021	30.0231	28.8204	28.8383	29.6815	28.1666	28.9371	29.1226	29.1308	28.621	29.6187	29.4855	29.0695	30.6298	27.7711	29.429	27.2677		27.7669	29.8172	29.2133	27.3688	28.1162	28.8513	30.1216	29.278	26.9913	27.7959	28.6396	27.4107	29.8651	29.0591	30.2143	29.6121	30.4665	28.7977	28.3961	29.4329	29.1753
13-HODE(295.2/195.0)	Targeted Aqueous	16.3074	17.9614	17.9859	16.8359	16.4687	17.3265	17.2738	19.0506	17.6023	17.6017	19.0477	17.7999	17.6082	18.2574	17.3906	17.8348	19.4771	18.2692	18.8318	18.0116	17.1008	16.8288	19.3739	18.7458	17.8551	18.0592		17.6902	19.1724	20.1751	16.5206	16.4583	18.2827	20.7847	19.7633	17.2531	19.845	18.9215	16.4046	18.2276	17.8475	18.3525	19.1803	19.6222	19.0588	17.6508	19.6586	19.2724
1C13-Lactate(90.0/44.0)	Targeted Aqueous	26.5489	28.3319	28.1828	28.1481	26.014	27.5714	27.7084	27.3712	27.6244	28.8174	28.4031	27.3179	27.2558	28.087	26.5122	27.4238	27.5175	27.4831	27.162	27.9698	27.9463	27.4965	28.9358	26.1171	27.9284	25.8517		26.1942	28.2269	27.343	25.8736	26.5248	27.2169	28.5033	27.6136	25.5965	26.3924	26.8568	25.9297	28.3359	27.4434	28.6346	28.0218	28.5674	27.1777	26.8712	27.8836	27.6362
213C-Tyrosine(184.1/138.0)	Targeted Aqueous	26.156	27.9912	27.5562	27.6662	25.3386	27.0544	27.1133	26.9046	27.0186	28.2327	28.0102	26.862	26.7518	27.5002	26.0297	26.9205	27.2439	27.0368	26.7392	27.4216	27.6385	26.7443	28.4723	25.6595	27.4621	25.2939		25.4973	27.7443	26.9898	25.4065	25.8775	26.9186	28.1982	27.2113	25.1385	26.0421	26.5035	25.5206	28.0353	27.1445	28.0683	27.4518	28.3759	26.7657	26.2862	27.1635	27.0008
2C13-3HBA(105.0/60.0)	Targeted Aqueous	26.2282	28.348	27.8506	27.814	25.7263	27.2176	27.394	27.2175	27.2483	28.3959	28.1806	27.004	26.9478	27.7713	26.1589	27.1312	27.3571	27.1262	26.8712	27.6498	27.5341	27.123	28.6469	26.0753	27.5192	25.7105		25.9045	27.9868	27.2681	25.5706	26.202	27.7683	28.1752	27.3112	25.3817	26.3394	26.7887	25.5765	28.0291	27.1071	28.2444	27.7526	28.5904	26.9245	26.6087	27.4893	27.3198
2C13-Glutamic acid(150.1/85.0)	Targeted Aqueous	24.7503	26.6719	26.472	26.4165	24.1578	25.9308	25.9821	25.8071	25.9818	27.0344	26.7387	25.6624	25.6771	26.2067	24.6031	25.7088	26.1433	25.8634	25.79	26.2958	26.1591	25.6674	27.1879	24.523	26.1999	24.3748		24.3947	26.5035	25.9904	24.1666	24.7793	25.6977	26.8492	25.9351	23.896	24.9133	25.4234	24.1362	26.7635	25.7761	26.7699	26.3851	27.3756	25.4956	25.1232	26.0987	25.9417
2-Hydroxyglutarate(147.0/129.0)	Targeted Aqueous	22.5806	22.2205	23.0088	21.3654	22.3531	22.3151	22.6743	23.4041	22.9713	22.4916	23.054	22.0073	20.9922	21.6736	23.8068	21.568	21.2534	21.353	20.0291	21.3672	22.9289	22.3207	23.023	22.8521	21.5876	20.7961		22.6404	23.0586	22.796	21.32	21.47	22.3413	22.1009	22.3057	22.1017	20.5667	22.9749	22.1188	21.8536	21.8844	23.0399	22.9807	24.0553	21.376	21.9777	21.9729	21.7598
2-Hydroxyisovaleric acid(117.0/71.0)	Targeted Aqueous	23.1289	25.119	25.1945	23.3645	22.7689	24.4391	22.6307	24.5231	21.4665	24.2107	22.5874	23.3891	22.7829	22.9959	23.4099	23.5228	23.4408	22.1275	25.2494	23.7115	25.2112	24.8373	22.7491	23.6623	21.7369	24.1377		22.3867	25.3813	23.7412	22.4846	23.2803	23.3899	24.5461	22.4564	23.9151	23.5755	22.1409	22.2633	24.498	23.6331	22.0646	25.1187	24.6887	21.9149	23.1906	23.0811	23.3213
3C13-Glycine(79.0/32.1)	Targeted Aqueous	19.8503	21.8681	21.6268	21.4402	19.3185	20.9201	21.1585	20.8213	21.019	22.0231	21.8642	20.5284	20.4096	21.4175	19.8384	20.652	21.0234	20.7144	20.6933	21.3859	21.1939	20.9071	22.3277	19.7463	20.9873	19.2095		19.4099	21.5974	20.9667	19.3714	19.84	20.7913	21.7123	20.9348	19.1506	19.7978	20.5617	19.1254	21.6594	20.7233	21.8757	21.6554	22.4616	20.5731	20.32	21.0863	20.9235
3HBA(103.0/59.0)	Targeted Aqueous	25.6951	25.8992	25.5655	23.6149	23.396	25.4137	25.4218	27.5006	24.2977	27.0977	24.2518	23.4054	23.3432	24.1822	24.9125	22.5728	23.6514	21.733	24.0401	26.2202	27.7478	25.4332	22.2146	23.6369	25.7656	25.3434		23.3089	24.8974	21.5896	22.1823	26.1526	25.7443	23.153	22.5215	22.5215	21.7211	22.8036	21.7569	22.6658	24.1864	26.8154	25.577	24.0179	22.801	23.9109	24.3258	22.1171
4C13-Alanine(94.0/47.0)	Targeted Aqueous	22.8976	24.9166	24.6017	24.4305	22.3016	23.9586	24.0599	23.9907	24.0118	25.1955	24.8932	23.7506	23.6022	24.4761	22.8734	23.7816	24.0989	23.8533	23.6549	24.449	24.3021	23.8502	25.3284	22.7766	24.2197	22.2909		22.5581	24.714	24.0912	22.2714	22.915	23.877	24.8873	24.0759	22.1311	22.9437	23.6405	22.2968	24.7186	23.8447	24.9481	24.5176	25.4772	23.6125	23.3402	24.176	24.0283
4C13-Serine(110.0/63.0)	Targeted Aqueous	22.327	24.2269	24.079	23.7865	21.8326	23.397	23.4971	23.47	23.3999	24.6531	24.3554	23.1746	23.1183	23.8786	22.214	23.1698	23.6272	23.2666	23.1408	23.8926	23.7658	23.1704	24.7409	22.2742	23.6606	21.8019		22.0151	24.128	23.4075	21.64	22.4125	23.4332	24.3731	23.4708	21.6661	22.296	23.0427	21.6879	24.1035	23.2064	24.2958	24.0043	24.8668	23.0441	22.7508	23.651	23.4815
4d-Succinate(121.0/77.0)	Targeted Aqueous	21.3391	23.2805	22.8086	22.9755	20.5375	22.3023	22.2152	22.0323	22.302	23.4768	23.0864	21.9894	21.9624	22.8423	21.1232	22.0852	22.5507	22.3089	21.8971	22.6686	22.733	21.9203	23.6511	20.9335	22.6821	20.4202		20.8386	22.9771	22.3855	20.6809	21.3181	22.1322	23.298	22.4206	20.5368	21.3004	21.7712	20.7034	23.2368	22.3162	23.2919	22.6103	23.7015	22.0731	21.4815	22.4357	22.3041
4-Pyridoxic acid(182.1/138.0)	Targeted Aqueous	20.7988	22.8396	22.4269	22.386	20.0213	21.8739	21.7874	21.8006	21.8308	23.1041	22.6252	21.3921	21.4184	22.4045	20.4031	21.7634	21.9299	21.6979	21.5694	22.2821	22.3667	21.508	23.2123	20.1549	22.2772	19.8725		20.0838	22.6077	21.85	20.0836	20.5079	21.6373	22.863	21.934	19.6026	20.6225	21.0843	19.644	22.6488	21.685	22.8949	22.127	23.1802	21.4657	20.8839	21.9693	21.9721
5-Aminovaleric acid(118.0/55.0)	Targeted Aqueous	20.3367	19.3357	17.8511	22.6523	21.3127	21.6937	20.6945	21.6713	19.5992	20.3368	21.5517	21.8461	21.5614	19.9724	21.0522	21.4438	20.7991	20.6075	19.8069	19.8873	21.3529	21.267	20.7237	20.9151	20.2745	22.6645		22.2409	20.868	21.6544	20.1992	22.8241	20.2737	19.9409	21.9847	21.9055	21.2053	21.5233	22.3166	19.955	21.8262	19.8863	21.9292	20.9087	21.9544	21.3358	21.0631	21.4261
5C13-Aspartic acid(139.1/77.0)	Targeted Aqueous	23.238	24.9649	24.8694	24.5639	22.6456	24.1345	24.2669	24.1243	24.2473	25.2404	24.9327	23.8557	23.7462	24.6084	23.2605	23.8509	24.0372	23.9831	23.9381	24.5578	24.3331	24.2033	25.4277	22.9487	24.3147	22.7027		22.8562	24.7964	24.2762	22.6614	23.1429	24.0463	24.872	24.1571	22.4457	23.252	23.7521	22.5617	24.8269	23.8034	24.9781	24.7866	25.4576	23.708	23.5844	24.5937	24.2082
5C13-Threonine(125.1/78.0)	Targeted Aqueous	22.271	24.153	23.8769	23.8235	21.6762	23.3152	23.3124	23.3771	23.3093	24.5566	24.1219	23.0776	23.0093	23.7522	22.14	23.1301	23.501	23.3668	23.1128	23.7957	23.7458	23.2003	24.672	22.1237	23.5401	21.8119		21.9351	24.1052	23.3863	21.6092	22.4531	23.2619	24.2682	23.3471	21.5462	22.3248	22.9936	21.8504	24.1748	23.1343	24.311	23.8519	24.8106	22.9605	22.5886	23.5411	23.4217
6C13-Asparagine(139.1/77.0(2))	Targeted Aqueous	22.6241	24.5521	24.4514	24.2537	22.1217	23.4861	23.832	23.7807	23.7908	24.8415	24.5461	23.5015	23.2949	24.1751	22.4474	23.3776	23.8761	23.5794	23.4092	24.1118	24.0931	23.4486	25.0847	22.5458	23.945	22.0379		22.3744	24.4217	23.7959	21.9203	22.6138	23.4846	24.6454	23.6982	21.828	22.4292	23.3438	21.7721	24.5472	23.5829	24.7581	24.2104	24.9671	23.2433	23.0547	23.9286	23.7558
6C13-Glutamic acid(154.1/89.0(2))	Targeted Aqueous	24.543	26.489	26.2133	26.2456	24.0199	25.682	25.7098	25.4614	25.5962	26.8981	26.4548	25.3528	25.443	26.1616	24.3148	25.5423	25.8467	25.63	25.6171	26.138	25.9346	25.4966	26.9309	24.4012	25.9907	24.0636		24.1617	26.2842	25.7104	24.0119	24.6379	25.3571	26.6939	25.6593	23.7169	24.7038	25.2479	23.8794	26.5017	25.443	26.5669	26.1543	27.0056	25.2652	24.9095	25.871	25.669
6C13-Methionine(156.1/63.0)	Targeted Aqueous	21.6363	23.6543	23.3005	23.1005	21.1431	22.6878	22.7202	22.7337	22.6933	23.8525	23.6625	22.5435	22.2843	23.2075	21.542	22.4429	22.7896	22.4784	22.3741	23.1179	23.0051	22.5359	24.1111	21.5243	22.9148	21.1509		21.3236	23.3335	22.7709	21.0679	21.7518	22.4236	23.5626	22.7319	21.0622	21.6786	22.2878	21.0062	23.507	22.4662	23.6171	23.2106	24.1286	22.3428	22.0574	22.935	22.7666
6C13-Proline(122.1/75.0)	Targeted Aqueous	25.6167	27.5042	27.0903	27.1248	24.9076	26.6319	26.6053	26.4734	26.5354	27.7843	27.4977	26.3713	26.3156	27.1261	25.4169	26.4852	26.7961	26.5511	26.3384	27.0994	27.138	26.3457	27.9441	25.34	26.968	24.8188		25.0503	27.3265	26.7046	25.0085	25.4613	26.612	27.6512	26.6888	24.8133	25.5471	26.0857	25.0669	27.4986	26.6108	27.6118	27.0414	28.0771	26.2916	25.822	26.7215	26.6683
6C13-Valine(124.1/77.0)	Targeted Aqueous	21.1874	23.1254	22.5452	22.6997	20.3373	22.1886	22.11	22.0042	22.2429	23.4615	23.1364	21.9865	21.8629	22.5922	20.9998	22.1248	22.2585	22.2018	21.7878	22.4567	22.7537	21.8256	23.4996	20.7738	22.4467	20.2861		20.3954	22.764	22.1162	20.5637	20.7895	21.9924	23.2336	22.3007	20.2208	20.8517	21.3646	20.6274	23.0311	22.1978	23.2045	22.5157	23.4815	21.8623	21.1559	22.1698	22.0914
7C13-Glutamine(154.1/89.0)	Targeted Aqueous	24.2609	26.1807	25.974	25.8101	23.843	25.4493	25.4515	25.3268	25.3911	26.4897	26.3033	25.0786	24.8879	25.7813	24.2443	25.1537	25.3435	25.1656	25.0777	25.6953	25.6532	25.238	26.6702	24.0814	25.5847	23.7569		23.8734	26.0085	25.4197	23.6404	24.364	25.1094	26.2194	25.4543	23.5608	24.2666	24.9594	23.6377	26.0569	25.164	26.2353	25.855	26.7139	24.9826	24.5897	25.5301	25.4088
7C13-iso-Leucine(139.1/92.0(2))	Targeted Aqueous	23.5355	25.5075	25.2769	25.1193	23.0931	24.5277	24.7742	24.7772	24.7234	25.7213	25.6041	24.4344	24.2676	25.0678	23.4884	24.3091	24.7728	24.4963	24.3357	24.9867	24.9159	24.5071	25.9451	23.5132	24.8905	23.2454		23.3358	25.3606	24.7754	22.9006	23.668	24.4498	25.5502	24.6404	22.8987	23.5825	24.3577	22.8691	25.3454	24.509	25.5183	25.1903	26.0985	24.2521	23.9246	24.8969	24.6709
7C13-Leucine(139.1/92.0)	Targeted Aqueous	25.6694	27.6495	27.2435	27.2625	25.0898	26.6849	26.6763	26.6589	26.6962	27.9105	27.5683	26.4788	26.3653	27.1297	25.4826	26.4881	26.8886	26.6148	26.462	27.138	27.0436	26.4488	28.048	25.4556	26.9721	25.0965		25.2696	27.4098	26.7554	25.0126	25.7385	26.5827	27.6047	26.7098	24.9014	25.6849	26.3167	25.0106	27.5259	26.5663	27.7048	27.1535	28.0857	26.3024	25.9416	26.8328	26.7752
8C13-Cystine(249.1/124.0)	Targeted Aqueous	21.8059	23.6061	23.5928	23.3655	21.3456	22.851	23.0636	23.024	22.9413	24.0424	23.7117	22.6776	22.4202	23.3043	21.7539	22.7174	22.8564	22.6885	22.5269	23.2945	23.1387	22.8813	24.254	21.7379	23.1167	21.307		21.4891	23.5775	22.9341	21.1323	21.8349	22.5862	23.689	22.8429	21.0742	21.7016	22.5416	21.0476	23.6924	22.6051	23.8955	23.5836	24.2483	22.3844	22.3663	23.1882	22.9055
8C13-Lysine(155.1/90.0)	Targeted Aqueous	25.564	27.4715	27.3022	27.1122	24.9716	26.551	26.7709	26.6577	26.7235	27.7605	27.4927	26.3593	26.2239	27.1259	25.5152	26.3295	26.7467	26.4578	26.3349	26.998	26.9183	26.5478	27.9177	25.4411	26.875	24.9928		25.2081	27.2612	26.5639	24.9023	25.6275	26.3369	27.448	26.6454	24.7455	25.5516	26.22	24.8851	27.3254	26.4034	27.582	27.2215	28.0704	26.1805	25.9065	26.8542	26.6492
9C13-Histidine(165.1/118.0)	Targeted Aqueous	22.4105	24.2971	24.1508	23.9038	22.0499	23.4741	23.6235	23.5151	23.5876	24.6311	24.1402	23.3324	23.0648	24.0162	22.3204	23.2416	23.5075	23.399	23.2054	23.9093	23.7266	23.4312	24.7306	22.4514	23.6271	22.1874		22.2207	24.153	23.6955	21.7746	22.6268	23.2337	24.2766	23.5453	21.9418	22.4852	23.2194	21.7727	24.2017	23.1898	24.4137	24.0657	24.9642	23.0315	22.8721	23.7845	23.6225
Acetylcarnitine(204.1/85.0)	Targeted Aqueous	20.6432	23.0335	22.5126	21.3357	18.6994	19.7512	22.4345	24.0993	21.4513	22.7696	22.3658	24.0074	20.8761	21.4752	20.4224	20.6058	22.6815	21.997	20.0872	20.7085	21.3281	20.0362	22.7615	22.4751	22.7808	22.5441		19.6639	21.0331	21.2075	17.9266	21.006	22.3209	22.7506	21.6994	19.9363	21.0284	22.9531	20.2775	22.0826	21.6849	24.4144	22.8847	22.8395	23.2661	20.2866	22.3687	20.9852
Acetylcholine(146.1/87.0)	Targeted Aqueous	23.5528	23.0778	25.1491	23.1751	24.5624	24.2308	23.4971	25.7951	22.709	24.2045	23.4434	22.1622	23.7067	23.373	23.9433	24.1195	24.5549	22.4413	24.6389	23.7134	24.4216	24.2276	20.0504	24.5144	22.0039	24.6631		23.5863	24.6345	23.1383	23.6409	25.0444	24.3993	23.6812	23.5128	25.2615	23.0513	23.9004	23.5991	24.2942	22.7239	22.0074	24.242	24.3621	21.4253	24.3576	21.4057	24.369
Adenine(134.1/107.0)	Targeted Aqueous	21.6686	21.4971	19.8625	20.5025	21.9818	23.4674	21.8754	22.3216	21.931	21.0611	23.1882	23.56	22.5538	22.4762	21.8154	22.5009	22.6549	21.0901	21.8701	21.9644	22.2542	23.8945	21.3565	20.6277	20.5112	22.5266		22.2133	25.0088	22.9817	20.5715	23.5607	21.8731	21.2719	21.5826	21.3862	22.2479	22.0055	21.7696	21.8967	22.3391	22.1622	22.2237	21.198	23.2209	21.4387	23.1444	21.5726
Adenosine(268.1/136.1)	Targeted Aqueous	19.7828	18.8482	18.1608	18.0773	20.9301	21.5971	18.9141	19.1156	19.1359	19.7714	22.4048	20.4134	18.5028	20.0127	20.704	20.8817	21.7528	19.0225	20.89	20.6592	20.0085	22.6228	19.3531	18.4015	19.2333	21.4216		20.1466	22.3726	22.2071	19.5953	21.1815	20.24	19.6232	18.0811	21.0676	20.4538	20.7211	20.4874	20.6093	19.9742	21.6671	20.2143	19.9123	19.8134	20.659	21.317	18.9428
Adipic acid(144.9/83.0)	Targeted Aqueous	17.7847	19.4218	17.3382	19.6556	16.5887	18.7535	17.814	18.3999	17.4287	19.5281	17.0914	18.2395	18.0394	18.8216	16.2616	18.3752	19.3859	18.7436	18.4314	18.8029	19.1529	17.8762	19.5544	17.0811	18.4963	17.4134		18.1275	19.0237	18.1363	17.1037	18.709	19.3756	19.8986	18.4679	17.2458	18.4091	18.5038	17.8004	20.007	18.6761	19.0239	18.3711	19.9996	18.8892	18.0381	17.6505	18.5573
Agmatine(131.0/72.0)	Targeted Aqueous	21.1435	19.0335	20.7038	21.1128	22.5081	20.5843	19.4436	20.5203	20.2281	18.2774	21.4313	19.9513	21.7705	20.377	20.2306	20.5913	17.8414	20.2775	20.1771	21.8388	19.8701	20.8986	19.5469	21.4908	19.3924	22.3846		22.2186	19.9666	20.6475	19.3978	23.5302	19.1573	20.109	19.9061	21.0047	20.3383	18.96	22.7048	18.0461	21.4484	19.6294	21.0876	18.0243	18.5823	20.6945	20.1541	20.4047
Alanine(90.0/44.0)	Targeted Aqueous	21.7009	21.5409	21.3229	20.9239	22.4281	22.3864	21.5121	23.5462	21.4807	21.8268	21.9964	22.5611	22.2601	21.0313	22.396	21.8015	22.6304	21.0956	22.5779	21.9006	22.1193	21.7037	21.8908	22.7855	20.5977	22.3975		23.2701	22.5324	22.8024	21.925	22.4391	22.0274	21.1783	21.1082	23.1009	22.4785	22.7078	23.1712	21.5276	21.8079	20.9475	21.8404	22.2756	21.9766	21.9988	20.9293	21.1904
Allantoin(157.0/114.0)	Targeted Aqueous	22.0365	21.6402	23.6894	21.6625	21.3473	22.6398	21.3528	22.4747	20.7325	21.035	23.3405	21.8357	22.7657	21.8484	19.9313	21.81	22.7463	22.0649	22.6103	21.8062	20.766	23.3875	23.2174	21.2157	21.1455	24.7839		21.6127	21.7606	23.12	20.7845	22.5055	21.6887	20.3192	21.257	20.706	20.1892	23.7102	19.7366	20.9776	20.0233	22.1223	22.4922	21.8666	20.3212	21.2369	20.6239	23.0404
Alpha-Ketoglutaric acid(145.0/101.0)	Targeted Aqueous	18.2886	18.6913	18.3623	20.5624	20.8163	20.9207	19.0444	20.6525	20.5682	20.1739	18.5684	19.9866	20.9955	20.2361	20.1284	20.3211	19.8407	20.0866	18.046	18.2934	19.3502	20.3684	17.3675	20.4205	18.5451	21.5741		21.0478	19.9354	20.2906	18.7404	21.4917	19.4503	18.6731	19.5433	19.7826	21.0354	20.6731	21.2754	18.7551	20.9379	19.5037	19.9817	19.6476	20.0328	18.6237	18.743	19.3027
Aminoisobutyrate(104.1/86.0)	Targeted Aqueous	16.096	17.0489	17.2241	17.1092	15.6882	16.6917	16.0468	17.5877	15.9317	17.2957	17.4573	15.7469	16.069	16.7175	15.9545	16.258	16.375	16.818	16.0265	17.0433	16.7908	16.0888	17.076	16.3336	16.9646	15.6915		15.4229	16.9756	16.7414	15.414	16.8263	16.7106	17.115	16.1846	16.1546	15.2129	16	15.0649	17.2083	15.7774	17.1787	17.2303	17.9486	15.8684	16.0864	16.4343	16.7505
AMP(346.1/79.0)	Targeted Aqueous	18.7749	22.3163	18.3348	19.004	20.3242	20.771	19.2468	20.6872	18.2117	20.977	20.4544	22.1999	20.1967	19.5947	20.3305	20.2616	22.5865	19.3883	20.5402	19.874	19.8924	21.1618	19.4674	18.9814	19.4453	20.2402		19.7292	19.9014	21.4919	20.4308	20.2913	20.6878	19.7892	18.8676	20.9042	19.381	22.0203	21.3808	20.1003	20.3219	22.4096	23.3003	20.2123	19.3322	20.0359	19.4169	18.723
Anthranilate(136.0/118.0)	Targeted Aqueous	21.6895	23.9448	23.5781	23.4963	21.1358	22.6436	22.9632	22.7926	23.0782	24.3181	23.7548	22.6078	22.3848	23.4767	21.3856	22.7482	22.9899	22.7936	22.5144	23.2673	23.1451	22.813	24.2834	21.6753	23.2065	21.0531		21.2032	23.5609	22.7285	21.0708	21.8126	22.5693	23.7217	22.9285	20.4763	21.3978	22.2996	20.8926	23.6635	22.6088	23.875	23.3879	23.9561	22.6191	22.1053	23.0722	23.0396
Arginine(175.1/70.0)	Targeted Aqueous	23.1417	23.5781	23.7153	25.0241	24.3425	24.7174	24.3631	23.5706	24.9902	24.9203	23.56	24.5114	23.7772	25.3794	22.6096	25.187	25.4066	25.4335	20.5848	23.7322	25.1375	25.1986	25.3268	24.316	25.2807	24.7435		24.649	24.4333	25.0759	22.6874	25.6798	23.2849	25.2585	25.0301	23.2567	25.26	25.597	21.4571	24.5163	25.0222	24.5212	24.8307	25.1275	24.6422	24.1221	25.3207	23.644
Asparagine(133.1/74.0)	Targeted Aqueous	15.0272	17.6873	17.1233	17.4622	15.1926	15.918	16.797	16.7349	15.9305	17.6	17.2458	17.7534	16.8995	16.2882	15.0351	15.4535	18.6069	17.3594	14.057	16.9264	16.0497	15.2687	17.0959	15.4817	15.6361	15.1083		15.3561	18.1002	15.9502	14.3752	16.9628	15.1251	16.5574	16.2014	16.4318	15.4815	15.5031	16.5585	17.6147	16.0903	19.436	17.7893	17.9931	15.5333	14.2648	16.9968	16.9408
Aspartic acid(134.1/74.0)	Targeted Aqueous	21.1019	20.652	20.7256	21.112	21.5422	21.8018	21.4907	22.1507	21.2761	20.9349	22.0102	21.6188	22.009	21.6183	22.0291	22.0921	20.7369	20.6505	20.4213	21.307	21.759	21.9297	22.6649	21.9499	21.4351	22.6014		21.9664	21.1554	22.5775	21.2845	22.4802	21.4965	21.4583	21.094	22.4452	23.2224	22.6966	22.5638	21.3103	21.7693	20.908	21.8154	22.1915	21.5657	21.0594	22.4105	21.2182
Azelaic acid(187.0/125.0)	Targeted Aqueous	18.1586	20.5512	18.9582	20.3064	18.0296	19.8294	19.0479	19.4265	19.5071	20.5669	18.8466	19.5907	19.2217	19.9167	17.4389	19.1152	20.5623	20.3181	19.857	20.2087	20.4631	19.215	21.2354	18.8688	19.1676	18.4469		19.5536	20.5317	19.147	18.3446	18.9752	19.1027	21.1772	19.4428	18.2224	19.5689	20.6152	18.6345	21.0298	19.5116	20.5961	19.9636	21.0421	19.9071	19.8235	19.1518	19.6935
Betaine(118.0/58.0)	Targeted Aqueous	22.5549	25.203	25.6308	24.9632	23.4561	24.3902	24.9024	25.6803	24.5978	25.9312	25.2734	24.7454	23.9869	25.3908	23.5597	24.0502	25.634	24.6734	24.5901	24.4765	24.867	24.8819	25.9212	23.7358	24.3577	23.8484		23.6778	25.1751	25.0647	22.5813	24.0149	24.5558	25.3743	24.4474	23.5532	24.0248	24.5893	22.7358	25.4303	24.4655	25.3077	25.4415	27.6093	24.5779	24.087	25.3923	24.7653
Biotin(243.1/200.0)	Targeted Aqueous	19.2681	18.8811	17.8615	18.3241	19.9935	20.908	20.4104	20.6312	19.348	19.8821	22.2297	20.4843	17.8717	19.0682	21.2407	20.6009	22.2091	19.1409	19.6906	20.2798	18.9491	21.6433	20.4198	20.2262	19.8624	21.1816		18.9181	21.3194	21.13	20.4692	19.8154	20.9511	20.326	18.6948	21.8489	20.5159	21.7245	21.0215	19.216	19.0476	20.2715	21.1316	19.3066	20.7085	21.4306	21.5167	19.2151
Cadaverine(103.0/86.0)	Targeted Aqueous	23.5363	22.2033	23.8072	21.3628	22.7113	22.3656	20.2994	25.1587	19.4502	19.2935	18.873	20.0901	18.8208	22.5769	22.3785	20.9054	18.5673	23.296	17.8708	22.9533	22.2436	21.1915	19.0932	23.7891	20.7365	23.5722		21.1167	22.035	18.6375	23.2214	24.7718	22.8437	19.2588	18.8436	24.1111	19.2948	21.2416	20.4503	19.3059	18.4552	18.5101	23.9271	19.2607	19.0903	22.3501	19.637	23.6567
Carnitine(162.1/85.0)	Targeted Aqueous	20.7239	21.877	22.5993	20.4812	21.1694	21.3847	21.1994	23.6531	20.5389	22.0911	21.3361	22.9642	20.9214	20.5659	19.8716	20.9749	22.4992	21.2555	21.6943	20.3431	22.0749	21.0128	21.6139	21.8885	20.6265	22.5483		20.2961	22.2678	22.2444	19.8346	21.212	21.7617	21.4097	20.5594	21.7688	21.0537	22.7288	21.3647	21.3867	20.6427	21.9126	22.4965	22.7373	21.9483	21.0895	22.068	21.6949
Choline(104.1/60.0)	Targeted Aqueous	25.0549	26.2508	26.8715	24.7781	25.335	26.266	25.6679	27.6146	24.5367	26.8222	26.7196	26.2703	24.2472	23.8524	25.0769	25.284	25.2662	25.77	25.4556	25.6106	26.3131	25.7633	26.4477	25.0751	25.139	26.4655		23.0398	27.0024	25.7423	25.1432	23.4469	26.5337	26.4421	25.8284	26.511	25.5565	27.1817	25.4146	26.5716	24.7698	25.8704	26.6154	26.9709	26.1139	25.7817	26.2709	26.6465
Citraconic acid(129.0/85.0)	Targeted Aqueous	18.1869	20.5661	19.7017	21.2895	18.1866	20.0138	19.2872	19.7603	18.3215	21.1059	18.5753	18.4387	20.3428	19.4432	19.6382	19.834	20.0277	19.2577	19.8476	19.6025	20.5709	18.6956	20.2269	18.9425	20.0004	18.4295		18.6121	21.3176	20.5767	18.2983	20.4592	19.9656	21.7033	19.2022	20.0028	19.661	19.8537	18.7182	24.6976	19.7533	19.4626	20.1268	21.3074	19.8577	19.223	18.4858	18.9244
Citrulline(174.0/131.0)	Targeted Aqueous	25.2312	23.4714	24.9124	24.9224	26.2642	25.8719	25.1251	26.9922	24.7851	24.2019	25.7007	25.8959	26.679	24.9371	26.5342	26.0097	25.9381	25.1774	24.9675	24.7177	24.719	26.0473	25.5508	26.4621	24.6551	26.4834		26.7871	24.725	26.6131	25.8454	26.8919	24.8126	24.1056	25.5671	26.0078	26.5403	26.1774	26.5982	23.6391	26.6342	23.6275	24.3348	24.6478	26.6017	24.9097	27.6021	25.879
Creatine(132.1/90.0)	Targeted Aqueous	21.9964	22.9183	23.9656	22.3816	22.1749	23.551	22.0142	23.3976	23.5525	24.0475	23.2683	23.4095	22.557	23.8311	19.7759	21.8807	25.663	23.941	24.3015	22.2325	23.4987	22.2048	23.9587	22.8696	22.6639	25.0413		23.6446	23.5215	23.6201	21.1847	23.5494	23.677	23.5319	22.533	22.2849	22.9567	24.5317	22.1408	24.7328	23.7167	23.5954	23.7202	24.4889	23.7061	22.1572	23.7773	22.6823
Creatinine(114.1/44.0)	Targeted Aqueous	20.0379	20.7445	21.4192	20.3984	21.0633	21.7787	19.9841	22.1901	20.6452	22.0341	22.101	21.0762	19.1917	20.7361	18.3406	19.5215	21.4066	21.2863	21.6659	21.1786	20.5413	21.2242	21.2556	19.3887	19.6338	21.5658		21.0854	21.7546	21.6577	19.3764	21.3009	20.7592	21.6851	19.8291	20.0711	19.6003	21.9483	20.3572	20.9826	20.9494	20.981	21.4487	22.1849	20.2584	20.0239	22.1415	20.963
Deoxycarnitine(147.1/87.0)	Targeted Aqueous	17.9414	17.7353	19.5244	17.7951	18.7496	18.327	18.0106	20.1657	17.2756	18.539	18.1861	17.2649	18.1764	18.0245	18.3044	18.231	18.8613	16.5641	18.8937	17.963	18.4939	18.3856	18.668	18.8646	18.5122	19.0342		17.8408	18.8399	17.8465	17.92	19.3353	18.6582	17.8104	17.7132	19.5502	17.4225	18.1384	17.9109	18.613	16.8648	18.2652	18.4629	18.7708	16.0425	18.7104	16.0286	18.832
Dimethylglycine(104.1/58.0)	Targeted Aqueous	18.2501	19.2981	18.5295	17.7778	18.9215	18.1185	17.8468	19.0756	17.7142	17.7453	17.8602	18.2731	17.6795	17.4848	18.3878	18.1232	18.4013	17.981	18.5278	18.5308	19.3208	17.7147	18.9603	17.7679	17.2567	19.9709		19.081	18.3774	18.5198	18.2347	19.3223	18.6895	18.7571	18.4465	18.8065	18.2421	18.8904	19.149	17.1977	18.1806	18.7938	19.2682	19.7981	18.2514	18.766	18.619	18.8149
D-Leucic acid(131.0/85.0)	Targeted Aqueous	23.8671	24.9315	25.3311	24.4952	24.0718	24.9582	23.1916	24.9864	22.4466	22.6617	22.6933	22.8479	23.8896	23.9785	23.3392	24.2333	23.0257	22.9494	25.2733	23.7615	24.0905	24.3483	22.5797	24.1724	22.2823	25.7972		24.1588	25.3137	23.8994	23.0608	23.713	23.5668	23.5622	23.2199	25.3494	24.7055	23.2048	24.235	24.3816	24.0364	21.8117	24.6802	25.266	22.0358	24.0996	22.7703	24.1946
G1P/G6P/F6P/F1P(259.0/97.0)	Targeted Aqueous	21.6736	23.8766	22.3461	23.1775	22.634	24.1394	24.0578	23.9996	24.1069	24.0019	23.9583	25.0436	25.6118	22.1023	22.4839	23.0898	26.4735	22.6234	23.1979	24.7053	22.5493	23.2303	23.8955	22.5511	23.3251	23.9568		22.6519	22.4217	28.1316	22.3546	23.503	23.6676	24.8714	23.692	25.5221	23.87	25.3542	24.0455	24.4668	24.7042	24.1936	26.3966	26.3054	24.5172	22.1182	24.258	22.8014
GeranylPyrophosphate(313.1/79.1)	Targeted Aqueous	21.048	23.1436	23.6647	23.5719	21.484	22.9366	22.7388	22.4887	23.0847	23.8166	22.8468	22.7322	22.8479	23.6629	20.464	22.6288	23.3836	23.0462	23.1131	23.6354	22.3492	23.2466	23.8096	21.6235	22.7986	22.0354		21.8956	23.0984	23.3451	21.2732	22.2958	22.6911	23.7571	22.7197	21.1526	22.1468	22.5126	21.1744	23.7887	22.459	23.2739	23.7931	23.3223	22.4588	22.0767	23.5053	23.2778
Glucose(179.0/89.0)	Targeted Aqueous	22.7704	24.6639	22.0883	23.0658	21.9428	23.422	23.9526	23.9915	22.9292	23.2446	23.3089	25.8835	22.2062	23.9378	23.3209	22.9914	30.3391	24.6192	24.6141	24.7426	23.0744	21.9261	24.6128	24.4949	24.1525	24.5821		23.6458	25.8165	27.7088	23.3684	23.1843	25.7315	26.9477	23.9328	25.4156	24.864	25.7203	21.4582	24.1341	23.9329	24.8366	27.0056	31.7848	25.1227	24.4762	23.7229	23.364
Glutamic acid(148.1/84.0)	Targeted Aqueous	23.6625	23.4723	24.3672	23.2668	24.6853	25.6054	24.0734	24.458	24.7246	24.603	23.6609	24.4931	24.7121	24.1136	24.5514	24.6033	24.2928	24.4644	23.459	24.0955	24.8377	24.036	22.4546	24.8303	22.867	25.2682		25.1204	24.4965	25.368	23.1593	25.2604	24.1969	23.6552	24.0446	24.8806	24.2379	25.168	25.3835	23.9138	24.9744	23.7118	24.5425	25.8543	24.325	22.6477	22.6987	24.249
Glutamine(147.1/84.0)	Targeted Aqueous	22.5785	22.9185	20.6667	24.7923	25.2255	25.1227	23.0682	24.7543	24.5717	24.392	22.9233	24.156	25.1506	24.0895	24.348	24.5849	24.1159	24.2015	22.1351	22.6918	23.7753	24.3803	21.4812	24.7291	22.6658	25.5746		25.2848	24.0842	24.5947	22.9991	25.6804	23.4592	22.6286	23.6847	24.1274	25.2446	25.0238	25.3675	22.9945	25.4253	23.917	24.1806	24.1882	24.1452	22.7811	22.4906	23.5052
Glutaric acid(131.0/87.0)	Targeted Aqueous	19.1068	18.7522	19.8861	21.5519	20.749	19.8935	18.4378	19.9903	17.3352	18.9784	18.5467	18.0051	21.1419	18.4763	21.5276	20.1275	19.4513	19.8387	20.1046	19.4252	18.7802	19.8306	18.5172	18.7497	18.5902	19.9636		19.4245	18.7604	17.3629	18.9184	20.7244	18.7927	19.4071	18.6622	20.1194	17.912	19.4921	18.989	19.8552	19.2999	17.7457	19.7801	17.8428	18.2567	19.2558	18.6494	18.4961
Glyceraldehyde(89.0/59.0)	Targeted Aqueous	18.7063	21.6654	19.6711	19.1354	19.4198	22.9382	20.0443	19.4102	19.1786	19.1773	18.5089	18.9903	19.4599	19.5792	18.7301	18.5496	20.7235	18.4497	20.5185	18.9884	18.5049	19.925	18.8345	18.2096	18.7791	19.3067		21.1084	20.3176	18.4968	16.0867	20.6736	19.6226	19.8462	18.3569	18.9831	21.5957	18.9302	17.8019	20.7327	19.116	18.5963	19.5624	22.8437	20.6774	18.6536	18.5952	18.9642
Glycerate(105.0/75.0)	Targeted Aqueous	18.6196	18.9924	18.85	19.4506	19.2293	19.7865	19.1543	19.7382	19.7181	19.2964	19.1196	19.6872	19.657	19.4927	19.4952	19.3885	19.1709	18.9846	17.9512	18.989	19.7724	19.2731	20.6183	19.2539	18.8967	18.8028		19.6449	19.5855	19.574	18.6537	19.6971	19.0099	19.3913	19.3202	19.6038	19.6154	20.4548	19.7052	18.8181	19.7798	20.1272	19.3117	19.5428	19.033	18.6952	19.4015	18.6474
Glycerol-3-P(171.0/79.0)	Targeted Aqueous	18.485	23.1263	22.3245	22.1621	19.5702	22.9541	21.8666	23.5425	21.9429	22.7318	23.4421	21.9853	22.7307	21.5447	21.3143	22.3612	24.3481	20.8362	22.9497	23.0948	21.5695	21.8798	23.2051	19.357	22.4922	24.0555		22.0522	18.8094	23.235	21.2222	22.5139	23.5032	23.9067	22.4405	20.2925	21.1661	23.058	22.2405	23.2022	22.9685	22.3986	23.6107	21.2976	20.8438	21.0349	23.1812	21.9233
Glycine(76.0/30.1)	Targeted Aqueous	18.9578	18.4841	19.9135	20.8944	22.0349	20.9102	19.2019	20.4392	21.1753	20.9814	18.6595	19.8848	21.0096	21.1332	19.809	20.2953	20.0642	20.8246	18.7405	19.4579	20.5314	21.2323	19.0395	20.1596	19.4324	22.5682		22.368	20.3333	20.3015	18.5491	23.3086	19.0846	18.8757	20.3577	19.7647	21.3786	20.0697	21.3708	19.5522	21.6052	19.1421	19.2385	20.3325	20.9066	19.3161	21.3337	20.5049
Guanidinoacetate(116.0/74.0(2))	Targeted Aqueous	18.7002	18.835	18.2376	18.7896	17.5338	18.4261	19.3978	19.335	19.2069	19.995	19.534	19.1496	18.4491	19.2994	15.7046	18.9023	18.8962	18.6594	19.5338	19.7983	18.7864	18.912	18.5874	18.2523	17.6896	19.6089		18.5976	20.0489	18.9113	16.5125	19.1003	18.3242	18.7856	18.1281	17.8351	18.0035	19.3998	17.0867	19.59	18.3078	19.4256	19.5791	19.956	18.3186	18.3801	19.0692	18.7684
Histidine(156.1/110.0)	Targeted Aqueous	23.7869	24.3009	25.5445	23.8425	25.2525	24.3182	24.053	24.9141	22.9394	24.2021	24.3636	24.5164	24.5921	24.1722	22.8885	24.2523	25.9578	23.6499	23.3119	24.2783	24.6545	24.3945	26.0655	25.267	23.9041	24.6246		24.0306	25.0667	26.415	22.9579	24.5563	23.3518	25.2607	24.3336	23.795	25.9169	25.2416	24.0236	23.9346	23.8895	24.2371	23.8523	26.0933	23.9462	24.1653	24.6239	24.5998
Homovanilate(181.0/137.0)	Targeted Aqueous	20.5001	21.9121	21.1351	21.0781	18.678	21.3084	20.3053	20.4149	21.2252	21.3389	21.151	21.087	20.4412	21.1199	18.3634	20.8182	22.2854	20.8288	22.1228	22.1156	20.9527	19.7064	22.2371	19.5535	21.0012	19.6762		18.3371	22.4501	20.7581	19.4978	18.7829	21.0056	22.0331	21.0686	19.7289	19.0727	19.8644	19.7016	22.0232	20.5443	21.7296	21.5694	22.2178	20.1553	19.676	20.0696	22.0749
Hypoxanthine(135.0/92.0)	Targeted Aqueous	24.4831	23.6002	19.5423	22.3294	24.4165	25.2435	25.1576	26.2134	23.2094	21.2373	25.0927	26.136	24.8977	22.9117	25.6978	25.4509	25.7031	23.2245	22.0738	23.2055	23.8195	24.4309	22.4614	25.7624	24.434	25.1315		23.8017	24.8602	24.2786	25.1044	24.3752	25.3929	24.0464	24.0635	26.2127	23.9122	26.6856	25.6785	23.3283	23.9838	24.4637	26.0649	22.875	25.7276	24.8892	24.5639	22.9082
Inositol(179.0/87.0)	Targeted Aqueous	19.6353	20.7159	20.8294	20.3596	19.8594	20.1159	20.3334	21.0015	20.6217	21.3952	21.4263	21.1924	19.8733	20.0679	19.1334	20.3211	22.4507	20.5388	20.4688	20.7656	20.8089	20.1909	21.3474	20.6522	21.1944	22.3605		19.3902	21.4461	20.0245	19.0841	19.5258	20.6016	21.5136	20.3867	20.068	20.0388	21.8083	19.9125	22.3413	20.808	21.4707	21.6649	21.6452	21.1563	20.003	21.6326	21.2657
iso-Leucine(132.1/86.0(2))	Targeted Aqueous	21.5357	20.3719	20.2134	23.1561	22.9072	22.8914	21.6448	22.4163	21.4025	21.1932	21.6708	23.5368	23.1158	21.037	22.5314	22.8479	21.7415	21.851	20.8299	20.7599	21.6364	22.5334	21.1826	22.5989	21.4603	24.0949		23.9529	21.2305	22.4573	21.6165	23.9006	20.9722	20.596	22.6566	23.2533	22.881	22.6869	23.4725	20.3489	22.695	20.7682	22.2615	22.034	23.047	21.955	21.3808	21.8989
lactate(89.0/43.0)	Targeted Aqueous	24.0885	28.5452	25.7647	23.6053	21.3055	23.5249	25.2615	26.9942	22.7848	25.3081	25.3718	26.2496	24.1899	23.909	22.3139	23.894	28.0557	24.8328	25.5175	26.5554	24.9213	22.5097	26.6901	26.56	23.6527	23.7367		23.533	27.593	28.6105	24.3933	22.4239	26.9734	27.9321	25.5689	23.5215	26.8181	27.204	23.9674	27.272	25.7077	25.8671	27.079	30.4116	25.1197	23.5241	23.4738	23.4142
Leucine(132.1/86.0)	Targeted Aqueous	22.9345	22.2375	22.4404	24.8275	23.9106	23.8623	22.8463	23.4251	22.2554	21.9603	23.2649	24.6584	23.8921	22.0917	23.4147	23.785	23.0306	23.0352	22.5899	22.1195	22.7366	23.465	22.959	23.6621	22.9947	24.9727		24.852	22.647	23.5894	22.8728	25.2748	22.571	22.3354	23.9395	24.403	23.7078	23.7321	24.4346	21.6087	23.7639	21.9996	23.4787	22.4229	24.2611	23.3411	22.7953	23.2667
Linolenic acid(279.1/261.0)	Targeted Aqueous	18.4589	18.1656	18.9835	19.149	18.3792	19.1251	18.6493	21.9045	16.9349	17.8199	19.8935	19.1566	19.0137	18.1183	19.4138	19.7534	19.9288	18.3478	20.0142	17.9026	19.2903	18.4795	19.4581	18.8675	18.7336	19.9073		18.3035	19.7684	21.172	19.4962	18.6449	19.4618	20.1423	19.0679	20.6046	19.6899	20.302	19.1831	19.1811	19.0165	18.7436	20.2641	18.5875	19.2522	19.4291	19.7892	19.1575
Lysine(147.1/84.0(2))	Targeted Aqueous	24.622	23.0275	24.8746	24.2213	26.2656	25.526	24.4648	25.4129	25.0789	26.0575	24.1358	25.6383	25.3135	25.753	24.7085	24.9384	23.7983	25.6644	23.2653	24.0653	25.003	25.0652	24.8131	25.3601	24.6723	26.3225		26.153	24.6263	24.8511	24.0361	26.673	23.0453	24.1098	25.3309	25.0092	25.5755	25.3381	25.4834	23.7063	26.3842	23.7589	23.7584	23.6949	25.04	24.5509	25.2732	25.8518
Malonic acid(103.0/41.0)	Targeted Aqueous	20.6056	20.7836	20.1805	18.2123	18.1773	20.0959	20.027	22.6763	18.9462	22.0058	19.1016	18.0396	18.2275	18.8999	19.7001	17.4586	18.1954	18.0476	18.6292	21.1316	22.9739	20.3239	18.8598	18.6046	20.4922	20.2592		18.1322	19.65	18.8726	17.0012	21.0155	20.6404	17.707	17.3996	17.6284	16.8179	17.635	16.3196	18.838	18.9783	21.5968	20.2165	18.9842	17.5147	18.8034	18.9933	16.4067
Melatonin(231.1/58.0)	Targeted Aqueous	23.0944	26.4338	26.5633	24.6868	24.9459	26.0072	24.3221	25.3208	26.2523	27.1755	26.0894	24.5329	22.6133	26.2473	18.5589	24.8219	26.4824	25.8483	25.3629	26.5557	25.7383	26.0795	26.1809	24.0892	25.6412	24.054		24.6803	26.491	26.1375	23.157	24.853	25.5069	25.0991	24.7658	23.6003	24.0533	23.743	24.4821	26.095	24.9767	26.4274	26.5418	27.1136	23.6855	25.3634	25.8825	25.639
Methionine(150.1/61.0)	Targeted Aqueous	19.4092	17.6877	15.8391	16.8915	18.5456	20.2755	18.8236	20.2325	18.0876	16.8696	19.3124	21.1745	18.6369	16.9954	20.1652	19.6794	19.0192	16.2578	17.4175	17.5308	16.6845	19.26	17.9267	20.2993	17.8499	18.3163		17.0952	18.7316	19.0601	19.4877	18.1579	18.6524	17.3305	18.2103	21.8008	18.0559	19.7409	20.7643	17.6507	18.1145	17.2707	19.2477	18.0374	19.0851	19.2333	17.2173	17.608
Mevalonate(147.1/59.0)	Targeted Aqueous	18.5944	18.205	19.5294	18.3308	18.7597	18.6041	18.4378	18.5479	18.12	19.137	18.8811	19.1107	19.1006	18.4209	17.0905	19.1253	18.5678	18.9518	18.7348	17.7627	18.3785	19.5656	17.7277	19.1599	20.3387	21.3315		19.8135	19.8031	18.5262	16.669	20.5509	18.8262	19.2472	18.032	18.5741	17.4913	17.7551	17.7093	19.9026	18.7571	18.9075	18.606	20.8726	18.8672	18.1711	19.4356	18.9806
N-AcetylGlycine(116.0/74.0)	Targeted Aqueous	21.0241	21.7513	20.9488	19.3602	21.0862	20.4967	19.5867	20.5867	19.8251	20.0604	19.0436	19.3266	19.6557	20.1965	17.9419	19.2268	20.6967	19.2651	19.738	20.4414	21.0936	19.6926	19.9565	19.5703	20.3053	21.9492		20.5729	22.3392	19.838	17.5694	22.2007	19.9895	19.0715	18.7042	19.2122	19.3503	19.905	18.6284	20.1044	19.525	19.8496	20.1268	20.7544	18.2111	19.104	19.9059	20.0759
Niacinamide(123.0/80.0)	Targeted Aqueous	15.4215	19.4735	17.3628	18.5959	16.5613	17.5755	17.7997	16.3291	17.0263	17.5666	16.8823	16.7774	16.3809	17.5388	17.1715	15.641	19.6688	19.2519	17.923	17.3131	18.8194	17.6381	18.4266	15.4455	17.808	18.8579		17.9115	20.8725	17.3463	15.1702	16.4371	18.6142	18.8927	17.881	16.1517	13.7646	18.7203	19.0895	19.9569	18.6483	19.3146	19.5132	17.0167	17.1693	19.2997	17.6217	16.4144
Ornithine(133.1/70.0)	Targeted Aqueous	22.3206	22.1902	24.823	24.5019	24.7935	24.2261	22.8169	23.0358	23.5997	23.4581	23.2586	23.9945	24.9957	23.2001	22.3088	23.6884	21.975	24.2712	23.8272	22.3471	23.3625	23.9166	22.8023	23.6042	23.0867	25.2135		25.6276	22.7748	23.7213	21.4709	25.8053	22.6046	22.5745	23.7209	22.815	23.3818	23.7731	23.6681	22.5814	24.8556	22.5622	23.0969	22.4953	22.4497	23.2749	23.6194	24.4667
Orotate(155.0/111.0)	Targeted Aqueous	20.3143	19.7055	20.6493	20.5379	21.4637	21.0692	20.6133	20.096	20.665	20.5285	21.2422	19.5565	21.0214	20.1952	20.5536	21.1743	22.0112	20.4523	19.0543	20.9539	19.2853	20.3043	21.5402	20.0957	20.6848	20.8165		21.1297	21.4492	22.9584	18.8635	20.7526	19.2821	20.5389	20.3518	20.5845	23.4637	20.8844	20.8438	24.4287	21.164	21.1746	20.2917	21.6998	20.8494	19.6221	19.4987	21.3054
Oxalacetate(131.0/113.0)	Targeted Aqueous	18.0099	19.0292	18.2157	18.8965	18.9601	19.2421	18.5608	19.7921	19.4464	18.9729	19.1579	20.3913	19.915	18.3746	19.0791	18.7127	21.4269	18.853	18.1715	18.2556	18.3613	18.9661	20.2472	19.3592	19.0558	19.1278		19.5599	18.5011	19.3972	18.5205	20.3045	17.4355	19.4933	19.2874	19.4495	19.2742	18.8355	19.7728	19.3684	19.5998	21.5442	18.6192	20.2641	19.0085	18.2116	19.7325	18.7873
Oxidizedglutathione(611.2/306.0)	Targeted Aqueous	17.3001	18.2135	18.5181	16.7033	16.3743	16.9136	18.1075	20.7763	18.8692	18.4987	18.1759	19.4106	16.024	17.8623	17.2626	16.1859	18.1629	16.7328	17.5539	17.8621	17.9112	16.4691	18.4509	16.5352	17.4858	18.9094		16.4985	19.0518	18.6579	17.049	18.1267	20.0143	17.8155	17.541	16.9413	16.1119	16.842	15.6575	17.7582	17.6798	18.7759	20.0299	18.9564	17.4044	17.8947	19.5082	16.8566
Oxypurinol(151.0/42.0)	Targeted Aqueous	22.5418	21.7004	17.9908	18.8274	23.1226	23.6945	22.3517	23.6637	21.4117	22.7016	23.1235	22.3229	22.7369	21.5898	23.6966	22.8595	25.5849	21.2772	20.5078	21.632	21.8124	23.1056	19.0792	23.1028	21.2979	23.8944		22.3685	23.7388	22.4702	22.8883	22.4606	23.3821	21.6208	21.9031	24.4447	23.0347	24.736	23.7147	21.2559	21.542	22.9709	23.4724	22.3802	23.3941	22.5919	22.2307	21.5951
Pentothenate(218.1/88.0)	Targeted Aqueous	19.764	17.9316	18.6219	18.6683	18.4419	22.0151	19.7822	21.0071	18.4544	19.8255	19.2846	20.2469	19.7526	19.2568	20.9156	20.3946	23.3967	19.1085	18.5868	18.9499	16.8754	19.7963	20.6671	21.1968	20.2193	19.6033		15.0564	19.353	19.9059	18.9615	19.3214	19.2318	20.1278	18.9576	20.756	21.2071	20.1696	20.1057	19.9462	20.0492	19.108	19.265	17.6451	20.8353	19.1784	19.748	21.8895
Phenylalanine(166.1/120.0)	Targeted Aqueous	25.1837	23.8382	24.6467	25.6176	25.7751	25.502	25.5256	25.2228	24.4732	23.6519	25.566	26.1688	25.843	24.8728	25.052	25.8599	25.9023	24.71	23.8621	25.0034	24.6361	25.7404	25.0434	25.6887	25.7313	26.7205		26.3562	25.1302	26.3099	24.7811	25.702	24.3191	24.456	25.6413	25.6002	27.3722	25.9093	25.8274	23.8064	25.7959	23.8756	25.5193	24.4218	26.0354	25.3464	25.6563	26.0835
Pipecolate(130.0/84.0)	Targeted Aqueous	22.7996	21.3141	22.979	22.353	24.9334	23.6205	22.4728	23.4726	23.0552	24.1988	22.4438	23.6635	23.4473	23.8491	22.8245	23.0015	22.0615	23.8661	21.3077	21.9979	23.1466	23.0999	22.7778	23.5148	22.7843	25.0312		24.6102	22.7392	22.9298	22.0536	25.3299	21.2374	22.3816	23.2279	23.2971	23.6718	23.2811	23.9587	21.8217	24.5504	21.9835	21.9048	21.9589	23.1275	22.5179	23.2093	23.826
PPA(163.0/91.0)	Targeted Aqueous	18.0078	17.9629	19.702	19.5711	17.8777	18.9157	18.9663	18.9929	18.5295	18.2355	19.0659	17.7377	19.3013	17.8543	19.4613	18.6773	18.9512	17.7587	17.4094	17.99	18.4766	18.1791	19.4615	18.9875	19.239	19.3567		18.7196	20.0164	20.048	19.0264	19.043	18.1635	18.972	18.0842	19.5997	20.189	18.0535	18.072	18.3601	18.77	18.052	18.5479	20.4379	17.7303	18.6244	19.9145	18.3138
Proline(116.1/70.0)	Targeted Aqueous	25.1048	23.0364	26.0038	28.6898	26.6644	27.0652	24.6756	26.3711	26.7843	26.3245	23.9653	26.8246	27.2449	27.6101	26.0704	26.7923	27.2378	27.9157	26.7859	24.6618	25.1171	26.7169	23.3146	26.8809	25.5184	25.6608		28.2184	25.9628	26.3373	24.7792	27.993	24.832	25.0879	26.561	25.6445	27.3522	25.326	27.0683	24.8803	27.9865	23.363	24.4168	28.3448	27.1098	24.8552	25.0513	25.8306
Putrescine(89.0/72.0)	Targeted Aqueous	24.3402	22.3898	24.5053	24.8763	25.314	22.4173	22.1517	24.3714	23.1271	23.2924	23.4856	22.7496	23.657	24.3923	22.4503	22.6191	21.1601	24.6742	24.1026	24.1962	23.9879	23.5917	19.0007	24.4848	22.8984	25.3286		24.8968	23.3065	22.4081	22.8846	25.8479	23.2046	21.7968	23.2504	23.8188	23.1433	22.1562	24.4165	21.0083	24.0539	19.2852	24.2797	22.0476	21.9879	24.2734	23.5317	23.9707
Pyruvate(87.0/43.0)	Targeted Aqueous	20.8672	22.4833	22.5283	21.9096	17.6763	21.934	21.6079	22.6896	20.2803	21.7651	21.9926	21.9593	20.4621	20.6775	19.4287	21.3743	23.2509	20.6311	22.7578	22.5883	23.2979	19.8954	23.2162	22.0122	21.8132	21.0171		20.5427	23.6155	23.9809	20.9686	19.8136	22.5668	23.0297	22.2344	22.3331	22.6357	22.6037	19.4836	23.5404	21.9975	22.7051	23.1246	24.9415	21.6571	22.4423	22.7461	22.362
Ribose-5-P(229.0/79.0)	Targeted Aqueous	21.1828	22.6872	21.531	22.4872	23.4286	24.3606	22.0984	22.0547	22.7834	22.9447	23.8476	22.3108	22.72	23.0212	23.4056	23.6359	25.1676	23.0046	22.6562	23.5719	22.4353	24.5309	22.938	21.7586	23.1278	24.7105		22.3439	22.7785	24.4206	24.176	23.5859	23.5761	23.51	21.5551	25.0127	23.053	23.56	23.941	22.8985	23.0723	23.742	24.0816	23.6973	21.9351	24.2822	24.3602	22.1388
Sarcosine(89.9/44.0)	Targeted Aqueous	17.9903	18.8656	20.5876	19.0456	19.7644	19.7986	18.7052	19.2958	18.9193	19.4275	18.1644	18.6284	19.6019	18.2275	17.2215	19.2222	17.8153	18.2436	18.2077	19.799	18.6525	19.2646	19.6455	19.2118	18.5056	19.2957		18.2226	18.5351	17.2211	17.3616	21.2704	17.7094	19.0004	18.9823	17.8907	19.0169	19.3214	19.0048	20.2084	18.2082	19.6928	18.7519	19.8252	16.5909	18.4677	18.4047	20.927
Serine(106.0/60.0)	Targeted Aqueous	21.2493	20.9541	20.5461	21.6898	22.3128	22.5897	21.4762	22.4123	22.2189	21.2723	20.9382	22.3982	22.4955	21.6386	22.403	22.2326	21.6919	21.3508	19.9474	20.8986	22.3757	21.6457	23.1312	22.3222	21.3697	21.7457		22.8261	21.7722	22.5442	21.2888	22.7148	21.7962	21.7394	21.7113	22.775	22.5731	23.4704	23.0406	21.0495	22.4111	22.3863	21.4066	21.9671	21.8888	21.2703	21.4693	20.9374
Shikimic acid(173.0/93.0)	Targeted Aqueous	21.825	20.6337	21.7329	22.3991	19.9903	22.7204	23.7898	23.2163	19.7999	22.6822	22.7724	23.5985	23.7628	21.5	22.1941	23.3763	21.0123	21.1967	21.8391	22.9681	21.3395	22.9639	21.565	21.5354	22.5114	23.4581		21.5188	21.0175	23.0258	21.7006	24.3326	23.4222	22.7544	23.7434	21.682	20.9784	21.8323	23.1737	21.6012	22.6842	20.1269	23.008	20.97	26.0983	22.3584	22.1898	23.2333
Sorbitol(183.0/91.0)	Targeted Aqueous	18.6458	18.4058	18.7125	19.0324	18.7651	18.7546	18.5717	18.2977	18.7978	18.7228	18.658	18.4875	19.0545	18.3553	18.1265	18.8734	19.2218	18.1351	17.2555	18.1703	18.351	18.8689	19.3626	18.7882	18.5994	19.1673		18.5279	18.8095	19.4858	17.797	18.3777	17.4873	19.1547	19.2096	18.262	19.1076	18.8579	19.0896	18.1642	18.7553	17.9721	18.0307	18.7436	18.3296	18.3072	18.5015	19.3254
Succinate(117.0/73.0)	Targeted Aqueous	25.5374	28.0618	27.8262	25.408	22.2504	26.0904	24.6612	28.3476	24.8397	25.6654	21.8187	24.8999	23.2658	24.3248	26.7827	25.069	26.5443	26.3386	25.5695	27.2437	26.4116	22.6888	24.029	27.3043	25.6726	26.8481		25.8646	22.3521	26.5759	25.8691	24.8612	27.5095	27.7758	25.546	26.7036	24.3969	26.4148	25.9873	27.5086	25.3601	23.0705	27.1773	27.3469	24.886	25.3688	20.2421	23.1514
Taurine(126.0/108.0)	Targeted Aqueous	22.3668	23.2051	23.5603	22.3844	22.3641	23.5998	23.9519	24.1157	22.6044	22.616	23.475	25.1472	22.8057	22.123	20.8007	22.6567	24.4076	22.8957	22.546	23.0571	22.8582	22.7466	23.1774	24.1533	23.4216	24.4187		22.1814	23.4477	23.3071	22.2649	23.1603	24.0968	23.1641	23.1295	23.7981	22.3072	24.2873	23.1833	23.0565	23.216	23.0481	24.9271	23.772	23.7325	22.6665	22.9528	24.0912
Threonine(120.1/74.0(2))	Targeted Aqueous	19.9195	20.2871	19.502	20.4765	20.5076	21.2451	20.6462	21.4768	20.3927	20.3671	20.4482	22.0442	20.6213	19.9649	20.6919	20.8311	21.5535	19.6778	20.1597	20.4893	21.1538	20.1326	21.4539	21.3259	20.602	20.5342		20.8795	21.1772	22.2874	20.1392	20.8529	20.9604	20.202	20.6998	21.6572	21.2084	21.9919	21.5886	20.067	20.5622	20.7365	20.9309	21.6231	21.1211	20.6813	19.7321	20.0621
Trimethylamine-N-oxide(TMAO)(76.1/58.0)	Targeted Aqueous	19.311	21.1938	21.3673	20.0031	18.5102	21.2688	20.4252	22.5033	22.2346	21.4798	22.8197	22.2603	20.1816	21.2517	18.2186	20.4881	22.4163	20.0295	20.2185	20.8829	20.8099	20.4419	20.1599	20.8688	21.3865	23.524		19.1773	21.4393	22.3721	18.7022	19.4634	22.0435	21.7231	20.5021	19.0997	20.5739	22.4724	19.1578	23.0106	22.6222	21.8727	21.0486	24.1983	21.0926	20.856	21.2956	20.7047
Tryptophan(205.1/146.0)	Targeted Aqueous	21.8391	18.8418	18.305	20.3624	21.8954	21.3045	19.9596	21.9895	18.9554	18.7545	21.3281	21.4182	20.9898	19.342	20.7492	21.3983	20.4506	18.434	19.9106	20.1409	19.7477	19.9502	20.2085	21.9833	19.3014	21.7112		21.0811	21.1076	20.4539	20.4654	20.5418	20.3044	19.7705	20.3438	22.0448	20.6786	21.3225	22.1118	19.0038	20.5827	19.728	21.2659	19.7506	20.5796	20.8411	19.2503	21.2708
Tyrosine(182.1/136.0)	Targeted Aqueous	23.9786	22.7208	23.3085	24.074	24.1807	23.9426	23.5488	23.4942	23.8386	23.5608	23.371	23.8151	24.2937	23.3332	23.3336	23.8725	24.1937	23.3132	22.407	23.1269	23.3454	23.964	24.0877	24.1516	23.9938	24.4589		23.9597	23.4679	24.5739	23.114	23.5904	22.6016	24.266	24.4639	23.655	24.4573	24.0746	24.3632	22.8565	23.7718	22.9758	23.0984	23.5678	23.6523	23.5275	23.4239	24.6262
Uracil(111.0/42.0)	Targeted Aqueous	20.8198	18.9802	18.4308	17.74	20.1794	20.7206	19.757	19.8297	18.7179	19.524	21.2346	19.3552	21.4873	19.1591	22.1132	20.917	20.1651	18.0712	16.4804	18.2391	20.0443	20.4461	19.7918	21.0155	18.7305	19.8505		19.5325	21.1838	19.4631	20.9748	20.3855	18.6278	18.9002	19.1605	22.0454	19.8668	21.1242	21.8114	19.1725	20.3206	17.9875	19.7119	20.2959	20.9915	19.8315	20.5132	18.6767
Urate(167.0/124.0)	Targeted Aqueous	24.3097	26.3874	26.7851	26.4722	24.5433	27.2597	26.694	26.067	25.9558	27.8362	26.7797	27.0467	26.3988	24.8763	18.5495	26.3887	27.235	26.1927	25.2524	26.8472	26.149	26.8863	28.2058	25.0102	26.8366	26.2456		25.0101	26.5793	26.3332	24.7946	25.6878	25.6862	26.287	26.727	24.0639	26.1073	25.8704	24.5835	27.4897	24.8985	27.3789	26.1277	27.6015	26.6392	25.4438	27.0044	27.1852
Valine(118.1/72.0)	Targeted Aqueous	19.2582	19.0711	17.4848	21.6103	20.2297	20.7321	19.4253	20.519	18.8016	19.2775	20.3559	20.7142	20.6405	19.3554	19.8743	20.482	19.6708	19.8285	19.1377	18.7351	20.4151	19.9915	19.7738	19.7996	19.1969	21.4125		21.2711	19.7337	20.605	19.1718	22.0151	19.3363	18.9029	20.8264	20.6797	20.3092	20.2624	21.2669	18.6127	20.7849	18.7796	20.6471	20.2606	20.9654	20.0832	19.9152	20.319
Xanthosine(283.1/151.0)	Targeted Aqueous	20.2579	17.9976	17.9546	18.894	20.6467	20.2668	20.5152	20.739	19.0141	19.2747	21.9108	19.6109	20.4455	18.7897	22.111	20.1328	21.4658	18.4949	19.5587	20.6547	19.6167	20.8511	19.3287	20.329	19.4055	20.1032		19.4214	19.9665	21.9833	20.0809	20.7127	20.6965	19.3247	19.7921	22.3567	20.4765	21.5653	20.9457	19.7781	20.2747	20.6463	21.1391	20.9508	20.0386	20.4503	19.8959	19.045
[truncated: 51 more columns]

## Sheet: 2nd set
Compound Name	Profiling Methods	2nd-014	2nd-044	2nd-015	2nd-051	2nd-061	2nd-052	2nd-009	2nd-098	2nd-071	2nd-032	2nd-036	2nd-047	2nd-088	2nd-007	2nd-095	2nd-073	2nd-067	2nd-086	2nd-003	2nd-084	2nd-063	2nd-053	2nd-099	2nd-031	2nd-006	2nd-042	2nd-077	2nd-001	2nd-005	2nd-004	2nd-074	2nd-093	2nd-070	2nd-016	2nd-057	2nd-058	2nd-012	2nd-079	2nd-075	2nd-059	2nd-081	2nd-037	2nd-028	2nd-049	2nd-060	2nd-041	2nd-018	2nd-038
(a-D-mannosyl)2-b-D-mannosyl-N-acetylglucosamine	Global Aqueous - negative mode	2.7671	0.950379	2.12028	2.79031	0.393661	2.76802	1.8241	-0.765091	4.08258	2.30976	-0.580118	-2.65852	1.12623	1.00907	0.53238	-2.01882	1.55855	-3.60447	1.40792	-0.994606	-0.212464	0.167966	2.18769		0.65853	-0.911601	-1.35603		-0.729898		2.24794	1.22924	-1.58784	1.94658	2.54509	1.60335	-0.601269	2.00308	0.955426	1.74169	-0.613195	3.26762	2.20335	-0.145037	-2.55804	4.8752	0.666924	1.07251
(R)-Lactate	Global Aqueous - negative mode	3.35694	1.62818	-1.52032	3.33798	-0.0891684	3.30214	3.88773	1.21678	3.42253	-0.821445	6.06089	1.93372	0.788635	5.70819	-2.20956	-0.725788	1.2854	-0.635892	-1.08016	2.34469	1.17859	-0.396849	3.42778		10.3505	-1.12283	2.07772		0.650287		2.64254	-0.773213	1.45052	6.98726	1.74515	-0.493169	2.85006	3.71168	3.06819	-1.02419	-0.2095	8.079	2.12663	1.48375	2.47018	3.24782	1.3052	2.02016
(S)-3-(Imidazol-5-yl)lactate	Global Aqueous - negative mode	1.56472	1.7526	3.46218	2.14445	3.63241	4.02787	3.7493	2.3209	2.45943	-1.45188	1.80414	4.11216	3.8476	1.84307	3.62979	4.04843	3.1832	4.0204	2.69162	2.61872	2.2342	2.06479	2.80273		2.72287	4.24999	3.76748		1.4204		2.78851	3.03012	3.55775	1.58639	1.58422	1.93153	2.28201	3.76026	3.22042	2.14779	4.25787	-0.383462	3.06757	2.7911	2.50036	1.34809	3.11979	3.78082
(S)-Mevalonic acid	Global Aqueous - negative mode	-2.14148	-1.24751	-1.91836	-1.54956	-0.380746	-1.65768	-1.61155	-1.53747	-2.02092	-1.09095	-1.81331	0.858498	-1.12834	-2.16807	-0.296108	-0.309593	-0.613496	-1.99614	-2.82798	-1.47096	-1.48566	-2.01361	-2.40973		-1.5231	-0.638508	-0.0610332		-0.526005		-0.681277	-0.396897	-0.579697	0.669974	-1.9019	-1.1251	1.47397	-2.21118	-1.52327	-2.21367	-0.980751	-1.22514	-2.00399	-0.695838	-0.612173	-2.89559	-0.914985	-0.108384
1,2-Dihydroxynaphthalene-6-sulfonate	Global Aqueous - negative mode	0.7846	-2.55595	-0.965403	-2.3802	-0.40293	-3.51925	0.238354	-1.07847	-2.11108	-2.68174	-1.24704	1.07124	-2.96855	-2.76785	-3.46407	-2.83604	0.295748	-1.59481	-2.60872	-2.32712	-3.00403	1.02813	-2.05332		1.76871	-1.51385	-1.35186		-1.74955		-1.76667	0.359642	-1.6721	-3.39366	-1.55973	-0.338982	-3.81139	-2.72725	-2.17139	-3.28563	-2.46704	-1.68945	-1.64756	-1.38404	-2.47701	-0.868034	-0.602804	-3.61415
1'-Acetoxychavicol acetate	Global Aqueous - negative mode	4.48726	-0.215285	2.83832	-0.0546945	0.356419	-0.616234	3.00261	0.241161	0.0844321	-1.47525	0.0410309	2.46597	0.766078	-0.428617	1.11818	3.39969	-2.71486	0.250087	1.14666	0.87214	0.221894	-2.3458	0.58051		2.65657	-0.0350914	1.16336		-0.968002		0.361253	0.961926	0.626781	1.50166	2.50102	1.41273	-4.67304	1.15536	0.329819	0.278242	0.51387	-1.28949	0.539026	-0.41834	0.289379	2.01787	1.06254	-3.11787
2,4-Bis(acetamido)-2,4,6-trideoxy-beta-L-altropyranose	Global Aqueous - negative mode	3.32282	4.21127	4.07769	4.6544	5.09029	1.17678	1.66299	4.02771	2.49641	-0.444763	2.56912	5.15792	3.89831	2.47214	5.4546	6.384	2.23596	4.84973	2.85215	4.09076	2.48708	3.56185	1.56703		3.86033	4.68192	5.30831		2.13869		3.28639	2.45271	6.10162	0.835773	4.85782	4.4618	6.51766	3.5002	1.42833	3.45743	5.17979	0.738841	4.02996	4.92439	4.0606	1.12089	3.9392	3.35242
2,6-Dimethoxyphenol	Global Aqueous - negative mode	1.75374	-0.595969	2.97819	-0.167248	1.26693	0.552041	-1.26325	4.07068	-1.58509	-0.957651	0.994734	2.02314	-0.764228	-0.419988	-2.88222	4.45469	-1.65008	-0.036965	3.45839	1.08227	1.76852	-1.31703	-1.39395		1.10201	3.2418	-0.214967		2.81711		3.40074	-0.0901882	-6.40763	3.73907	-0.0313817	-1.86119	2.07851	2.26554	0.182353	3.33058	2.97495	-0.108958	-2.11524	-0.185685	4.03089	-1.10389	4.62752	0.682681
2-epi-Streptamine	Global Aqueous - negative mode	0.295522	1.32123	0.452027	-0.522415	1.34298	-1.40097	0.195309	0.528812	-1.05037	1.02931	0.909926	1.86078	1.23509	-0.631328	-0.353842	1.24636	0.512974	0.302935	0.00769597	1.12807	0.224692	1.54484	0.37828		-0.958925	1.37278	1.91024		0.821362		0.060489	0.301965	1.85866	-0.320758	1.21945	-0.410586	2.13329	0.500704	-0.248837	-0.515695	0.923114	-1.05996	0.596169	1.03172	2.80904	-1.47121	1.36236	1.7901
2-Ethyl-2-Hydroxybutyric acid	Global Aqueous - negative mode	1.08859	-0.18464	-0.250009	-5.13022	-1.93536	-1.03687	1.47773	-0.211423	-3.06741	1.54658	1.52909	-1.2042	-0.0303778	-2.42903	0.0171203	-2.54569	-0.0710978	-1.34633	0.182855	-2.27442	0.584789	0.661559	1.43891		-2.63542	0.231079	-1.79559		2.12951		2.13466	0.130651	-2.90196	-2.94377	-0.759316	-0.746978	-1.10931	-2.04777	-0.981162	-1.17139	-0.249015	-1.57792	-2.27248	0.209756	0.338268	-2.18591	2.98584	-0.600784
2-Oxoarginine	Global Aqueous - negative mode	0.957869	2.02468	1.79683	1.18402	-1.23515	2.08418	2.2112	1.86653	0.491505	2.59594	1.55563	-2.25906	0.727469	1.2754	0.948343	1.0184	2.04169	0.176292	1.45202	1.44993	0.960268	1.56522	1.07671		-2.01337	1.04213	-0.289895		1.12307		1.85054	1.30055	0.300297	1.06874	1.82819	1.30031	0.377313	1.41456	2.03418	1.31475	0.173814	0.473007	0.974025	1.7398	-1.59135	0.331991	2.57003	2.18732
3-(2,3-Dihydroxyphenyl)propanoate	Global Aqueous - negative mode	1.85185	2.12727	2.84105	1.90543	2.86014	1.49436	1.61883	3.06523	1.51296	4.31813	2.69604	2.00462	2.57118	3.28181	1.53827	1.20562	2.37467	2.19333	1.69582	1.9689	1.93377	1.06998	1.91872		2.1488	3.30302	2.92978		1.62719		1.79665	3.26943	6.18316	5.03646	2.17764	2.98393	2.73928	1.51003	1.55269	1.1308	3.39103	2.67049	1.06433	2.54916	3.82537	1.35841	2.60385	2.4535
3,6-Dideoxy-L-galactose	Global Aqueous - negative mode	2.95971	-0.32245	3.19943	1.93431	3.50098	2.60247	3.29367	0.783627	1.54921	0.31186	2.83927	2.7929	-0.360658	0.19309	1.61324	5.20368	5.0985	1.48987	3.15328	2.41024	1.32936	3.59092	1.41807		3.86256	1.77354	2.63195		2.88955		1.52303	1.77838	2.82524	2.4431	0.91774	2.02368	6.24082	3.20912	1.95451	2.23399	1.85974	-0.146045	2.89815	2.01951	2.4118	3.27225	2.37455	2.23575
3-Dehydro-L-threonate	Global Aqueous - negative mode	2.78289	-1.95268	0.323137	-0.0857603	2.73666	0.364046	1.26687	0.250898	0.699045	-0.195564	1.14867	2.39932	1.40416	2.19403	1.68351	1.80658	3.89531	0.828551	0.456372	0.148947	-0.38556	1.37095	0.446663		0.487982	2.74738	1.93914		1.56952		0.178293	1.87955	1.55142	0.188303	1.49646	1.94615	3.57653	1.9839	1.83294	-0.262304	1.74773	1.87861	2.76531	0.555862	0.0839409	0.726872	-0.338026	0.116737
3'-Sialyllactosamine	Global Aqueous - negative mode	-0.229179	-2.02665	-3.55171	0.996696	-1.03483	-0.755686	0.531527	-2.47113	-0.496109	-2.75999	0.944858	-3.15155	-3.99383	0.157331	-1.93214	-0.0406547	-0.0161232	-1.63958	2.40183	-2.28401	-2.54695	0.673033	-0.90597		-3.83589	-2.62933	1.72714		0.0679074		0.801302	-3.93129	-4.36858	-1.074	-1.76755	-1.54896	-1.81216	-2.41723	-0.488484	0.306834	-5.1353	-1.25268	-1.22835	-1.36055	-3.55455	2.05531	-2.9051	-0.0283115
5-Fluorouridine	Global Aqueous - negative mode	-2.80338	-0.461733	-1.45909	-1.77387	-1.39561	-3.65712	-2.55985	-2.82375	-1.79795	-2.34205	-3.95775	-5.08457	-1.46924	-2.23503	-0.672553	-3.56983	-3.21844	-1.62007	-2.67154	-3.33011	-2.77766	-2.10973	-2.96309		0.441001	-0.6997	-1.24505		-3.21015		-1.87411	-1.48408	-1.83759	-3.10466	-0.694926	-1.12848	-3.12264	-2.97859	-1.29764	-2.45088	-0.87561	-3.14096	-3.42157	-2.24079	-2.49122	-3.61292	-1.96722	-1.33059
5-Ureido-4-imidazole carboxylate	Global Aqueous - negative mode	4.9792	6.65421	5.29242	5.24903	7.17063	5.02988	6.26801	6.254	5.00802	5.34578	6.87892	7.46074	6.19909	5.56908	5.74755	7.65604	6.20745	6.30486	5.73548	6.11841	5.79494	6.27938	5.46383		5.69975	6.08346	8.09277		5.92083		6.78999	6.20434	7.70244	5.24475	6.07031	5.41204	7.84983	5.68245	5.8621	5.07546	6.49348	3.70615	6.22832	6.02422	7.67365	4.78152	5.50233	6.56773
6-Hydroxyl-1,6-dihydropurine ribonucleoside	Global Aqueous - negative mode	-0.307194	-2.39882	-1.06544	-2.26256	-0.978169	-1.20505	-2.17162	-0.0379671	-3.24076	1.15542	1.37375	-1.3254	-2.88873	1.40995	-2.3818	-2.90706	1.78481	-3.43436	0.623795	-3.49597	-3.44724	-1.60794	-0.803328		3.58116	-3.75878	-2.89887		-0.16748		-2.26291	-2.64355	-1.45709	1.90596	-2.77722	-1.68413	-1.23049	-2.65068	-2.27812	-2.7188	-3.25728	6.43995	1.9204	-0.621728	-1.64002	-3.20199	-1.08139	-3.73678
6-Lactoyltetrahydropterin	Global Aqueous - negative mode	3.26344	-1.02261	-1.36902	3.75282	1.75697	4.18366	2.46671	-1.5529	4.48611	-1.82109	2.87521	2.13361	-2.15762	3.43128	-2.49799	3.1222	3.03206	-2.33377	2.5471	2.65574	-2.25264	2.17056	3.01141		-0.713164	-2.70201	2.27679		1.28807		-0.73643	-3.3913	0.734118	3.41278	-0.560237	-0.127349	0.601359	2.92041	1.42362	1.44554	-1.00847	2.61133	4.06109	1.47105	0.985859	4.77399	-0.130681	1.11051
7-Methylthioheptyl glucosinolate	Global Aqueous - negative mode	-3.54681	-3.10753	-4.23708	-2.86285	-2.09295	-3.47175	-2.15118	-3.15573	-4.17073	-1.86538	-3.32483	-0.83469	-4.55633	-3.566	-3.16184	-3.01232	-3.25274	-2.41888	-1.7625	-1.47478	-2.77383	-4.51403	-2.20281		0.441001	-4.29504	-0.0557327		-2.77893		-3.75543	-3.72392	-2.78522	-2.38395	-3.51235	-3.45992	-4.20852	-3.73129	-2.93978	-1.58986	-2.38489	-4.46552	-2.85004	-3.58664	-3.0187	-2.1322	-3.5056	-2.04429
9-O-Acetylneuraminic acid	Global Aqueous - negative mode	-0.73171	-0.360824	-1.24303	1.01073	1.06565	-0.148368	-0.182029	-0.824688	0.136543	-0.706513	1.75179	2.1665	-1.43493	0.0708902	-0.962875	1.26937	0.498319	-0.667335	-0.55885	-1.80081	-3.48885	1.21014	-1.26606		-0.0931561	-1.43238	0.725703		-1.13119		-0.15827	-1.79538	-1.5742	1.00879	-1.18445	0.439345	1.88621	-1.13932	0.652733	-1.65572	-1.00279	5.55506	1.46932	-0.310549	0.834986	0.120482	0.383182	0.342552
Allantoate	Global Aqueous - negative mode	3.77264	2.30316	3.48672	3.74219	3.27689	4.52708	4.31034	2.76368	2.16784	3.50187	4.01329	1.68779	2.77059	4.54766	3.22768	2.93838	2.82474	2.71902	2.22873	3.56062	3.80546	5.48571	2.14962		3.0213	4.7565	2.86755		4.99006		5.02092	4.02153	5.40976	3.06741	2.60812	3.77239	4.35061	2.75048	3.9046	2.3014	2.60215	4.40623	4.17517	3.76036	3.13817	3.78199	6.52688	4.93218
alpha-D-Galactosyl-N-acetyllactosamine	Global Aqueous - negative mode	0.873639	0.17323	1.94807	2.61287	0.970637	1.46486	0.728623	1.87217	3.111	2.29703	-0.161908	0.0133507	1.51878	1.21328	1.64557	-0.178348	-0.350567	1.82087	1.89315	-1.68591	0.649467	0.522529	1.35202		-1.11406	1.51366	0.376032		-0.742063		-0.938183	2.55218	-0.579688	-0.0931969	0.363707	2.80281	-4.69354	-0.750367	0.806564	1.11233	0.477823	2.1406	1.60545	0.45216	-1.18186	2.64825	0.219585	0.662335
Altanserin	Global Aqueous - negative mode	2.53326	2.88642	4.17274	4.97175	-0.908927	2.11497	4.96873	4.4349	2.67002	3.07317	2.37419	-0.408594	3.11013	2.03487	1.2152	2.46683	3.20345	2.38857	3.11582	-1.01442	2.04422	3.68009	-0.599386		5.60484	2.7297	2.92276		0.207025		6.80107	1.6262	1.52212	0.226488	1.46906	3.08778	2.1952	4.02651	3.8051	4.23276	2.9856	1.32829	2.11192	0.776729	-0.689428	2.98039	2.65913	4.61947
AMCC	Global Aqueous - negative mode	2.15437	3.00427	2.49811	2.23417	3.23927	2.63486	2.72259	2.61981	2.66279	2.53935	2.70214	4.06078	2.73977	1.37342	2.03035	3.36838	2.72887	2.08925	2.91265	2.54917	1.79336	3.15003	1.86779		1.81161	1.82233	1.65524		1.25087		2.69526	2.50494	5.36887	2.20482	2.77795	2.62511	2.80511	2.5275	2.54935	2.03596	1.40627	2.37039	3.04123	2.64201	2.98555	2.05994	2.62321	2.91037
Arabinonic acid	Global Aqueous - negative mode	3.18272	5.47507	4.69062	2.83649	5.9813	1.22789	3.38991	4.71235	4.21344	5.76435	3.00688	6.64921	5.67794	3.85047	4.55899	6.15734	2.57009	5.20045	3.09668	3.49468	3.21668	4.95039	3.8758		-0.793585	5.38204	5.24802		3.49467		3.44858	4.89567	6.8678	3.56211	4.68372	4.77755	6.41567	4.99604	4.87896	2.80902	5.73801	5.13405	1.76767	3.62641	6.07003	1.83688	4.26719	4.16867
Arbutin	Global Aqueous - negative mode	-0.940484	-1.31129	-2.5148	0.767919	-2.02919	1.28186	0.531202	-1.51608	0.176202	-0.416142	0.112979	-1.45875	-0.561616	0.0649584	-1.377	-1.52469	1.22867	-1.8886	-1.85979	-0.482419	-0.233719	0.593765	-0.125773		-0.443944	-2.09146	-1.50679		-2.52369		-1.63636	-0.746365	-1.55733	-1.58593	-1.26094	-0.773744	-2.68608	0.520349	1.08855	0.0942887	-2.58844	-0.730735	0.0788785	0.314571	-2.83842	0.25303	-3.77556	-1.78999
Azacitidine	Global Aqueous - negative mode	-2.07117	-0.410061	-1.0712	-1.65408	-1.18157	-2.19497	-2.2033	-1.56083	-1.32462	-0.624894	-2.6614	0.13685	-1.30008	-2.51461	-1.42512	-0.529023	-1.81976	-0.397304	-2.08843	-1.78031	-2.58415	-2.77955	-2.72756		-3.17351	-1.97561	-0.390842		-1.66755		-1.60472	-1.99561	-0.709307	-2.62427	-1.6575	-0.856825	-3.37975	-1.46351	-0.472895	-1.0473	-0.695722	-2.73029	-2.13021	-1.21361	-0.221681	-2.48339	-0.460912	-1.28413
BrevetoxinC	Global Aqueous - negative mode	1.12513	0.191516	2.79212	2.49796	-0.491786	1.24397	2.06213	3.09274	2.11609	3.42405	-0.409191	-2.93707	1.74767	-1.83132	2.38567	-2.98469	1.29786	0.545178	1.14146	0.572398	0.51233	0.222498	1.94342		-1.47211	1.53767	-0.676252		-0.799272		-1.75476	2.13585	-0.474084	1.61188	2.69719	2.31497	-5.3875	0.588218	0.233158	0.430266	0.721063	2.21438	-1.53879	0.463347	0.281675	0.96794	-0.576597	2.09168
C11H21N3O3	Global Aqueous - negative mode	-0.880193	4.28446	2.90685	0.76449	4.14674	2.37535	0.730426	2.73934	1.26073	0.355126	-2.82147	2.95283	0.830887	-2.82849	2.77498	1.98086	1.59786	3.4975	2.15978	0.57019	-0.862724	-0.118023	-0.0484323		0.441001	3.13596	0.0471379		2.87641		-3.35281	-3.06797	3.28334	-1.53862	0.524852	2.88177	3.19664	0.198795	2.32867	1.55284	4.2653	-1.57928	-1.16195	-1.0148	-1.31961	0.158132	-4.65355	0.683709
C11H22N2O3	Global Aqueous - negative mode	1.12152	2.35642	2.06234	2.0682	3.61516	-2.13575	1.7803	2.692	0.0201728	-2.38242	2.64164	3.89546	3.04369	-0.364784	3.21143	5.6526	2.32696	2.88728	2.09827	3.46561	1.40519	5.05461	0.740036		3.17437	3.55138	4.28618		-2.35387		3.05211	1.5946	4.24984	0.76784	4.20206	3.70391	4.59643	4.43043	0.673703	1.77385	3.39499	-0.759303	3.92629	4.05347	1.72637	-1.25124	1.66268	1.68898
C12H24N2O3	Global Aqueous - negative mode	2.97966	2.54378	1.53378	1.87211	3.96116	-4.12877	0.839648	1.87882	0.951217	-2.00852	2.68738	4.37282	2.82109	0.631501	2.78964	4.2303	2.90265	2.74744	3.09685	3.35907	1.69268	3.84204	3.48374		-2.57527	2.26346	4.68004		-4.76994		1.91134	-0.175329	5.40753	2.33417	4.12713	0.812532	3.97324	3.24897	0.546006	2.28713	3.9248	0.351241	2.46671	1.68753	3.01601	-0.116659	2.59365	1.45631
C17H31N5O4S2	Global Aqueous - negative mode	-1.18976	3.10523	0.935564	-0.940719	3.49669	-1.99014	1.39227	1.4756	-2.58206	0.0418425	2.04701	3.5636	0.873504	0.0788812	-0.252334	2.80819	2.40954	0.863532	2.50389	1.44574	0.361891	-3.44421	1.66814		1.03145	1.21755	2.96074		2.48598		1.38501	-1.20016	3.39994	1.91246	1.58069	-2.97406	2.777	-0.798093	1.28669	0.253948	2.23424	0.432669	0.0356592	0.971494	4.56677	-3.21425	2.17561	1.20184
C17H33N3O4	Global Aqueous - negative mode	1.55598	0.137938	2.50017	1.5904	1.01957	0.77907	1.3758	0.14626	0.090545	-2.4163	1.6424	0.176019	1.36651	0.909084	-0.879053	1.00116	2.3308	-0.537637	0.741013	1.25483	-2.0602	-1.19242	1.68797		3.03702	1.49219	-0.566351		-3.23912		-1.53438	0.940463	0.807755	2.86847	1.51085	1.58483	2.24768	-0.0991201	-0.0275763	0.527248	0.392203	1.06023	1.24541	1.45146	0.570685	-0.865257	1.13982	2.53634
C18H19N10	Global Aqueous - negative mode	0.19545	1.41367	0.831821	1.00351	2.47096	0.64317	2.46762	1.21014	1.73054	-0.604241	1.46799	2.82097	1.24026	0.146548	1.41494	1.94988	2.18667	1.94796	1.76277	2.16371	1.06488	-1.73005	1.72134		1.00167	2.88772	-1.33037		1.36633		2.02739	2.08152	1.72519	1.0381	2.27283	2.60174	-0.554992	0.831129	2.32405	1.36784	2.65307	-1.48183	1.40679	2.48864	-1.30645	-2.93716	0.46559	1.63372
C19H35N3O14	Global Aqueous - negative mode	-0.652985	-1.20714	-2.56325	0.210161	-0.842672	0.824307	-1.1526	-2.27267	-0.366631	-3.25277	-0.939763	-2.90707	-3.31356	-0.575967	-1.57417	-1.58883	-0.153134	-1.63958	1.65852	-0.774177	-0.733613	-2.67319	0.463341		-2.52333	-1.99086	-1.98357		-0.126242		-2.05823	-3.93129	-1.3069	-1.08231	-1.55505	-0.757656	0.199047	-3.35383	-0.598168	0.18152	-3.13228	-0.0237419	-2.16327	-1.935	-1.20583	1.43545	-1.78897	-0.00568578
C20H29N12O3	Global Aqueous - negative mode	-1.08363	-0.485164	1.62079	-1.48027	0.0998103	-1.42187	-0.541167	-0.252796	1.99684	1.60878	-1.4809	-0.718918	3.00789	-0.235966	1.24493	-1.00805	2.26876	3.04852	-1.41743	1.53754	1.72098	-0.212699	2.60831		-0.553969	3.15137	-2.84912		1.58416		-3.17873	4.11972	1.90543	-0.783309	2.74848	3.17295	-0.935833	-0.941244	-0.591666	-2.05382	3.25874	-0.825027	0.0685612	3.40121	1.43034	0.726612	1.9141	1.59883
C25H39N6O11	Global Aqueous - negative mode	1.08418	2.88563	2.25064	1.35223	1.63651	2.04716	2.58351	2.2091	2.63897	2.02587	-2.9585	-2.4954	2.36063	0.676317	2.43971	-0.0832846	2.65494	1.11716	1.0567	0.904476	1.37456	-1.55468	2.7136		-1.84677	0.882137	0.372882		0.752107		-1.45817	-0.0293237	1.51706	1.15303	2.60109	1.4168	1.09809	0.619987	0.425988	1.77137	1.75491	1.11383	-1.80243	-0.386979	0.603124	0.2639	0.972346	1.51808
C27H32N4O8	Global Aqueous - negative mode	0.911739	0.52358	-0.320196	0.680146	0.185323	2.20194	-0.206167	0.590098	1.58595	0.183725	0.670144	0.362846	0.520287	0.835399	0.27189	-2.55129	2.48594	0.447865	2.72659	-1.29411	1.32154	-2.51704	-1.16682		-1.79777	1.74238	-3.03281		-0.865574		0.187229	1.58296	0.638994	-0.317334	0.594014	1.46219	-2.59223	0.789781	-2.39941	0.624523	-0.273106	1.01689	-0.8183	1.36241	-4.06559	-0.140263	-0.543876	0.11867
C3H6O3	Global Aqueous - negative mode	4.5761	-1.51244	-1.89908	0.126873	0.779633	0.045037	4.52479	-0.986533	-1.99883	4.78353	3.70547	0.919187	0.370169	3.08924	-1.59559	1.19437	4.1628	-2.54682	0.0730781	1.08345	1.54125	4.22852	1.61877		6.49328	-1.63739	1.31302		3.201		4.25147	-2.41058	0.775219	1.6411	-1.59664	-1.87037	-1.11585	4.16036	-2.07385	0.808588	-1.3288	7.22829	4.38768	-0.274189	-0.988463	-1.14831	-2.45684	-2.26121
C5H4N4O	Global Aqueous - negative mode	4.96299	5.11204	4.01724	4.90162	6.42418	4.31852	5.49367	4.86775	3.23319	3.06878	6.31246	6.1998	4.47785	5.13838	4.93551	7.5833	6.33317	4.9833	5.29542	5.55736	4.74982	6.4213	5.06753		5.6684	5.00782	7.26089		5.5483		5.82411	3.95351	5.75127	5.27627	5.14609	4.32091	6.40364	5.28562	5.40599	4.28047	5.7502	2.06727	5.89883	5.44063	5.72055	-0.638928	3.9647	6.08854
C6H14O5	Global Aqueous - negative mode	0.153103	1.56269	1.19655	-0.328982	1.90885	-0.926867	-2.16287	1.07541	1.80375	3.63618	0.149916	1.63557	-0.153319	-0.341779	0.339327	3.2595	1.69155	1.21449	1.4997	2.60612	0.15716	1.84235	0.273005		0.0376161	0.28919	0.873089		-0.958178		0.0406145	0.802688	2.25611	0.79899	2.04572	1.94722	3.46602	-0.451286	1.73401	0.435566	1.16614	-0.0755532	-1.10022	0.964572	1.57942	-0.120389	2.60974	2.8413
C7H14N2O4	Global Aqueous - negative mode	0.715791	1.82932	2.63855	1.56305	4.13823	1.01395	1.82236	2.19191	2.58819	0.902386	1.67204	2.37978	1.83453	0.977071	2.72657	1.69234	2.71602	2.54691	2.49179	2.11177	1.65946	0.938136	2.31042		1.62465	3.26691	0.0325806		1.66591		0.355154	2.56019	4.35398	1.90163	2.1449	2.71456	3.85403	0.865839	3.51306	2.32569	3.38324	1.11795	0.720128	1.17269	-0.702555	1.14603	-0.268587	2.27433
Calafatimine	Global Aqueous - negative mode	-0.97877	1.95342	1.79593	0.389598	1.43172	-0.5884	0.0464493	1.64539	0.612243	-0.0201126	-1.91415	-0.398621	1.48171	-1.92659	1.52735	1.51645	0.621138	1.51175	0.250494	0.181749	0.588973	-0.843382	1.73671		-2.34785	1.12935	-0.55647		0.950178		0.212302	0.494994	0.721967	-1.17256	1.70687	0.479118	1.53184	-0.878843	-2.85317	0.107316	1.54293	-0.26656	-2.04112	0.0145042	0.811508	-2.27155	1.12648	2.38512
Cannabidiolic acid	Global Aqueous - negative mode	0.0802756	-1.42998	0.363235	0.477739	1.99696	-0.380686	0.0951658	-0.887783	1.03074	-2.02313	1.38472	1.6555	2.04952	-3.09547	2.25202	0.150324	3.31504	0.155322	-1.62316	0.284466	1.47014	2.52083	-0.730292		0.231072	1.1868	-0.816359		4.62075		-1.76903	0.107154	-0.951251	3.4252	-0.330485	-0.712924	-1.55342	0.778979	0.35536	3.56182	2.09512	0.412029	3.02388	0.130506	3.47995	2.21161	-2.2388	0.272263
Cellotetraose	Global Aqueous - negative mode	-0.43492	-2.13157	-2.75916	-2.70901	-3.1499	-1.45147	-2.10521	-3.74955	-1.04929	-0.715151	3.20964	-2.33333	-1.13214	1.06235	-2.76495	-3.00654	-0.433419	-3.38763	-0.916039	-3.33499	-3.52144	3.6564	-3.41762		9.13212	-4.46239	-1.98814		-0.554358		-1.78616	-2.382	-1.9768	0.970708	-3.29648	-1.89706	-3.71903	1.50726	-1.40972	-2.21431	-3.1939	5.53627	3.79899	-0.510715	-1.46682	-2.09418	-2.2658	-3.07899
Chlorobenside	Global Aqueous - negative mode	-1.0043	1.35029	0.0855865	3.11356	3.39505	2.81591	3.10821	2.57414	1.61237	0.325893	2.55916	5.80107	1.52446	0.554651	1.52573	6.38193	3.99481	2.70868	2.98381	2.75163	2.49382	1.11769	3.90425		0.968922	-0.960596	5.09005		-0.404438		4.44119	2.1922	3.51636	1.59766	2.4064	2.07607	6.22814	3.51617	3.51174	1.6287	2.33841	-3.66908	0.828273	3.54534	3.18836	-1.92376	1.71099	1.85073
cis-3-(Carboxy-ethyl)-3,5-cyclo-hexadiene-1,2-diol	Global Aqueous - negative mode	1.35454	-2.37242	-0.300977	-2.84841	1.21525	-0.604293	-2.55438	1.36525	-0.844349	-2.07903	-0.265783	2.93055	-0.795862	-4.22915	-2.33208	2.7055	1.03559	-1.92608	2.09513	0.822297	4.31396	-2.05437	-2.20067		0.864251	0.602243	0.174409		2.35026		-0.820876	-1.10004	1.69215	4.19533	-3.97119	-1.22096	3.70977	1.47357	-0.97914	-0.204149	3.01615	-1.8877	-0.117345	-4.53728	1.96517	-4.25654	2.06439	0.399192
Coformycin	Global Aqueous - negative mode	-1.69279	0.428741	1.96593	-0.29782	-0.28196	-1.18311	-1.00525	1.2905	-0.310425	-1.3905	-1.96433	0.118515	0.529044	-2.3763	-0.850034	0.0427621	-0.22209	-0.498523	-0.505209	-1.35478	-1.88001	-3.02201	-1.39317		0.441001	-0.810044	-1.14665		-2.27225		-1.46007	-1.56178	0.186512	-2.03841	-0.0463759	-0.446299	-0.821368	-0.470244	-1.5936	-0.995606	-0.315759	-3.33531	-1.30274	-0.414192	-1.46459	-2.7163	-0.21176	-0.665283
Cystathionine ketimine	Global Aqueous - negative mode	-1.45024	-0.791767	-0.705713	-0.327787	-2.46334	-1.60118	-1.20222	-1.74733	-3.06271	-0.0757649	0.38496	-2.84907	-0.040191	1.73642	-1.64899	-0.595579	-0.797762	0.176323	1.48355	0.734414	-2.80392	-1.53477	-1.17827		0.328343	-1.27488	0.117739		-0.212137		-0.249673	0.467289	-1.23563	-0.933255	-0.00948708	-1.74983	-3.50812	-0.483188	1.13861	-0.302665	-0.529992	-1.7442	-0.586841	-1.6992	-2.13105	-0.5958	-1.96227	-0.264207
d-Dethiobiotin	Global Aqueous - negative mode	-3.95715	1.12939	0.620453	0.488128	1.16189	0.0801144	-1.06466	0.202091	0.362447	-1.35463	-2.25057	0.526186	-0.185764	-0.166323	0.530691	0.287321	-0.256139	0.842981	0.560145	-3.06078	-0.831535	-0.439623	0.937732		-1.83256	2.07474	-2.65708		1.20135		-0.0917461	-0.0772965	0.395969	0.701106	-0.405012	1.73085	1.51139	-2.09383	-0.577908	-0.535971	1.94881	-0.258387	-2.14115	-2.4484	-2.57243	0.0518872	-1.76982	0.862777
D-Glutamine	Global Aqueous - negative mode	2.49905	5.89399	4.62076	3.59921	4.71642	4.56843	3.97905	4.81278	3.63507	4.04145	2.94377	3.96179	4.50332	2.2203	4.57706	3.7025	4.39528	5.15393	4.03859	3.12816	2.95957	3.55965	2.80393		0.559265	4.33368	2.47862		4.95267		2.88623	3.55822	5.5205	1.79565	3.9215	4.9671	5.25185	3.44437	5.22003	3.11744	5.12777	1.61001	2.5214	3.59054	5.28329	2.8635	4.2033	3.98808
D-Glycerate2-phosphate	Global Aqueous - negative mode	1.76492	2.19323	0.854384	1.28908	2.45045	0.686414	2.24563	0.801082	2.89366	3.04047	3.72362	3.04736	3.77087	0.420779	2.6667	3.8343	1.77219	3.08951	1.45827	2.85657	2.32264	3.27431	2.24882		1.94005	2.45668	4.51288		1.38709		2.21725	2.75715	2.44943	-2.1368	2.19903	1.48099	3.25169	2.27412	1.25818	1.38641	2.55491	1.12068	2.48982	2.24474	3.41933	0.5825	2.79411	1.80572
Difenpiramide	Global Aqueous - negative mode	-2.0789	-1.10702	-1.27503	-1.92082	-0.103266	-3.90974	-3.13265	-0.00927884	-1.4845	-3.50057	-1.54229	-1.20865	-0.482345	-3.39114	-0.621028	-0.295515	-2.15198	-1.56809	-3.39261	-1.27703	-3.00493	1.67207	-1.90915		0.441001	-2.46549	-0.0997829		0.231839		-2.27436	-1.59413	0.425298	-2.38458	0.498668	-0.170046	1.17709	-0.871148	-1.74049	-3.52074	-0.966118	-3.88721	-1.37353	-0.0830949	-2.38921	-2.07185	-1.52036	-0.888137
DL-Serine	Global Aqueous - negative mode	-3.06198	-0.0916818	-1.65603	-2.13844	-0.819623	-0.601444	-2.55241	-1.52085	-2.4893	-2.267	-2.24278	-1.57465	-2.07422	-2.69586	-1.36147	-0.191791	-2.36935	-1.8617	-2.54165	-2.50335	-1.64893	-1.14272	-3.5413		-0.182816	-2.11251	-1.27956		-2.19297		-2.48396	-2.66551	-0.753387	-3.7749	-1.92227	-1.50113	0.760545	-1.43991	-1.06359	-1.94844	-2.01302	-3.44938	-1.85596	-1.73657	-1.28576	-3.94435	-2.11576	-1.77763
D-Proline	Global Aqueous - negative mode	1.92057	3.75712	2.6685	2.08327	3.08815	1.76171	1.12416	2.05513	2.38681	1.5002	0.363766	1.45582	1.97651	1.12174	2.62565	2.2131	1.76661	2.727	1.40142	0.835954	0.236206	0.045497	1.08276		-3.13631	3.39314	-0.540454		1.89212		1.7937	1.02117	2.49195	0.165356	2.06951	3.4524	3.42948	1.67705	2.25485	1.40613	3.16221	1.03132	-0.339017	0.980504	0.77286	0.335739	1.85138	2.04121
D-Ribulose	Global Aqueous - negative mode	1.81459	1.57858	2.0401	1.54413	1.46232	1.73016	1.57792	1.79113	2.26664	2.14552	1.43201	3.55078	1.12182	-0.579815	1.82277	2.70206	0.238289	1.60815	1.46776	1.78802	1.00455	1.94422	1.19904		4.36328	2.1314	3.28058		-1.12433		0.899183	0.978503	3.11813	1.46036	1.62744	2.56177	1.88112	0.807349	0.430824	1.34618	0.287528	1.29343	1.61428	1.43749	2.02068	0.706509	1.3339	1.5602
D-Threose	Global Aqueous - negative mode	3.04347	5.36845	4.47574	2.64687	5.84497	0.984914	3.02472	4.57641	4.06735	5.62749	2.67531	6.53825	5.55262	3.66163	4.38791	6.01021	1.77318	5.06604	3.01892	3.42623	3.06826	4.81297	3.74002		3.12143	5.21549	5.09207		3.16683		3.2467	4.76263	6.68869	3.51513	4.51558	4.63513	6.15406	4.81052	4.71809	1.57732	5.57767	3.71761	1.30006	3.45424	5.93268	1.63114	4.06708	4.01067
Epinephrine	Global Aqueous - negative mode	-1.0746	-0.213644	-1.53399	-1.05578	-0.74318	-0.840544	-0.550093	-0.615893	-5.86561	-1.08523	-2.0338	-1.19427	-1.13083	-3.08288	-0.411025	-1.69603	-0.923703	-0.322344	-0.0316778	-1.44039	-1.4471	-2.12121	-2.68937		-2.995	1.36245	-0.741146		-0.0109237		0.554957	-3.24977	0.392974	-1.47131	-3.76763	-0.746877	-0.48923	-1.14991	0.345109	-1.81779	-0.429751	-1.32715	-1.14788	-0.0838521	-1.41031	-1.01303	-0.480962	-1.2851
Ethenodeoxyadenosine	Global Aqueous - negative mode	-0.753646	-1.0862	-2.27535	-1.09026	-1.37092	-2.45632	-0.423079	-0.812431	-2.40097	-1.87029	-0.0244931	-0.94403	-0.74681	-1.98044	-1.15582	-1.04587	-0.117459	-1.49358	0.411493	-0.796855	-2.269	-1.21707	-1.02042		-2.13357	-2.66949	-0.739558		-2.99774		-0.647556	-1.26214	0.428093	0.348864	-0.0476414	-1.79511	-0.781438	-0.934647	-1.19317	-0.499401	-1.61677	-1.96216	-1.36093	-0.41877	-1.29077	-2.74822	-0.805995	0.674148
Gamma-Glutamylglutamine	Global Aqueous - negative mode	-1.83559	1.34252	1.07503	-1.23253	1.92953	-2.58208	-0.290153	1.03457	-2.16139	-2.63427	-2.54271	2.5621	-0.155084	-2.88619	-0.419208	1.361	-0.700115	1.20177	-1.39195	-0.653307	-3.36949	-2.12719	-1.56216		-2.00565	1.07408	0.366535		-0.966289		-1.10909	-2.5488	2.48629	-0.915924	0.74296	0.980566	2.55386	-1.76173	0.229578	-1.87695	1.10883	-1.51489	-2.7955	-0.639372	1.13597	-2.41891	0.078716	1.67979
Gamma-Glutamyltyrosine	Global Aqueous - negative mode	-2.883	-0.0132316	-1.21195	0.169773	0.167332	-2.13063	-1.6567	0.260636	-2.44163	-2.03853	-0.342045	-1.30435	0.00360153	-2.79495	0.146349	-0.00527256	-0.692884	0.252438	0.421468	-1.49765	-0.0932826	-0.0478147	-1.71398		-2.06487	-0.862173	-2.04919		-1.42728		1.00733	-0.782749	-2.68803	-1.67698	-0.313915	0.602157	-1.48908	1.56948	-3.77673	-0.693257	0.617675	-3.41329	-1.09673	-0.849849	-1.68897	-2.62988	-2.62725	-3.34805
Glyceric acid	Global Aqueous - negative mode	3.08134	2.99623	-0.58614	1.87168	1.83277	2.77684	4.94178	2.95117	2.12747	4.02733	3.11661	-0.777069	1.95353	3.38517	1.00953	4.29677	4.51598	-1.9804	3.51919	2.78695	2.04646	4.23025	2.05105		-0.0365758	3.64426	1.46398		3.86452		5.30979	3.00011	4.33473	1.30362	1.06571	3.00668	1.63636	4.70374	2.72557	2.73704	1.86043	2.30921	2.97348	0.558848	3.92804	3.24492	3.73627	1.56218
Guanidinoproclavaminic acid	Global Aqueous - negative mode	0.588984	2.00239	3.11094	1.97003	2.14173	0.557454	1.20899	1.7448	0.5302	0.275838	-0.210356	3.33861	1.80366	0.668705	1.22725	2.181	-0.0516605	1.84674	0.964612	0.770081	0.43834	0.00782312	0.312541		-3.27408	2.4665	1.70314		-0.15531		1.62956	2.06666	2.07395	0.955734	1.6589	1.93573	0.969604	0.786962	0.978158	1.5999	2.18425	0.338526	1.72497	1.58829	2.50356	0.875828	2.24349	1.69051
Homocysteinesulfinic acid	Global Aqueous - negative mode	-1.04776	-0.643641	-0.71368	-0.436618	-0.261149	-1.93984	-0.00137817	-0.441726	-0.743226	0.328837	0.547727	0.721241	-0.212179	-0.945481	0.415844	-0.0830674	0.395842	-0.628041	0.495483	0.511476	0.259087	0.331513	0.862143		-1.60716	-0.622223	1.43375		-1.39461		1.46112	-0.445875	2.54293	-0.76044	0.336882	-0.93023	0.582728	-0.296601	0.836374	-0.442763	0.0557424	-2.53329	-0.755162	-1.05406	0.878505	-1.3029	-1.2105	-0.638535
Hypoxanthine	Global Aqueous - negative mode	2.77206	0.628277	1.60304	0.298668	2.6461	0.0560757	1.53787	0.368144	0.922118	-1.39113	-2.26628	3.49901	0.381723	0.369523	-0.232148	-1.89519	2.42787	0.590561	-0.830764	-0.0651828	-1.44945	2.36017	-0.67688		2.29941	2.65514	0.655137		-3.33094		-0.566847	3.16846	1.68453	-0.527391	2.60041	2.40679	-2.81933	-0.822316	-1.56952	-0.80641	1.83283	2.56989	0.174983	-0.0764491	0.502961	1.73901	2.22853	-1.56968
Inosine	Global Aqueous - negative mode	0.350143	3.53348	1.72703	2.3809	4.06883	2.34491	5.42718	3.02716	0.753179	0.130917	5.24002	5.12205	2.50224	2.88628	2.93213	5.84459	5.0868	3.5873	4.15832	4.23299	1.99047	3.31326	4.41292		6.95875	2.73959	4.84412		3.0636		3.14029	2.80607	2.48329	-0.98771	3.06823	2.69914	7.14335	2.22569	1.63743	1.42782	3.43921	1.00493	4.0207	3.21544	2.22421	2.96121	3.2708	3.14526
L-(-)-Arabitol	Global Aqueous - negative mode	0.36349	2.52933	3.70705	0.204418	3.95737	3.19949	1.79581	0.0474898	2.62813	1.94507	2.25023	4.30805	1.07814	0.230023	1.49105	1.34828	3.74065	3.96686	1.06236	2.14852	0.866437	3.22285	1.63995		2.55832	3.05578	3.51278		1.61847		2.5104	1.6797	2.2065	0.281179	1.78507	3.80956	-0.0235575	2.40928	-1.26944	1.2868	1.52197	2.20723	0.40836	1.70152	0.948782	2.79301	4.70495	2.80086
Lacto-N-bioseI	Global Aqueous - negative mode	0.709976	-1.98086	-2.38276	1.6431	0.886744	0.721848	0.637202	-2.68916	0.679972	-1.99229	1.20012	-0.374668	-3.64003	1.48027	-1.59682	1.52819	1.13619	-2.57652	2.54465	1.43765	-0.317321	0.770635	1.88267		-2.64512	-3.49073	2.41378		0.650196		1.15148	-4.29553	0.628074	1.60474	-1.18629	-0.35798	1.47602	-0.0590223	0.372048	0.930012	-1.89887	1.23912	0.365563	0.371053	-0.662843	2.57904	-1.50483	0.964287
Lappaol C	Global Aqueous - negative mode	-2.44609	-0.00851389	0.421545	-1.53731	-1.78275	-2.54505	-0.305891	-0.416571	-0.344827	2.12698	-0.620004	-2.30619	0.161717	-2.19712	-0.277277	-1.07646	-0.963521	0.405619	-1.2829	-1.46385	-1.96594	-3.79974	-0.253944		-3.68611	2.16012	-2.2148		-0.750639		-1.85676	1.07359	-0.732749	-2.87088	0.298476	0.719856	-1.14194	-2.54027	-0.0569156	-3.68156	-0.912112	-2.76329	-2.40213	0.0774176	0.274807	-2.00278	0.257901	0.738327
L-Arginine	Global Aqueous - negative mode	1.73895	1.05821	0.400101	3.42153	0.63927	4.0665	3.51379	-0.233965	2.75483	1.42824	2.8028	-2.86782	1.22676	2.47308	1.48478	1.29652	4.15618	-0.469096	1.04557	1.98832	2.62641	3.67605	2.38943		0.908421	0.141769	0.347191		0.128759		2.22373	1.01114	0.819853	1.82513	0.602945	1.4984	0.416295	3.39397	3.76035	2.82386	-0.847966	1.97266	2.45051	2.77341	-1.47807	2.87126	-0.910375	0.436207
L-beta-aspartyl-L-alanine	Global Aqueous - negative mode	-3.80807	1.38803	0.350576	-0.0127796	1.96805	-2.52148	-1.46671	0.816424	-1.11943	-1.64052	-2.58706	1.69133	0.72566	-2.88524	2.44508	2.05523	-1.12107	2.39276	-0.924626	-0.303789	-0.878102	-2.19499	-2.0728		1.7426	2.25634	-0.565949		-1.90128		0.41271	-2.04707	2.18511	-4.70816	-0.27759	3.18511	3.01145	0.320098	-0.335806	-1.18036	2.29237	-1.37469	-2.34372	-0.910208	-0.81952	-3.27646	-0.931497	-0.973498
L-beta-aspartyl-L-glutamic acid	Global Aqueous - negative mode	1.80882	3.93883	3.6532	2.76577	4.95864	2.7734	1.48798	3.72031	1.10731	-0.243761	0.670356	3.46403	2.9435	-0.324679	4.23033	4.3507	1.29929	2.98243	2.23862	1.73232	0.836186	1.10966	0.677405		0.888624	3.08289	2.27852		1.13682		2.05909	1.33384	3.59396	-0.24437	2.02749	4.52118	4.0849	2.0331	2.30088	1.22954	3.02418	3.73282	1.53113	2.27302	1.95046	0.462974	2.40895	2.29741
L-beta-aspartyl-L-serine	Global Aqueous - negative mode	1.25461	1.55081	1.39296	2.04328	3.08806	-0.724882	-0.414052	2.24541	-0.981575	-2.29412	-0.863462	2.8833	1.24424	1.17119	0.981945	3.44296	0.357517	1.91934	0.244887	1.7216	-0.898804	0.0185589	-0.327368		-2.26283	1.92163	1.99429		-0.646017		1.25136	-0.000333691	1.64944	0.0685499	2.57686	0.997222	1.70778	2.75175	0.753019	0.782108	1.77034	-0.880174	2.36233	2.21667	1.98796	-1.20585	2.5758	2.91343
Leucomycin A3	Global Aqueous - negative mode	4.20487	1.29643	4.70386	5.18567	2.97776	5.4482	4.95932	4.84669	5.50012	5.513	-0.0795001	-2.53474	5.30735	4.2341	4.65441	-3.02812	4.5382	1.53538	3.9556	3.10024	4.34296	5.35861	3.73535		1.61159	1.93094	-0.595589		0.151163		3.37535	4.189	2.52293	4.59138	4.52681	4.69316	0.374026	5.07885	2.28892	4.18972	2.84009	5.2799	2.58976	3.29235	-3.44166	5.52904	2.76282	2.64262
L-gamma-glutamyl-L-isoleucine	Global Aqueous - negative mode	2.48117	4.03255	1.28198	2.9253	4.69306	-0.817095	1.17161	3.51595	1.30424	0.828802	3.6495	4.21758	3.49296	1.577	4.49387	5.47467	3.58452	3.3889	4.21215	3.95389	3.40854	1.84181	3.28678		-0.543955	2.95971	5.05247		1.43407		2.9599	-0.71473	4.05964	-0.343958	5.24328	2.20307	4.58528	4.83259	2.09081	4.14245	4.49477	1.41595	3.47718	0.695818	2.56262	0.346436	2.84598	-0.144274
Lividomycin B	Global Aqueous - negative mode	0.977612	2.90276	2.19882	1.99265	2.57735	2.3087	3.13926	3.12161	2.84102	2.79574	-2.82558	-1.9552	3.47665	1.18766	3.31022	-0.661673	2.88791	1.55723	1.42083	1.43591	2.20846	0.178852	2.61444		-1.19293	0.682837	-2.49818		-0.655534		-1.82158	1.64707	2.81415	1.26406	2.48864	3.00197	2.28612	1.25558	0.899162	2.1346	2.18122	1.97608	-1.40159	1.27881	0.284509	1.51604	1.16218	0.534904
L-threo-3-Phenylserine	Global Aqueous - negative mode	1.63093	3.02613	2.16775	1.71713	3.02176	2.52401	2.40648	3.12157	2.32176	2.43398	1.8124	4.15414	3.18108	2.4505	2.21933	3.08185	3.3384	3.20421	1.76004	1.84594	1.28171	1.95153	1.63838		5.94518	3.55771	2.3838		2.11971		2.69043	3.12029	2.53774	1.03214	3.04491	3.0038	2.40571	2.35629	3.59936	2.21028	3.4465	3.98921	2.12681	2.93343	2.3105	1.21446	2.01218	2.59752
L-β-aspartyl-L-glycine	Global Aqueous - negative mode	-2.82256	2.85236	1.61756	0.781804	3.13753	0.601882	-0.226778	2.24185	-0.197205	-2.18731	-3.20067	3.68288	0.395848	-3.15907	1.75855	2.50329	0.44721	2.33716	-0.960975	-0.80081	-1.42687	-1.45642	-3.27392		-1.85142	2.41706	0.142975		-0.665694		0.0780325	-2.44808	3.53877	-2.04743	-0.225306	1.93017	3.41344	0.570308	-0.0356431	0.0307754	2.73632	-3.25393	-1.96443	-0.0422732	0.593096	-2.70022	0.323985	0.703848
Methylripariochromene A	Global Aqueous - negative mode	1.94853	1.27519	0.721345	1.3128	1.83836	2.14697	1.23951	0.575489	1.78255	0.167016	2.3858	1.43152	1.94469	2.1159	2.96252	2.32921	1.49249	1.16603	1.0311	0.684037	0.536173	1.72466	0.225456		1.33872	0.732534	2.75302		0.171669		0.0418647	1.78893	1.21229	1.03415	0.891186	2.15566	-2.98344	1.31075	2.64327	1.90039	1.06832	-0.652026	-0.500398	2.12309	1.68608	1.32566	2.3363	0.839242
Midodrine	Global Aqueous - negative mode	-2.56391	0.458169	-0.325635	-1.97386	0.519104	-2.38655	-3.85865	-0.23664	-2.54204	-2.17348	-3.23163	-0.358112	-0.0223926	-4.58635	0.0267426	0.111278	-3.13684	-0.0692667	-2.40783	-2.73407	-3.2994	-2.78851	-2.82379		0.441001	0.915766	-2.64631		-1.91719		-2.34274	-2.16112	0.837966	-2.1858	-0.331594	0.0674271	1.47569	-2.13271	0.431433	-2.02046	0.908915	-2.4262	-3.82181	-2.78586	-0.843456	-4.15804	-0.388185	-0.358121
N-(6-aminohexanoyl)-6-aminohexanoic acid	Global Aqueous - negative mode	2.98373	2.66651	1.55359	1.92837	3.96155	-4.12877	0.839254	1.86378	1.0407	-2.03904	2.68741	4.39233	2.88048	-0.221439	2.91902	4.21304	2.9339	2.78791	3.10139	3.35944	1.69529	3.84204	3.48599		-2.43313	2.27541	4.71033		-4.76994		1.90585	0.048631	5.39006	2.33477	4.13652	0.811703	3.97534	3.2654	0.591235	2.31577	3.99086	0.351241	2.57524	1.7133	3.01728	-0.0670566	2.61489	1.51072
N,N-Diethyl-2-[4-[6-methoxy-2-(4-methoxyphenyl)-1H-inden-3-yl]phenoxy]ethanamine	Global Aqueous - negative mode	-2.99518	-0.67417	-1.4077	-2.74725	0.643784	-2.23607	-1.11624	-0.558062	-3.29134	-1.72082	-1.15856	1.17178	-1.11986	-2.86559	-0.793743	-0.0204094	-0.891003	-0.921709	-0.968173	-1.20421	-1.22311	-3.62466	-1.01417		-1.3543	-0.481031	0.67797		-1.67336		-0.955638	-2.19972	0.272515	-0.836948	-1.37398	-1.40459	-1.12462	-2.10707	-1.61651	-2.4097	-0.371481	-2.78978	-2.87161	-1.57659	-0.424305	-2.5183	-1.14395	-1.13011
N2-(D-1-Carboxyethyl)-L-lysine	Global Aqueous - negative mode	0.855751	1.57936	0.615938	2.71064	3.17163	-0.671761	-0.286747	2.69977	0.538006	-2.65688	2.28989	2.85225	3.04448	-0.0723204	3.14839	4.67845	1.56919	2.71922	1.4788	3.11868	0.784408	2.23902	1.56478		-0.0248875	1.20527	3.46149		-2.61515		3.40565	1.72972	3.59277	1.37463	3.61356	2.09731	5.76076	3.56394	-0.378737	2.21027	2.78131	-1.78893	1.15344	2.33443	2.00224	-0.549688	2.03455	2.46843
N2,N2-Dimethylguanosine	Global Aqueous - negative mode	2.57534	-2.97048	-2.47809	1.09141	0.106861	1.00005	2.12153	-1.26319	1.01798	-2.23471	1.23285	-0.0849447	-2.36233	1.21526	-1.32372	1.24189	2.09791	-3.50992	0.250743	0.377057	-0.646784	1.4225	0.318121		2.82171	-1.60271	-0.283272		-0.148008		-1.81268	-2.78573	0.127573	1.03381	-3.34047	-2.05682	-2.93847	1.57081	-1.86956	-0.623566	-3.84927	3.01157	1.97673	-1.15387	-2.21132	1.07298	-3.15602	-3.34587
N-Acetyl-b-neuraminic acid	Global Aqueous - negative mode	6.61487	6.63898	4.74391	6.37305	5.67744	5.31259	7.13576	6.48123	5.27551	6.88479	7.68018	4.3462	5.47813	6.34555	6.61341	6.65756	5.89264	3.77796	7.21464	1.89792	6.02362	7.58926	4.53139		-0.366791	4.30093	6.87444		6.31883		7.71755	4.98691	3.97972	4.75052	6.03528	5.24698	4.27079	5.38445	5.78239	6.53249	5.12903	6.20917	6.24318	2.01039	3.94822	7.17107	4.99986	6.51707
N-Methyl-D-aspartic acid	Global Aqueous - negative mode	2.81313	4.79235	4.44863	1.50838	5.13445	1.5818	3.65498	4.22962	1.93282	4.01688	2.37276	6.04717	2.62381	1.34052	2.89221	4.66096	3.29362	4.18745	2.49461	2.12467	1.34771	2.91	1.46904		2.65392	4.27802	4.0187		3.563		2.85691	2.66286	3.71483	2.63956	2.92141	3.3188	5.14061	2.23435	3.33885	2.1127	4.37269	2.02816	1.63645	2.96909	5.51616	1.97272	4.20064	3.53547
N-Nitrosoproline	Global Aqueous - negative mode	0.479611	3.15039	1.42772	1.25629	4.3028	-0.198337	1.21834	3.91088	-0.198334	2.91114	-0.334658	5.70652	2.13959	-0.343558	1.14462	3.62127	1.88088	3.60446	1.63004	3.28271	1.57763	-1.2631	0.219977		-0.891407	2.14626	4.52787		1.75187		1.80833	1.4945	0.160743	1.26601	2.57813	2.68102	1.5673	1.50694	2.78239	0.95685	4.28354	0.0714115	-1.18121	2.56316	4.97264	-1.52684	3.4983	2.86379
Nudicauline	Global Aqueous - negative mode	-0.815847	2.61266	1.71071	1.36045	1.89224	0.742917	0.25939	2.17409	0.631501	1.44778	-2.38006	-1.51782	1.51195	-1.62594	1.72165	-0.240822	-0.360392	0.909861	-0.0470146	-0.163065	-0.147225	-0.222351	-0.457295		-2.34785	1.07049	-1.66244		-1.70492		-1.06081	0.393395	0.653033	-2.21106	0.595572	2.45086	0.120056	0.113055	0.199636	-0.0466854	1.353	-0.739921	-0.887672	0.959584	-0.133178	-1.39499	0.415604	0.457339
Oleandolide	Global Aqueous - negative mode	-2.22625	-0.244994	-0.591204	0.847112	0.0331344	0.869739	1.24218	1.49443	1.45723	0.289567	-1.69383	1.34798	-1.35644	-1.63721	1.56517	-2.20308	1.39055	-0.826407	-0.107852	0.350293	0.433878	-2.51926	0.22455		-0.393722	-0.273292	0.988792		-2.8227		1.19001	-1.99156	-0.0058144	0.34711	0.450415	0.909107	0.913978	0.503918	-0.087953	0.509651	0.332264	-1.95451	-2.75188	-3.04128	-0.88189	-0.646731	-1.85996	-0.263366
Oxadixyl	Global Aqueous - negative mode	-1.14375	-1.05612	-1.47167	-1.75988	-0.096999	-0.446592	-0.572601	-1.91106	-1.53861	-1.12926	-0.650298	-0.122673	-2.41556	-2.23681	-0.713095	-0.727315	0.415193	-0.909413	-4.77478	-0.460098	0.407223	-1.83633	-1.11125		-2.17024	-1.2115	-0.455171		-2.16847		-0.880972	-1.66008	-0.839674	-0.0225853	-1.75691	-1.34745	-3.018	-0.0700331	-0.236589	-0.695985	-0.170135	-3.1211	-0.824696	-0.969965	0.367495	-1.67781	-3.08043	-0.732443
Oxalureate	Global Aqueous - negative mode	-2.14524	-4.41042	-1.50354	-2.36146	-0.611735	-0.882734	-1.10658	-1.91877	-4.54433	-2.44991	-1.92989	-2.18484	-2.51777	-2.6026	-0.795971	-0.398332	-2.85912	-2.20536	-3.6297	-2.5598	-1.09402	0.738189	-4.10231		-2.95819	0.697456	-1.68278		-1.37895		0.833146	-1.8157	-1.35634	-2.54372	-3.06279	-1.25544	2.50795	-2.48907	-1.01566	-5.07087	-2.36133	-2.98382	-1.7802	-1.32279	-1.38526	-3.1189	2.49634	0.208841
Oxonic acid	Global Aqueous - negative mode	1.29516	2.10461	1.86164	2.85207	3.36572	5.00523	3.15831	1.29977	2.43829	3.50008	4.06902	-0.23544	3.83422	5.05212	2.74298	2.12454	2.71156	0.495131	2.5864	3.59566	3.38256	3.56377	2.49279		3.62038	4.49945	4.36124		3.90157		3.67394	4.47153	-0.4277	3.54524	0.012707	2.09398	3.51527	1.90116	4.43404	1.26873	2.63182	4.09017	4.99946	4.54391	2.17909	3.82295	4.26623	4.65454
Phosphocreatine	Global Aqueous - negative mode	-0.767823	0.637033	0.278955	-0.219714	-4.26685	0.606213	0.672728	0.177183	-0.861565	1.45031	-0.0291168	-0.966423	-0.720141	-0.196938	-0.73414	-0.607505	0.551083	-1.60081	-0.133342	-0.253428	-0.841909	0.333664	-0.60762		-0.461887	-0.728566	-2.37175		-0.515836		0.428458	-0.267334	-1.21377	-1.61513	0.507966	-0.14854	-1.0851	0.00789503	0.617627	-0.520361	-1.47828	-1.0988	-0.499694	0.28602	0.0877363	-1.21643	1.17784	0.822949
PIP(18:1(9Z)/18:1(9Z))	Global Aqueous - negative mode	3.83756	-0.164189	4.4387	5.09383	3.00755	5.01985	4.71561	4.8038	5.42215	5.54381	-0.135839	-2.66045	5.37181	4.04338	4.78391	-1.89097	4.3081	1.45795	3.70076	3.06729	4.28306	5.23813	3.53665		0.602165	1.63243	-1.0697		-0.361016		2.28113	4.28688	2.26304	4.44159	4.41389	4.50581	-0.423862	4.54599	1.42318	3.64759	2.77562	5.01342	2.44913	3.02225	-1.33195	5.276	2.37332	2.16174
Pseudoaconitine	Global Aqueous - negative mode	-2.44737	0.698313	-1.06401	-0.205664	1.46276	-1.59144	0.153571	-0.920921	-1.31955	-1.59057	-1.9753	-4.16642	-0.590119	-3.23697	-0.162679	-0.314642	-0.089751	0.572283	0.618005	0.547113	0.366581	-2.33742	-0.606137		-1.93301	1.48063	-0.557534		-2.39788		-3.53409	-0.338595	-0.543444	-3.37325	-0.249449	-0.086201	-0.0055531	-1.78051	-2.60353	-1.53999	0.467328	-4.36518	-2.36912	0.628103	-1.22506	-3.74299	-1.76905	-1.21821
Rifapentine	Global Aqueous - negative mode	2.61495	0.929396	3.52296	3.71035	0.321117	3.35474	3.1839	2.43549	4.08361	2.97547	1.8599	-2.33504	2.84078	3.79961	2.28567	-2.06769	3.25389	-0.0302146	2.97319	0.272236	2.5557	2.85467	0.77633		3.64266	2.72094	-2.07298		-1.65071		3.59636	2.53229	-0.226387	1.88013	2.30058	2.37788	-0.915042	3.53666	2.13213	3.09909	0.849491	3.76309	3.68574	1.87694	-0.221702	3.61217	-0.729713	0.68697
Saccharocin	Global Aqueous - negative mode	-1.79999	-0.634827	-0.963616	-1.28535	-2.64236	-2.95568	-1.60857	-1.02173	-0.0297286	-1.16608	-2.55588	-3.83086	-0.548076	-3.43189	-1.08889	-5.37678	-3.02999	-1.34678	-2.68725	-2.70645	-2.53056	-0.423776	-1.56161		4.09984	-1.01845	-2.11137		-2.83672		-2.59138	-0.882558	-1.89193	-1.91133	-1.84244	-0.559739	-2.61899	-1.28353	-1.56967	-2.54742	-1.96522	-2.28357	-1.39489	-0.685113	-3.07548	-0.717072	-2.3726	-3.79989
sn-glycero-3-Phosphoethanolamine	Global Aqueous - negative mode	-2.59855	-0.850748	-1.4644	-3.03733	-0.784009	-1.81392	-3.50281	-0.844339	-3.51254	-4.1487	-2.65015	0.126809	-1.32799	-3.72435	-1.34873	0.375525	-2.55843	-0.857266	-2.38153	-2.57771	-2.85213	-1.74944	-4.15715		-0.331119	-1.28917	-0.066069		-2.80779		-3.39279	-1.49891	-0.881514	-2.56187	-0.981211	-1.03702	1.80701	-2.52575	-0.223666	-3.56793	-0.915641	-2.78294	-3.43569	-0.920045	-0.670217	-2.77256	-0.559922	-0.194776
Solamargine	Global Aqueous - negative mode	1.25804	0.613733	3.60503	2.69678	1.09304	2.78158	3.52324	3.06633	2.92287	3.91896	-2.31134	-1.83684	3.06532	-0.0691349	2.27022	-1.28284	2.17188	0.63848	2.20703	0.808084	1.72988	1.46106	2.56443		-1.21254	2.43471	-2.24181		-0.200526		-1.33923	2.96235	-0.152544	0.290835	2.89619	3.32251	-0.290037	1.54117	0.848464	1.84238	1.36968	1.85204	-0.548884	2.46833	-1.76708	1.55812	1.66162	1.71046
Streptozocin	Global Aqueous - negative mode	-0.229232	1.17684	0.457466	0.64442	2.01424	0.0673346	-0.2666	0.857389	0.730973	-1.65385	-0.529271	2.55657	0.0142488	0.158215	1.72912	2.99081	0.481285	2.63498	0.228262	0.0250505	-0.621646	-0.911952	-1.68637		-0.31843	-0.0912163	1.4525		-0.662685		0.289995	0.26023	1.7	-1.1516	0.980975	2.19504	1.24166	0.696552	0.368321	0.579766	2.41956	-1.35334	1.35157	0.601293	1.27121	-0.59091	0.821724	1.54165
Taurine	Global Aqueous - negative mode	1.07487	0.990893	0.867327	1.5107	1.044	0.277252	0.492394	0.534461	1.2645	0.470504	2.09652	1.74581	1.78766	2.51442	1.67937	0.92786	0.808066	0.955899	0.482917	1.66849	0.730613	1.87754	1.42937		1.60373	0.946494	1.36869		-0.0523565		2.10265	2.6414	1.15812	1.32207	2.42405	0.683872	-0.00668563	1.43696	2.15072	0.847949	0.928184	0.733461	2.34505	0.89417	1.85057	0.596023	1.51606	1.8648
Terbumeton	Global Aqueous - negative mode	-0.363069	0.289112	2.60547	0.377197	1.92909	2.65963	1.09046	1.44018	1.689	0.765715	-1.36588	-1.30738	-0.118108	-0.848972	1.58907	0.250506	1.81883	0.941823	1.6634	-0.357452	-0.970394	-1.5305	1.09057		4.74707	2.64413	-1.77731		0.445534		-0.979511	-0.719484	1.77368	1.85187	0.158129	1.69075	1.36655	-0.208663	0.0732368	1.18022	1.64981	1.56316	-1.3365	-0.693744	-0.0194529	-0.677377	0.559136	1.48104
Tetradecylsulfate	Global Aqueous - negative mode	5.81011	2.71271	-0.103647	1.03742	5.38976	2.95322	-0.272879	3.89866	7.03623	5.62406	5.79135	4.21613	1.55296	0.128974	5.81189	5.75404	6.21229	-0.494126	2.01322	6.60243	5.96972	0.889235	3.73902		-1.39027	-0.308884	6.97025		1.25485		6.92385	5.84686	0.0808955	-0.171677	4.23607	-1.98867	-0.66635	0.290079	0.746863	4.57231	-0.385043	-0.425419	3.23814	0.136239	0.440644	2.91054	-0.508696	0.167107
Thalicoside A	Global Aqueous - negative mode	0.284654	3.01653	3.36818	2.52295	1.65357	2.71812	3.26793	3.2035	2.67778	3.75652	-0.0785079	-1.8524	2.98138	-2.23771	2.63353	-1.893	1.54485	1.20465	2.22447	0.602386	1.16466	0.569176	2.27274		-0.820962	2.63102	-0.829829		-2.36027		-1.18064	2.63916	0.823503	-0.263525	2.26232	3.8604	-4.5372	1.28087	1.95138	1.7153	1.36094	-0.240459	-1.33982	2.46625	-2.24217	0.0426667	1.95341	1.30657
Threonate	Global Aqueous - negative mode	4.95193	5.11245	4.04069	4.88959	6.41179	4.33379	5.51419	4.88238	3.46262	3.19751	6.3171	6.22371	4.46407	5.20589	4.91126	7.58118	6.3489	5.01903	5.29005	5.53872	4.75563	6.40957	5.074		5.64328	5.008	7.42996		5.59673		5.8517	3.73459	7.00991	5.29383	5.1403	4.35312	6.79625	5.2661	5.43158	4.26244	5.7398	2.89433	5.8686	5.46158	5.75071	2.40274	4.03077	6.09637
Toluene	Global Aqueous - negative mode	0.373954	-0.859442	1.94586	-0.396711	-1.9875	-1.32319	-0.239653	2.75119	-2.7327	-2.21277	-2.19801	0.567707	-2.24445	-2.68725	-3.12723	2.87572	-0.0995579	-2.07239	1.98618	-0.906667	1.18103	-4.16771	-2.02385		-0.235175	1.37192	-1.6854		0.908997		1.80522	-3.13627	-0.895155	1.51737	-1.9846	-1.5312	-0.104696	0.400747	-4.0962	2.18083	1.05304	-2.8572	-0.897415	-1.89757	2.80281	-3.537	2.67299	-1.9815
Triamiphos	Global Aqueous - negative mode	-0.641213	-2.19182	-4.31628	-0.962506	-1.77728	-0.0728638	-4.32664	-2.25579	-0.0431953	-1.39281	-0.19077	-0.8467	0.0231404	-0.29577	-0.828465	-1.00579	-2.64018	-0.982569	-1.57348	-1.06694	-0.466935	0.244727	-0.0405295		-2.63749	-2.38839	0.261857		-1.24032		-0.874296	-0.438277	-0.224116	-1.30005	-2.10864	-0.0243457	-0.596395	-0.739686	-0.0131791	-1.66923	-1.32401	-3.6014	0.480921	-1.30423	-0.885949	-0.575815	-1.90748	-5.02756
Uric acid	Global Aqueous - negative mode	5.78715	5.6432	4.59913	4.85963	5.01722	5.84793	5.83574	4.46936	5.76988	4.91104	6.43081	1.0973	5.76375	6.19831	5.2556	4.54465	4.66847	5.92586	4.27668	5.94862	5.51425	5.46694	5.29115		4.24752	5.94801	5.30256		4.446		4.89436	6.66216	6.77967	5.0431	5.88086	5.51773	3.31591	5.55098	6.33502	5.04285	5.44552	5.29633	5.2505	5.25006	5.68563	5.82793	1.86795	5.7981
Valclavam	Global Aqueous - negative mode	-0.495007	0.729285	-0.110796	-0.0586213	-0.315093	-0.371179	0.283882	0.0979669	-1.20499	-2.77492	-2.1288	-2.89658	0.0812929	-0.936439	-0.101364	0.577482	0.2501	1.07195	-0.624659	0.809573	-0.996812	-0.770884	-0.021325		-4.71853	1.26766	0.341042		-0.879212		-0.525874	0.029269	0.199226	0.366761	1.17938	0.918733	1.17753	-0.343694	-0.152049	-0.576448	1.10037	-0.454692	-0.154611	1.33372	0.794947	-2.44419	0.806013	0.599085
Zanamivir	Global Aqueous - negative mode	-0.577599	1.76047	1.8845	0.971981	1.34966	-0.06603	0.531899	0.856528	-1.35745	-0.504335	-1.15136	1.57742	-0.126741	-1.54726	0.230053	1.76138	0.229004	1.67471	1.14608	-0.0686964	-0.513149	-1.14824	-0.673617		-1.13033	1.5857	0.107819		0.461641		-0.53933	-1.4776	1.03982	-1.72688	0.493735	1.26453	2.76789	-1.19695	0.467904	-0.374603	0.940186	-0.424008	-1.23142	-0.821032	0.294013	-1.0422	0.808165	2.10104
γ glutamyl ornithine	Global Aqueous - negative mode	-0.636963	2.37572	1.77752	-0.115546	3.2306	1.62467	1.6744	2.14328	1.496	-0.0613665	-0.32036	1.95334	-0.0842756	0.815933	1.24271	0.810296	1.26807	1.79389	2.19817	0.818308	-0.90102	-2.253	1.11324		0.441001	3.38791	-0.848873		2.19451		-0.880386	1.3347	3.17815	1.48288	0.898314	-0.364057	1.35218	-0.634245	1.71809	1.04597	1.74717	0.182921	-1.41142	1.06688	0.768395	0.822862	0.111198	0.85786
(3a,5b,7a,12a)-24-[(carboxymethyl)amino]-1,12-dihydroxy-24-oxocholan-3-yl-b-D-Glucopyranosiduronica	Global Aqueous - positive mode	2.11954	2.82502	0.106418	-0.0921265	1.54628	0.91471	0.835041	0.761304	1.34186	-0.616191	1.72896	2.24874	-1.069	0.875918	0.571782	1.17945	-0.468241	0.967957	-0.983098	1.68958	0.380864	0.703724	2.02689		0.0563683	0.949017	1.49031		2.90095		1.00148	1.21076	0.300654	1.48485	1.60052	1.04997	0.786579	0.121521	0.924089	0.22666	0.51001	1.72491	0.533973	2.23353	2.9241	-1.22855	2.67874	3.93186
(a-D-mannosyl)2-b-D-mannosyl-N-acetylglucosamine	Global Aqueous - positive mode	2.97837	0.457335	1.65118	2.54868	0.244703	2.72654	1.52151	-1.26713	3.82595	1.92228	0.248354	-2.4831	0.699787	1.24256	0.118641	-1.78509	1.32936	-4.48225	1.64264	-0.892276	0.360735	0.100766	2.34777		-0.760771	-0.919157	-0.623968		0.688089		2.58902	1.01005	-1.85529	2.12909	2.172	1.13882	-0.928381	1.85064	0.712624	1.85665	-0.87582	3.04851	2.46961	-0.463739	-2.97064	4.94779	0.702974	0.890326
(R)-3-(4-Hydroxyphenyl)lactate	Global Aqueous - positive mode	2.20444	3.58203	2.76258	2.63581	3.68376	3.20307	2.88286	3.61991	3.12206	3.163	3.14309	4.56544	3.71299	3.043	2.60429	1.95175	2.85595	3.86819	2.7694	2.5641	2.38727	2.72989	2.41442		3.89329	3.42486	2.9205		2.76644		3.25409	3.66776	3.35705	4.46925	3.67555	3.63376	3.30069	2.92819	4.14187	2.90686	4.02634	1.38614	2.42291	3.4411	3.09977	2.09106	2.86596	3.39148
1-Aminocyclohexanecarboxylic acid	Global Aqueous - positive mode	-0.749729	0.0904479	-2.35256	-0.946564	3.3553	-1.2926	-1.80425	0.852494	4.76481	0.38042	7.47979	-0.767114	2.32151	-0.238334	2.51012	-0.978528	2.96454	1.91992	-0.852804	-1.2302	6.14252	5.18534	4.54736		3.65409	-0.0127101	0.199923		-0.47913		0.443308	4.76402	2.79056	8.8008	-0.884968	-2.50156	1.24802	-1.5426	4.0297	1.03519	5.47243	0.96305	2.38604	-0.78291	1.37249	0.966962	0.159543	-2.15865
2,7-Anhydro-alpha-N-acetylneuraminic acid	Global Aqueous - positive mode	2.49605	2.25305	0.453914	2.12495	1.31074	1.06426	3.20517	2.16398	1.23046	2.81074	3.77034	-0.429044	1.39758	2.41613	2.3994	2.20566	1.46587	-0.550396	2.9358	0.732924	2.25579	3.99428	0.0984656		2.70211	-0.219164	2.55438		2.37055		4.17112	1.27074	0.137028	0.0222803	1.58993	1.19227	-0.359491	1.42939	2.09395	2.36543	0.874431	1.95443	2.24342	-2.15459	-0.914684	3.33038	0.851309	2.37406
2-[3-Carboxy-3-(methylammonio)propyl]-L-histidine	Global Aqueous - positive mode	-1.02309	3.97863	2.74896	0.37606	3.07346	0.444874	1.2547	1.77211	0.918214	1.87625	-0.851477	3.67641	1.32991	0.00370514	2.87598	1.55704	0.706882	2.45023	2.00435	0.850133	1.70878	-0.499432	1.5216		0.523938	2.30361	1.30603		2.92574		2.46973	-0.350012	4.41145	1.10742	1.51851	1.41224	4.67092	-0.499772	1.31716	0.853128	4.13607	0.0156947	-2.17855	-0.348531	1.3274	-0.312519	2.39135	1.2283
27-O-Demethyl-rifamycin SV	Global Aqueous - positive mode	1.83606	2.50961	1.07038	-0.625618	-0.366286	-1.55531	1.59543	1.53156	-2.47501	-1.38147	-2.96809	-1.74749	0.194462	0.842648	-1.99715	-2.84878	-0.952835	-0.694483	-0.876117	1.26478	-2.75136	-0.46674	0.492582		-0.658697	-1.41022	-0.428071		1.04321		-2.48022	-1.78308	0.269831	1.05538	2.56052	-1.29814	-0.961474	-1.01825	-1.87087	-2.41269	-0.654952	1.82425	-2.671	0.774809	2.53198	0.588979	1.8313	3.05603
2-Amino-1-Phenylethanol	Global Aqueous - positive mode	2.40431	4.77238	4.22629	3.16246	4.6641	3.88561	3.64272	4.51945	3.288	3.02687	3.88222	6.21107	4.56888	4.06818	3.9605	5.11394	0.348416	4.41513	3.77259	2.91361	2.03229	2.97897	1.88054		3.71736	4.80183	4.00019		0.151623		2.54365	4.33884	5.53639	-2.25071	4.65616	4.74382	4.82525	3.86169	5.43516	3.88575	5.07848	2.36379	3.64889	4.20689	4.43596	2.16736	4.28573	4.66778
2-Oxoarginine	Global Aqueous - positive mode	3.5774	4.27971	3.98867	3.45389	1.21809	4.51739	4.47561	3.98258	2.93136	5.38879	4.48279	0.449235	2.77189	3.81359	3.09929	3.28382	4.13407	2.39259	4.02248	3.80683	3.72413	3.85578	3.38913		3.00647	3.13264	2.34071		4.02377		4.1674	3.59211	2.73812	3.39141	3.99999	3.42323	2.2712	3.67751	4.63776	3.88253	2.11811	2.78918	3.17209	4.16154	1.7868	3.32742	5.24796	4.44191
2S-amino-pentanoic acid	Global Aqueous - positive mode	6.33675	6.96436	7.65705	8.00812	7.86145	7.55847	5.37402	6.72347	7.28758	8.62627	5.84349	7.41805	7.64059	6.56345	7.29963	7.44625	7.53223	7.3353	7.08633	7.82374	7.64551	3.58247	7.65131		5.42151	7.21513	8.48043		7.92388		7.02624	7.30645	7.19035	8.07494	6.14371	7.99077	3.6519	6.93853	7.09225	8.03459	5.60939	6.63963	6.46295	7.05417	8.255	6.76389	7.76055	4.05137
5-Hydroxydopamine	Global Aqueous - positive mode	8.30532	-5.61974	-2.30251	-2.0561	3.88529	7.48871	-2.77947	-0.0720183	3.5727	0.916854	-0.242782	3.89772	-3.12058	-1.30272	3.80471	7.80826	6.77323	-1.89452	6.96578	3.14033	-1.16526	-1.44297	1.79774		-1.10673	7.18364	-1.44839		4.27152		6.80971	-1.58171	-5.10251	6.87109	-2.43467	-1.69627	-0.538411	-0.93851	3.48542	-2.22449	-1.46915	7.25725	7.53724	-2.57595	-0.746196	-0.387253	8.02153	-0.855692
5-hydroxyvaleric acid	Global Aqueous - positive mode	6.35539	7.0227	7.73787	8.06653	7.88974	7.62174	6.20292	6.70664	7.59472	8.71492	5.83024	7.41805	7.5284	6.59356	7.33417	6.41607	7.76131	5.49025	7.10941	7.86509	7.64614	3.72786	7.72017		5.34029	7.24738	8.52031		8.01422		7.08528	7.3441	7.27533	7.15324	6.22134	8.04919	3.58105	5.84869	7.15237	8.09062	5.68796	6.70973	6.50274	7.07906	8.29573	6.80411	7.82331	7.0859
5-Ureido-4-imidazolecarboxylate	Global Aqueous - positive mode	-4.75757	-1.63881	-1.08175	-2.42269	3.54576	1.70759	-1.86733	3.52659	1.82515	1.3732	4.10023	4.8784	3.38737	-2.91507	2.76444	4.9976	2.43159	3.54429	2.31931	0.244756	2.23486	3.42403	2.38953		1.08351	3.14015	5.29709		1.97844		3.50397	3.65197	5.18097	-1.79313	0.425451	-0.667803	5.06926	1.99492	-0.534803	1.4296	3.60087	-2.02228	-0.311751	-0.604078	5.13465	0.173545	-2.29066	-2.77113
7,8-Dihydrobiopterin	Global Aqueous - positive mode	-0.300345	-1.44742	-1.92869	0.745025	0.0868882	0.0358479	0.111585	-2.43696	-1.04485	-1.72359	0.688475	-0.171548	-1.66108	0.620371	-1.02263	1.34448	0.194913	-1.98335	1.92989	0.829635	-0.0694618	0.0684231	1.17831		-0.971408	-2.63838	1.86346		0.249115		0.437803	-2.55066	-0.583331	0.677984	-0.720734	-0.309126	0.930423	-0.496976	-0.489491	0.153575	-2.35655	1.11672	-0.69065	-0.263213	-2.54222	1.26947	-1.33144	0.629818
A80987	Global Aqueous - positive mode	4.26052	2.97964	4.38948	4.05181	3.7635	3.76386	4.0002	4.45918	4.33714	4.91488	1.52291	-0.719567	4.11851	3.10754	3.93694	-0.667903	4.05228	3.25111	3.85087	2.88215	3.70598	3.53184	4.35692		-3.46115	3.53483	-2.48954		1.99925		3.14575	3.42056	3.98637	3.72535	4.06976	3.89738	2.3213	2.74045	3.12599	3.18847	3.71519	3.86443	1.77531	2.98667	0.891172	4.30874	2.38731	5.18021
alpha,alpha'-diethyl-4,4'-bis(2-propynyloxy)stilbene	Global Aqueous - positive mode	4.96792	0.0267992	4.13672	4.39598	1.45383	4.68208	2.72603	5.4363	4.85624	6.32324	0.9785	-1.05601	2.95121	2.91488	3.38405	-1.60745	3.7043	1.58769	2.60312	2.07827	4.9788	3.69303	3.93994		2.68853	2.68071	-3.4434		-0.628748		1.33117	3.46585	1.9069	2.43655	5.81992	2.84869	0.415904	1.94662	2.32979	2.65408	1.968	3.46689	1.13883	-0.299294	0.196389	4.40083	4.07516	3.65616
a-L-Rhamnose	Global Aqueous - positive mode	-0.602111	1.47833	2.00416	1.07471	1.85622	1.2273	1.7165	1.50907	1.8866	1.76069	-0.391666	2.25652	1.74278	0.223023	0.435426	2.74633	-0.141811	1.04324	1.44964	1.12671	0.509204	1.46906	-1.12457		0.328467	0.520849	0.480469		-0.54027		0.610392	0.727513	3.04155	1.1536	0.782676	2.25793	1.19141	0.592031	1.09528	0.589307	-0.382002	0.513923	-0.975952	0.0344217	0.611846	0.753173	-0.695675	0.885702
Bromethalin	Global Aqueous - positive mode	1.02925	3.66428	2.83175	3.8367	2.71562	1.39754	3.75322	3.51579	1.71341	4.7439	3.86447	0.419785	4.0108	1.19229	3.47989	2.38677	3.10009	3.89922	3.18965	3.85234	3.96729	1.92336	4.07939		-1.88434	3.90642	-3.27102		2.65655		-1.40558	5.3951	1.94447	0.601961	4.0088	3.86965	1.80163	0.260115	3.17866	1.02143	3.71927	2.19856	0.257913	4.52463	0.392114	0.795137	3.44637	3.56812
Brucine	Global Aqueous - positive mode	0.531603	1.97449	-0.129486	2.57399	1.31228	0.267728	0.0279168	2.26618	1.06475	2.5076	0.476862	-1.65148	1.06966	0.671565	-0.540486	-0.81587	0.63006	2.49311	0.230468	0.694415	-0.224439	-0.370643	3.28288		3.68663	-0.226767	1.12018		-0.526948		0.654533	3.22919	0.710725	2.08312	2.17804	2.25466	0.0883258	-0.234386	3.01617	0.45818	0.939149	2.47144	-2.31349	2.3088	-0.610853	1.63451	2.47006	3.59336
C10H20N2O4	Global Aqueous - positive mode	1.09673	3.46965	2.46072	1.75105	3.79112	2.72158	1.0706	2.30742	2.41752	0.62926	1.30491	2.89956	1.53893	1.73218	2.5298	3.75487	0.420708	2.37296	2.30825	2.17428	0.941221	2.25931	2.80961		-3.70021	4.4267	2.30326		1.06829		0.943208	2.2294	4.74764	2.04438	2.78566	3.2718	3.85106	1.67625	2.30568	2.35852	4.46351	2.18675	1.42421	1.48347	0.786516	1.58676	1.36277	1.02228
C11H21N5O3	Global Aqueous - positive mode	4.48763	3.0151	6.02519	4.9032	4.85832	5.91889	4.90165	5.22987	5.39968	5.42678	3.2121	1.91347	3.58601	3.08252	5.48511	3.5678	4.3495	4.34415	5.50099	3.37413	4.38114	2.45359	4.52857		1.19119	5.18886	-0.440723		4.1018		2.4598	3.64762	4.25649	5.71177	3.9609	5.16994	3.41896	3.29903	3.57531	5.06756	4.48561	6.0547	-0.0687999	0.635228	0.565255	4.37665	1.22685	4.25576
C11H23N3O3	Global Aqueous - positive mode	-0.126605	-1.2083	-0.102012	-1.22764	-0.262264	-1.61072	0.634239	-0.89489	-0.692497	-2.85293	0.081064	0.893344	-0.618415	-0.43542	-0.0376239	1.21553	1.10118	-0.057237	-1.4719	0.205539	-0.707853	1.11469	-0.464988		-0.305001	-0.155788	1.10694		0.176201		-0.426305	-0.816152	0.713777	0.574067	1.09386	-2.01062	3.00465	0.326615	0.20809	-0.625934	-0.418264	-1.73354	-0.188257	0.756293	-0.222185	-1.98396	0.0219624	0.132856
C12Cl3O3S5	Global Aqueous - positive mode	5.95008	5.4135	7.69098	7.17297	6.09019	7.25638	7.77323	7.21575	7.32908	8.13473	3.54231	1.52051	7.11702	4.5545	6.538	1.44225	6.72323	5.9632	7.10508	6.07963	7.04787	5.52912	7.32855		2.94214	7.13617	1.26762		3.16827		3.90399	7.35766	4.54927	5.16337	6.95074	7.61548	1.55379	5.8739	6.0533	6.67127	5.96351	6.07802	4.17016	7.33368	1.61546	6.28887	6.62855	6.11735
C13HCl3N2O6S5	Global Aqueous - positive mode	0.463737	2.04486	1.44335	0.957528	0.419399	0.172265	-0.0718802	1.46947	0.346724	1.01299	0.859059	-0.406645	0.0410808	0.613003	0.815264	-3.25596	0.438583	1.09954	1.69339	0.633687	1.84382	-0.361621	0.839514		-0.0743488	1.65565	0.0114018		0.439569		1.08481	1.53812	-3.67838	0.635255	0.710348	1.0438	1.39074	1.70303	0.833214	1.44782	-0.0624462	0.0388015	1.63877	0.738758	-0.352749	1.07044	-2.40418	2.1804
C14Cl2NO10S5	Global Aqueous - positive mode	-1.50456	1.74537	1.53658	2.98437	2.24679	1.92635	2.67721	0.556262	1.64079	-1.69186	0.084802	-3.12072	0.917833	0.265339	2.29559	-2.16044	0.0706759	-0.355004	2.6203	1.75276	2.66202	1.8434	-3.70557		0.0486678	3.37935	-2.39441		-1.66801		2.35765	0.877723	-0.534712	0.057531	-0.23329	1.85608	-0.607249	1.91708	1.39079	0.858585	1.51398	-1.36207	1.58526	1.42578	-2.96829	-1.18848	-0.722811	0.785491
C14H21N5O6	Global Aqueous - positive mode	-0.434323	3.96014	2.42908	2.00121	3.29925	1.02544	1.5694	3.38109	1.5262	2.81239	-1.20151	-2.96578	1.5992	-2.04985	2.72379	0.666599	-0.516264	1.56879	1.34241	0.369461	1.29135	0.167715	-0.574837		-1.60812	1.76189	-1.87303		-0.266178		1.25362	-0.100753	1.33152	-0.921219	0.962539	2.96965	0.348589	1.6581	1.13964	-0.523642	2.17521	-2.65374	-1.11671	1.7112	1.07451	-1.00332	0.0829181	0.0258999
C15H35N15O3S	Global Aqueous - positive mode	4.92808	2.42565	6.07415	5.60424	3.62316	5.80183	6.1644	5.39179	5.59784	6.16847	4.38349	0.693294	5.82986	2.38491	5.0576	0.226376	5.29304	4.4349	6.05407	4.92361	5.52287	3.92443	5.95131		0.396333	6.19831	1.01754		2.16093		2.77317	6.88669	3.00643	4.04564	5.29936	5.3351	0.0507129	3.41048	5.17905	5.61948	4.93619	3.77131	3.59992	5.80892	1.78098	3.72604	5.63133	5.92175
C16H33N6O8	Global Aqueous - positive mode	5.68973	3.44069	5.98202	6.28406	4.68884	6.43476	6.05971	6.14073	6.47242	6.86597	2.17387	-0.102391	6.16799	5.59174	5.92675	-0.500411	5.95082	3.82271	5.674	4.87997	6.13647	6.12961	5.49558		4.99045	4.66778	2.25029		3.13312		4.96342	5.59195	4.16848	6.01308	5.78076	5.84778	1.5829	6.05613	4.27733	5.47289	4.82594	6.32815	4.05835	5.04246	0.202711	6.84089	4.79617	4.48171
C24N2O24S	Global Aqueous - positive mode	-0.296768	4.15913	1.77284	2.77812	5.1554	1.69903	3.11369	2.14714	1.62148	1.38924	2.39141	0.0911246	2.20634	-1.62021	2.8117	3.76114	3.07681	4.36308	4.21211	4.35552	4.17727	-0.625197	3.17541		-1.22536	4.76191	-1.90111		2.40697		0.379092	2.91353	2.99605	0.128635	2.93168	3.03586	3.05076	0.101258	1.13486	1.79031	4.04456	-3.21882	0.00879544	4.33546	-2.26121	-1.75189	2.24107	2.41175
C4H12N3O3	Global Aqueous - positive mode	4.64507	3.40041	1.45706	2.63746	2.86094	2.67249	2.12513	2.46223	2.29239	2.9993	3.6399	3.53789	2.88497	1.52074	2.72544	2.99242	0.898439	2.92242	2.24592	7.84934	3.3075	1.713	2.99935		0.190064	2.2726	7.50252		3.0498		4.0165	2.76155	1.88135	2.2284	2.79666	3.59458	0.327854	6.02758	6.92373	2.34419	6.39019	2.73415	5.6041	3.10261	2.94359	2.12103	1.53685	1.93064
C4H7N3O4	Global Aqueous - positive mode	0.0436726	1.11082	1.12409	0.233429	2.06957	0.121827	0.609811	1.8716	-0.681363	0.367751	1.23332	3.61218	1.43297	-0.170584	1.22407	2.93382	0.673739	1.63149	1.05366	1.27796	0.346289	2.21577	0.058411		0.284346	1.34685	3.07986		1.10617		0.865361	0.740428	2.3175	-1.7649	1.57197	1.10322	2.83971	1.18407	2.90543	0.653766	1.30847	0.0894517	0.713025	1.53969	3.37059	-0.847443	2.14495	1.88568
C5H11N	Global Aqueous - positive mode	0.709429	3.18249	2.39249	1.47114	3.19616	1.37689	1.3194	3.18194	0.768198	1.44806	1.91522	4.39423	2.21828	1.25794	2.2915	3.78755	1.53883	2.27902	2.03612	2.00779	0.92124	3.39724	0.830162		1.4751	1.77266	2.95624		1.74744		1.45839	1.54406	1.79561	0.397888	1.8546	2.53183	4.052	1.89396	4.03925	1.51461	3.02	0.993377	1.44318	2.72083	3.84495	0.85078	1.42788	2.9616
C5H7N4O	Global Aqueous - positive mode	0.519892	2.05612	2.04533	0.992429	2.98324	1.1049	1.6772	2.46374	0.948859	1.29291	2.36873	4.14748	2.16804	1.23338	2.15694	3.47131	1.98189	2.6142	1.72864	2.17621	1.4892	2.36829	1.38428		1.19286	2.20317	3.63463		2.05856		2.02291	1.49806	3.19289	0.275223	2.15511	2.02502	3.31416	2.02276	3.52286	1.03906	2.49182	-0.202312	1.89277	2.28584	4.08775	1.06109	2.94208	2.42593
C6H14O3	Global Aqueous - positive mode	0.863543	-1.81309	-1.30267	1.03405	3.42997	0.159742	-3.62724	0.962209	2.95289	1.55372	1.03661	2.07023	0.946128	0.798775	0.624405	-0.764104	5.06277	-1.93364	-0.00127635	2.63235	-0.818071	0.981823	-1.54847		-0.309624	1.28136	-0.113742		0.762821		-0.792575	-0.810735	-1.35367	0.144363	0.673683	-0.281341	-3.34523	-0.890904	2.48163	-0.935488	-1.30897	-0.436697	1.28692	-0.965788	-0.607145	0.00214603	-0.352718	-2.65684
C6H16N5O	Global Aqueous - positive mode	0.357425	-0.629293	-0.331072	-0.149395	0.88147	-3.05544	-1.31405	-0.888468	-2.37726	-2.71053	1.23828	2.18323	0.554615	-0.872379	0.566527	2.78354	-0.231258	0.261628	-1.42846	1.00076	0.399891	2.54796	-0.389122		-0.231972	0.260974	3.08183		-1.54484		-0.31816	0.599396	-0.161035	-0.630221	0.954674	0.329255	3.27736	1.23701	1.05766	-0.8437	-0.0207104	-2.94704	0.139567	1.56201	0.319993	-1.36441	1.29941	0.293516
C7H15NO2	Global Aqueous - positive mode	7.04392	4.89223	6.25076	5.4651	5.95199	4.68648	4.90841	5.85117	5.07734	5.74052	5.11785	6.18877	4.26641	4.91993	-0.180915	5.41299	5.54534	5.36768	4.34297	7.25642	6.15735	4.71706	5.40015		7.23085	5.32626	7.39869		5.69014		5.6623	5.89454	4.08039	7.57815	5.10523	5.52858	6.57518	4.82915	6.68006	5.45218	5.3138	4.82438	5.21436	5.3471	7.04157	5.23596	6.7584	6.49948
C7H15NO3	Global Aqueous - positive mode	5.8418	4.9284	3.78265	4.13586	4.94263	4.37099	6.43816	4.7263	5.02994	4.96514	7.21386	3.33304	4.44425	5.6106	5.57924	5.58375	4.56535	5.41744	4.07579	5.47874	5.39813	7.68008	5.26629		8.36216	4.62545	5.70111		4.81232		7.42477	5.61551	5.22838	5.68662	5.34116	4.16377	4.59649	5.62319	6.69322	4.34467	4.47927	4.12917	6.25029	5.65336	5.96959	5.27086	4.12124	4.99291
C7H16N5O2	Global Aqueous - positive mode	0.25654	0.0532319	-1.25992	-0.699312	-0.13757	-0.492114	2.70257	-0.61193	0.126997	0.46801	2.27716	0.0825815	-0.610261	1.42907	-0.616077	0.55628	-0.765914	-0.845378	-1.95652	-0.0870273	0.543932	3.23849	0.265136		-2.08686	-1.90815	1.29219		0.555672		0.0650368	1.08202	-0.392862	-0.383264	-0.928086	-0.947264	2.59927	3.28565	0.30614	-0.965892	-1.35164	0.656798	0.315944	-0.0129561	0.244532	-0.312374	1.0002	0.533993
C7H18N3O3	Global Aqueous - positive mode	3.49312	4.3466	4.05773	4.46524	5.29307	4.90539	1.68218	4.40602	4.16715	5.05835	4.48894	5.48859	5.66975	4.84756	4.3874	4.13603	5.0156	4.89359	5.77948	4.73026	5.74256	4.34932	4.60317		5.82744	5.19155	5.52218		5.83221		4.96027	4.02694	5.21596	4.45177	5.73193	1.99733	2.15749	5.1205	2.92978	3.68012	1.78897	4.15129	3.34263	4.223	5.68294	3.74081	3.44647	3.67675
C7H19N4O2	Global Aqueous - positive mode	-1.09544	-2.5447	-1.65387	-2.1383	-0.342293	-0.428044	-2.76387	0.189679	-0.692316	-1.05714	0.342865	0.485439	-0.251039	-0.721861	0.149119	-0.36037	-3.02914	-1.09545	-1.38009	-1.20584	-0.0227173	4.33037	-0.507869		-0.340238	-1.69946	0.513032		-0.150113		-0.282035	-0.304446	0.503049	-1.61071	-1.93524	-0.794004	-1.81468	0.451186	-0.804296	-2.46529	-1.6688	-1.61695	-2.62841	-0.579951	0.541254	-0.736848	-0.786152	-0.622815
C7H19N4O3	Global Aqueous - positive mode	2.19334	0.528959	0.798655	2.19708	0.271535	0.43632	1.62764	1.67574	1.31418	3.33918	0.892293	1.15716	1.15944	1.90672	1.51848	0.947929	3.84874	2.39137	1.9561	1.20486	0.544747	1.36931	0.999238		1.13101	2.12779	-0.220403		0.0128699		2.02278	1.73432	1.27596	1.49007	1.24891	1.25923	1.74555	1.03021	2.062	0.723362	1.16912	-0.716689	1.16708	1.05656	1.42814	2.22939	1.75708	2.1381
C8H20N7O	Global Aqueous - positive mode	2.94006	4.10448	3.87638	3.66973	5.36168	-0.573575	3.54417	4.04251	1.14566	-0.780389	4.40708	4.59718	4.14485	2.2349	4.53685	5.67939	2.91373	3.99075	3.70708	4.5664	2.31285	5.10491	2.60093		4.13605	5.26793	5.28816		0.297162		4.22038	2.68341	6.15826	2.36155	5.5426	5.08434	5.3908	4.35237	2.32944	2.89677	4.62912	-0.188549	3.0007	5.26874	3.67001	0.105897	3.94675	4.52664
C9H16N3O3	Global Aqueous - positive mode	-1.31552	1.78501	0.121162	-1.44124	0.00814878	-1.66675	0.24625	-0.86181	-0.818681	-0.399789	-1.07868	-2.39816	-1.20927	-2.54306	-1.20833	-2.08195	-0.623374	0.348917	-1.06349	-1.03459	-1.91113	-0.50821	0.715366		-1.93301	0.793355	-0.557534		-0.77956		-1.47967	-1.63302	-0.205716	-1.19373	-1.30632	0.490733	-1.15394	-1.74585	-0.400556	-1.52063	-0.205352	-1.62725	-1.62771	-0.538728	0.231662	-3.05455	-0.917296	-0.0591059
Capryloylglycine	Global Aqueous - positive mode	0.849135	0.162194	0.34343	0.615561	1.08618	0.804158	0.914745	0.692494	0.836566	1.53489	1.70486	1.53533	0.847297	1.20848	0.72333	1.26469	0.652374	0.190176	0.137823	0.196493	1.0063	1.53566	1.15092		-0.251668	1.09228	1.09641		1.34513		1.59145	1.17026	1.16051	0.750774	1.09035	0.493192	0.906352	0.667614	2.42505	0.25467	0.801572	-0.452914	0.938773	1.53762	1.69915	0.391784	1.925	1.79291
Citrulline	Global Aqueous - positive mode	4.03418	5.5291	5.47879	3.75691	5.49019	3.87504	4.49568	4.70069	5.94692	5.97036	4.98919	5.84362	5.35066	3.39538	4.87244	6.00337	3.5879	5.23255	4.42941	3.8421	4.15309	4.22833	4.23631		4.12349	4.67971	5.53499		4.30058		4.99177	4.65626	5.25331	2.5212	4.54649	4.94697	5.66882	4.93251	4.09413	3.98932	5.14593	3.92251	4.21267	4.20766	5.69474	3.36552	5.0767	4.45262
clemastine	Global Aqueous - positive mode	-0.721932	0.721196	-0.0623006	-0.621645	1.07195	0.252567	-1.87003	-0.305153	0.112063	-0.782528	0.119929	0.857337	-0.203228	-0.317669	-0.200751	0.608633	-1.79236	0.685607	-0.11518	0.211087	-0.689932	-0.737423	-0.0129707		-1.83256	1.01351	-1.79465		0.319223		-0.0917461	-0.347867	1.58255	-0.276667	0.872615	1.03529	0.801143	1.3457	0.698546	0.792806	0.297825	1.1641	0.604227	-2.07566	-2.56314	-1.40199	-0.048092	0.876926
Codonocarpine	Global Aqueous - positive mode	1.7422	1.76037	1.62156	2.47251	-0.162189	2.67215	2.19376	0.289269	3.51538	1.22021	-0.721677	-1.1401	2.50456	3.73817	1.38098	-1.32287	1.28165	0.835298	1.8188	-0.589442	1.06488	1.03764	1.85183		-0.124208	0.502309	-0.138481		0.947303		0.88229	2.77796	-0.2724	1.42632	1.66868	2.36396	-1.06603	0.62777	1.48445	2.90548	0.151346	3.99468	1.94696	0.896513	0.237905	1.46916	0.613179	2.11595
CPX	Global Aqueous - positive mode	0.705621	-4.97264	-4.76226	-1.37589	4.08122	-3.09723	0.374026	3.44529	-0.31717	1.93495	2.72824	4.7997	1.25535	-1.26433	1.0539	1.83071	1.545	2.71463	2.4478	-1.56167	2.6015	-0.726905	3.46733		1.1324	0.697525	4.31499		-1.77193		0.00427363	2.94338	2.77564	2.62394	-0.313093	-0.890669	1.65211	3.47398	0.502194	2.78228	1.79298	-1.58244	2.33786	1.21295	1.62688	-1.95521	-1.5626	0.890718
Creatine	Global Aqueous - positive mode	5.809	5.87706	5.4847	5.8494	5.77533	6.23642	6.09991	5.69292	4.71321	4.76625	6.74688	5.71022	4.43577	6.15469	5.12211	5.39434	5.97961	5.26496	4.50263	4.98259	5.66531	7.44271	5.44553		6.90831	5.17412	7.08581		6.57714		5.33347	6.10636	5.64929	2.96815	4.60074	6.58798	6.47745	5.57863	6.3799	4.46368	4.82418	5.49886	6.88275	6.34814	5.72906	5.76972	5.65334	6.32199
Cycasin	Global Aqueous - positive mode	1.36663	2.23825	0.822608	0.700084	2.02649	1.11581	1.62636	1.8073	0.759388	2.90573	-0.221966	1.544	1.36225	1.9368	1.27003	-0.742444	1.7429	1.73225	0.248104	0.473971	1.0471	-0.538597	0.564482		1.29539	1.29363	1.76109		1.95614		0.579865	0.478303	-0.510634	1.74762	-0.63458	1.48385	-0.546169	0.000514492	1.90017	0.30641	0.400537	0.584623	1.50356	0.787139	2.245	1.62975	1.99478	1.30548
Cytidine	Global Aqueous - positive mode	2.29382	5.30261	3.40433	4.02118	4.86629	4.2025	5.92782	4.5734	2.7147	3.35558	6.68133	5.6196	3.43746	4.70414	3.25029	5.45565	4.41011	4.11871	4.68808	4.9572	2.58632	4.4316	4.6357		5.1813	3.626	5.71072		5.20922		4.17407	3.7932	5.71763	4.10454	2.74369	2.96745	6.10672	2.31778	4.7274	2.61276	4.12356	3.77165	3.7485	4.63077	5.36891	4.01439	3.47887	4.81437
D-Alanyl-D-serine	Global Aqueous - positive mode	4.12938	5.69728	5.55917	3.90806	5.65551	3.92179	4.74212	4.85923	6.04987	6.04937	5.03053	5.87849	5.50292	3.59019	5.01636	6.16246	3.8525	5.29753	4.60805	3.84384	4.10221	4.392	4.3125		4.78702	4.78507	5.59805		4.23093		5.22323	4.80217	5.47922	2.62045	4.77617	5.06949	5.8554	5.01088	4.22931	4.10817	5.32634	4.25482	4.33193	4.25943	5.52712	3.57643	5.10777	4.71112
d-Dethiobiotin	Global Aqueous - positive mode	-0.882253	2.16724	1.31629	0.309755	2.70098	-0.884497	0.598184	1.75839	-0.271384	-1.08464	-0.674291	2.44173	2.32065	0.344381	2.95701	0.937331	1.11219	1.79673	1.15843	0.338227	1.54021	0.311953	0.953563		2.35	0.285417	-0.121252		3.16919		-0.647634	0.198903	2.84829	1.79626	-1.71328	1.98131	2.23717	-2.26591	1.55016	0.455697	3.29887	0.734074	-3.79645	-2.18986	0.602389	-0.883511	0.0289616	0.889946
dexpanthenol	Global Aqueous - positive mode	-2.35538	-2.28771	-0.201322	0.79214	-2.79215	-0.0988962	-0.645486	-0.847093	-1.79297	1.2112	-0.353042	4.41063	-1.91509	-2.70222	2.77747	6.97069	-0.658494	1.11944	0.648024	-1.43373	-0.481177	6.5229	0.0313748		-1.19678	-0.192779	-1.29763		-0.0560565		0.118885	-0.887134	-2.60236	-0.743048	-0.377717	-4.10102	3.29045	-0.745977	0.489053	0.140281	-3.6654	-1.1755	-0.682567	-1.8116	-2.11201	1.93468	-0.745669	0.528361
Diaminopimelic acid	Global Aqueous - positive mode	2.88158	5.8028	4.71944	3.81138	6.58474	5.03158	3.82526	4.51678	4.70895	3.07266	3.27612	5.47638	3.8146	2.99489	4.98271	5.71025	3.31784	4.88403	5.10632	3.93529	3.58368	2.13454	4.49018		-1.13323	5.51241	2.72762		5.85755		1.65431	4.68006	6.63341	2.68094	4.11931	5.07657	4.65119	3.43624	5.4973	4.64393	5.64306	2.46094	2.99215	3.34883	1.70863	3.29679	3.52735	4.81866
diamino-pimelic acid	Global Aqueous - positive mode	2.77022	5.6928	3.70232	3.84315	5.77309	5.2845	3.83643	4.58113	3.7208	3.16858	3.10581	5.75829	3.78905	3.01867	5.11185	5.90875	3.33327	5.00082	5.22926	4.23563	3.64983	1.23448	4.56793		-1.09565	5.66615	2.06434		6.14263		2.07563	4.85693	5.85024	2.68345	4.0444	5.19406	4.90404	3.40121	5.67185	4.78198	5.79643	2.44835	3.19538	3.74197	2.56764	3.35045	3.09502	4.8658
Dihydrostreptomycin	Global Aqueous - positive mode	2.2852	-1.84323	0.935821	1.06988	3.02552	0.132845	2.90542	0.218491	-0.0132617	2.13066	3.27727	0.570868	0.868261	1.88669	-0.193106	0.197728	-0.270964	3.20949	2.71728	-0.830725	2.19015	0.498953	3.48401		-2.327	3.64493	0.238058		1.69246		1.22483	0.351073	2.32424	0.605762	-0.490089	-0.745757	0.667828	0.393713	1.47018	0.728299	2.92887	-1.70679	0.813212	3.30022	-0.136796	-0.429177	-2.86457	2.97373
Dihydrozeatin	Global Aqueous - positive mode	3.15476	-0.467869	1.89415	2.35956	-0.764804	3.80503	4.51528	-1.31183	4.75445	1.0148	5.15517	-4.36888	1.9081	4.13416	5.0559	0.882719	2.55633	0.35862	1.41453	2.57749	3.81523	6.10799	3.74932		5.11196	1.07884	1.30062		2.66667		4.80852	3.69961	-0.0475328	2.8835	1.66054	-0.273878	-4.59852	4.01698	4.36484	2.70821	0.451449	1.18208	4.77811	1.94234	2.08903	4.04908	-0.530474	1.1111
Dimethylaminoethyl reserpilinate	Global Aqueous - positive mode	-1.01213	3.26463	1.31684	1.08635	1.21828	0.846858	0.854181	1.29296	0.740529	-0.139388	0.447832	1.47071	1.51102	-0.707042	1.30495	1.62353	0.690105	0.494151	1.0239	0.707758	0.0599236	0.864757	1.57785		-0.438817	2.58215	-0.783393		-0.393747		0.909572	1.48659	1.18068	-1.1119	0.922646	1.7627	0.0585784	-0.701336	1.74959	0.40684	2.15357	-0.730618	0.161819	1.53447	-0.480175	-2.32807	-0.58562	0.234723
DL-2-amino-octanoic acid	Global Aqueous - positive mode	0.469565	0.629039	-0.328342	3.06062	3.55005	1.71691	-2.53868	2.77846	1.52531	-0.472569	0.462131	1.09786	1.10774	2.09095	1.12609	3.86346	0.733225	1.52435	0.932427	1.71371	0.619795	-1.33697	-1.18278		1.85855	2.33337	0.0869497		1.24816		-0.121957	1.2705	0.586481	1.98423	2.52937	3.40975	5.62812	1.25339	0.722006	0.704868	1.3473	-1.80236	1.135	2.3635	1.17781	0.164975	-0.0430371	0.892212
DNOC	Global Aqueous - positive mode	4.20226	2.25742	4.70477	2.59701	1.26184	3.21182	1.30235	2.40821	0.30773	4.39345	3.89607	1.48886	2.93123	5.02929	2.45867	3.89412	3.52827	3.91717	6.07787	4.52711	2.12842	2.94396	1.58481		4.52401	3.11072	3.12497		5.72239		4.47054	3.757	2.73254	1.86756	3.27947	-0.347639	3.13804	3.39304	4.53265	4.10246	4.09774	-0.459326	3.24375	1.18897	1.81025	2.49272	4.36774	2.61481
D-Phe-Pro-Arg-CH2Cl	Global Aqueous - positive mode	1.11325	0.536991	3.38631	-0.19686	-0.131143	-0.833211	1.14577	1.2701	-0.986504	1.27265	1.30448	-0.0471092	-0.255248	0.970043	-0.826459	-1.19539	1.18837	0.232589	0.34014	-1.26965	-0.851967	0.523313	-0.126004		1.15481	1.33854	-0.0326491		0.202335		-0.736428	-0.308022	0.41393	1.27077	1.99983	0.133867	-0.535166	-1.33325	0.0233154	0.3075	-0.929915	2.29802	-0.624987	-0.72773	0.236484	-0.253236	1.77448	1.87997
D-Proline	Global Aqueous - positive mode	7.03445	8.64964	7.76285	7.46311	8.13397	7.05846	6.12884	7.24828	7.74403	6.82685	5.56796	6.14464	6.98778	7.11231	7.63316	6.48664	6.35998	7.79921	6.88692	5.85589	5.69716	3.59068	6.54491		1.37125	8.45257	3.44868		9.0403		6.6363	5.73368	7.5449	5.47184	6.97075	8.08313	7.68586	6.65938	7.70809	7.01227	8.06378	7.1644	4.1338	5.84723	6.04599	5.48383	7.16597	6.73523
Fagomine	Global Aqueous - positive mode	4.21524	6.22441	5.53565	4.97781	5.44002	4.37488	4.37872	5.49492	5.43325	6.17455	4.25802	6.72945	4.8639	3.71233	5.24852	5.78141	4.44679	6.05165	4.66466	4.46326	3.58085	5.16077	3.76454		1.83377	4.54078	6.23934		4.64653		4.90496	4.41559	5.94299	3.75292	5.00384	5.53043	3.05403	5.15717	5.88043	5.27999	5.62827	2.59713	2.46209	5.39009	6.26453	3.92511	6.33433	5.32368
Falaconitine	Global Aqueous - positive mode	4.18099	4.57192	4.07544	2.79978	2.08784	3.71128	2.23759	3.66871	2.99719	1.85237	-1.26083	-2.88877	1.73652	4.27327	2.79527	-1.02027	3.79272	1.85059	3.20567	2.85364	2.10216	0.615602	2.91072		-0.910593	1.84821	-1.60805		2.51433		0.595799	0.223098	2.43823	3.86422	3.99097	1.12398	3.63051	2.84253	0.748725	3.57038	1.96466	2.77875	1.47763	0.515069	1.09453	2.82709	2.60412	4.85071
Ferimzone	Global Aqueous - positive mode	1.86932	1.23002	-0.364126	1.06604	1.31062	1.43703	0.813007	0.717909	-0.0286096	2.024	1.3736	1.57404	0.961393	0.897041	0.587934	0.800734	0.698059	1.52817	1.76353	1.09551	1.9088	-0.0803593	0.214296		0.469325	1.48811	1.94562		2.22529		0.979444	0.98954	1.31464	0.215599	-0.0609959	1.10305	0.478599	1.63448	0.719363	0.15307	0.484422	-0.518913	0.846579	1.06784	1.62255	0.940349	1.00482	1.3225
Feruloylputrescine	Global Aqueous - positive mode	1.91105	1.10415	0.285891	0.928454	2.53187	-1.81691	0.841168	1.56278	-0.614361	-2.80754	2.39108	2.30942	1.93406	0.22957	1.33616	3.58209	0.197269	1.32516	0.964221	2.4354	-0.717331	4.01672	0.588416		0.769124	0.30664	2.88562		-1.33241		1.05892	0.305775	3.41491	1.69293	3.40487	0.903103	2.79554	2.55748	-2.05388	0.247842	1.60889	1.53942	1.49582	2.43608	0.916864	-3.38568	1.98059	1.09431
Flavinemononucleotide(FMN)	Global Aqueous - positive mode	-2.08735	0.658554	-1.42779	-3.58891	0.211293	-4.59892	-0.753127	-1.37677	-3.67811	-2.34461	-1.19094	1.66888	-1.4321	-2.41278	-3.24045	0.292939	-0.428732	-2.31373	-0.0496452	-0.195902	-2.15618	-2.75341	-0.789944		-0.53501	-1.56389	0.373572		0.0571368		-1.10973	-3.50215	-0.0484166	-1.48189	-0.808494	-3.20252	0.282509	-2.86349	-1.42134	-2.48381	-0.117316	-1.69059	-3.00689	-1.38964	2.06241	-2.87673	-0.164691	-0.541545
Gamma-Glutamylglutamine	Global Aqueous - positive mode	-4.56523	2.50677	1.14069	0.625404	2.19643	-0.989017	1.0059	1.3068	-0.471885	0.779744	-0.132712	1.88166	1.78219	-2.70642	2.44312	3.35489	1.62345	3.54014	1.90066	1.45714	1.18376	-0.765433	1.4657		-1.75109	2.30065	0.824669		0.729027		0.245361	0.645099	1.45224	-2.31285	1.52357	2.3467	2.79527	0.490907	-0.260638	0.79777	2.55856	-3.86768	-0.915393	1.12387	-0.0475002	-1.92435	1.59223	1.86449
Glycerylphosphate	Global Aqueous - positive mode	-1.13235	-3.8627	-4.05054	-0.408234	-4.86047	-0.281074	-0.338868	0.178164	0.838721	0.810194	0.265928	1.28966	1.45951	-3.91936	-0.136489	-0.259969	-4.51389	0.35153	-1.03333	-3.85452	0.75577	0.863616	-0.741644		-2.81	0.249871	1.14908		-1.28911		-3.46964	-1.50566	0.184804	-1.96891	-1.23027	0.522835	-0.253683	0.33483	-0.581076	0.600837	-0.775322	-1.43965	-1.03796	0.140589	-4.9601	-0.50185	-1.84229	-1.6582
Herbimycin	Global Aqueous - positive mode	1.44654	4.41203	3.49395	4.52328	3.25906	2.26572	4.43263	4.03113	2.18929	5.48207	4.55866	0.800388	4.66417	1.59631	4.11142	3.00171	3.74557	4.56059	3.7596	4.51263	4.60061	2.39825	4.78437		-0.49922	4.52312	-2.00003		3.35362		0.513048	6.07379	2.79603	0.952255	4.65493	4.54721	2.59658	0.95256	3.69881	1.44231	4.36825	2.70113	0.709737	5.17707	1.04606	1.19731	4.00293	4.28808
Hexaflumuron	Global Aqueous - positive mode	3.50728	0.397306	0.345464	3.43502	-2.65926	4.148	2.09746	-1.36142	5.02056	-1.32325	-2.62925	-6.01773	1.25035	5.19043	-0.395331	-5.54848	1.82749	-1.74857	2.61718	-4.66484	1.65098	4.83867	-4.95848		3.37144	-3.28844	-1.29547		-3.003		0.945213	-1.57128	-3.1468	2.93341	0.0826649	-0.392439	-4.41599	3.23286	-3.69415	3.91349	-1.96224	3.96923	3.61029	-1.42884	-4.2534	5.85673	-4.00837	-3.21649
Hexazinone	Global Aqueous - positive mode	0.465034	1.53769	1.31789	1.00671	1.72962	1.55808	1.56769	0.75217	1.99516	1.58474	2.04789	1.94979	0.876197	1.60575	1.15665	0.424855	1.39746	2.03391	1.65718	1.64816	2.56012	0.666089	1.49919		1.23003	1.23627	1.95044		1.69239		1.67203	1.62896	2.45345	1.27258	1.17471	0.00481419	0.241149	1.33241	0.798189	-0.138073	-0.903078	1.36475	0.233261	1.70999	1.97488	0.671095	0.686048	1.32958
Hypoxanthine	Global Aqueous - positive mode	5.35647	5.91855	5.05636	5.57045	6.86133	5.35606	6.26787	5.79514	4.47739	3.92318	6.99539	7.01606	5.42692	5.67552	5.92107	8.15106	6.24979	6.00332	6.30255	6.26631	5.98414	7.32104	5.97566		6.26563	5.96255	7.81599		6.13213		6.73194	5.00561	8.05391	3.46191	5.89875	5.38703	8.01843	6.22098	6.07341	5.28741	6.66377	-0.947171	6.46846	6.16809	6.37738	2.90981	4.78479	6.35441
Integerrine	Global Aqueous - positive mode	0.5013	1.45242	1.21614	-0.885918	1.58298	1.02542	-0.117113	2.45614	-0.868889	1.73185	1.45818	3.82887	2.00316	-3.25425	1.21562	2.19572	0.22701	3.04096	1.09444	0.90742	1.8155	0.0440988	1.60623		-1.47818	-0.322396	0.531556		0.645255		1.49355	1.44205	2.11924	-0.32207	-2.75733	1.69819	3.99593	-1.52359	-0.044495	1.31762	2.78581	-0.597636	-0.842758	0.853679	2.81118	-1.71271	2.28723	1.85385
Isoflavone7-O-beta-D-glucoside	Global Aqueous - positive mode	1.20455	-2.29054	-1.15507	2.34725	2.6675	2.47471	1.49809	-1.50149	2.23125	-1.66822	2.0892	1.75066	-2.68266	-0.147513	-1.12839	3.50566	0.861248	-2.97689	1.17046	0.939022	-1.82919	2.53194	1.60265		9.93152	-4.4209	2.65839		0.4332		2.4924	-3.89444	-5.13401	1.05839	-2.66696	0.645436	2.05429	-0.485181	1.28194	1.25495	-2.31099	1.59307	1.69175	-1.30114	0.458916	4.05922	-1.61171	0.179159
Kyotorphin	Global Aqueous - positive mode	2.37433	0.629932	2.43915	2.52264	0.242178	2.02336	2.10549	2.54523	2.32541	3.98332	1.33575	-0.171202	2.08438	2.99589	2.47139	0.865528	2.34345	1.95765	0.827247	1.05625	2.67711	2.15782	3.62966		0.815947	2.73592	-0.376409		0.971827		1.47894	2.57759	1.05825	2.13402	2.59975	2.1198	0.0654554	1.87126	2.67986	2.82687	0.759996	2.58037	1.75414	2.00468	-0.611183	0.937375	2.31544	2.40472
Lacto-N-bioseI	Global Aqueous - positive mode	3.19447	-0.367023	-0.272382	3.63757	2.3653	3.46234	2.61411	-1.81053	2.50019	-0.108415	3.93492	2.03704	-2.02054	3.592	0.315822	3.47374	3.17146	-1.11603	5.09121	3.81816	2.1841	2.00703	3.9973		0.87082	-2.13109	5.68091		4.04558		2.99301	-3.211	0.843924	4.07892	0.177082	1.59495	2.74754	2.7253	3.01545	3.40877	-1.6379	2.60548	2.11823	2.51797	2.13644	5.22801	1.58233	2.95198
Lankacidin C	Global Aqueous - positive mode	2.12535	2.06997	3.29471	3.11496	1.58446	2.8614	3.06886	3.98273	4.23916	3.85429	-0.0299546	0.133537	3.54372	2.88269	3.4464	-1.21595	1.98267	2.24162	2.87141	1.58357	2.23236	1.04372	-0.163067		0.926675	1.80099	-1.27135		-0.940733		3.32802	2.76121	-0.10619	2.93997	0.719125	3.30975	0.242615	3.11828	2.66875	2.74039	1.45862	3.31126	1.37646	3.174	0.486088	3.31262	0.622724	-0.724363
L-Arginine	Global Aqueous - positive mode	4.09464	3.04002	2.09505	5.39699	2.73039	6.22811	5.5054	1.59478	4.92483	3.74298	5.54904	-0.0709724	2.89038	4.76235	3.46653	3.59156	6.03926	2.01715	3.4717	4.22409	3.99677	6.2115	4.72552		5.85689	2.0575	3.05165		2.88483		4.68949	3.09645	3.05348	3.80169	2.63544	3.45118	1.63217	5.53616	6.07002	4.98414	1.16025	4.26	2.77454	5.03052	1.47095	5.33162	1.50047	2.22409
Leukotriene D4	Global Aqueous - positive mode	3.14801	1.27377	3.03097	3.98378	2.0742	3.21618	3.19183	2.96955	3.88378	3.58487	1.74756	-1.01073	3.12704	4.58882	3.19934	-2.9463	3.34903	1.36299	3.48751	2.07967	3.88975	4.05849	2.12311		4.29817	1.74614	1.00802		-1.18664		3.62733	2.92884	0.963203	3.85459	2.42992	2.36432	-5.89567	4.50659	2.31012	3.67029	1.58295	4.90298	3.5159	2.30092	-3.10223	5.31817	2.06459	1.59016
Leukotriene E4	Global Aqueous - positive mode	1.51867	-1.0642	2.85696	1.6035	3.38624	4.62531	2.0864	4.15943	3.11063	1.49579	-0.82472	-3.11197	3.99	3.05041	2.44483	-0.140506	2.65175	0.610212	2.43851	3.3616	1.14705	1.69284	2.44835		-1.77592	-0.0514486	-1.45976		1.65059		1.96047	2.17962	2.84271	2.30368	3.84172	1.78485	1.77482	2.35827	1.44644	2.17595	2.51455	3.01244	1.29113	1.74585	0.421186	2.92127	0.798941	2.82413
L-isoleucyl-L-proline	Global Aqueous - positive mode	-1.25564	1.50912	-0.369861	-0.895079	1.90705	-0.98082	-1.00269	-0.909559	-1.08729	-1.93391	-0.217636	2.37167	-0.810463	-1.15788	-0.615741	1.32741	1.19246	-0.457666	0.369085	0.59362	-0.287905	1.06192	-0.413387		-1.13665	-2.31688	0.640539		0.0304969		-0.565818	-0.2855	-0.0226099	0.224279	-0.52192	-1.9609	2.98595	-0.9417	1.74163	-0.828056	-0.614716	-1.46155	-0.0620301	-0.59947	-0.673574	-1.87955	1.35989	0.276752
Lividomycin B	Global Aqueous - positive mode	2.92221	5.07564	3.54534	3.43663	4.78863	3.76494	4.71311	4.6065	4.07649	4.20331	-0.726302	-0.249962	4.83289	3.10493	4.85765	1.67704	4.80032	3.88766	3.42742	3.62516	4.3636	1.82441	4.71436		0.774777	2.30161	-0.694378		1.51188		1.6185	3.15818	4.78065	3.05481	4.17616	4.42705	3.91475	2.67794	2.81667	3.9108	4.11907	3.42346	0.456434	3.27777	2.61913	3.21342	3.60035	2.81428
L-Norleucine	Global Aqueous - positive mode	5.62698	7.93762	7.28331	6.33162	8.26933	5.30421	5.67311	7.60111	6.47004	6.95028	4.10755	8.85115	7.08481	5.55548	6.89441	6.68141	5.2014	6.71412	5.91134	6.6416	5.76356	3.87593	5.06108		4.00547	8.10368	6.40734		5.85586		5.9337	5.91793	7.51688	6.03924	6.28517	6.7713	8.84983	5.57905	5.62313	6.01895	7.74902	5.43097	4.81994	6.07999	8.41674	3.43504	8.4205	7.25547
LysoPE(0:0/20:5(5Z,8Z,11Z,14Z,17Z))	Global Aqueous - positive mode	2.67262	2.91173	3.2558	3.01455	2.2487	3.39346	3.30713	2.7051	2.65244	2.96083	0.99814	-0.498619	2.79669	1.50662	2.99801	-0.0223865	2.54167	1.9193	3.15444	1.7965	3.09934	3.4437	3.54866		2.71262	3.04967	0.867744		1.1876		2.18873	2.43175	2.07564	2.55774	2.1745	2.87611	0.715626	3.10612	1.90241	2.24837	2.67488	2.99489	1.77988	3.19706	1.69425	3.99179	1.94983	2.67116
L-β-aspartyl-L-glycine	Global Aqueous - positive mode	-2.95959	0.406269	-1.46017	-2.26374	1.28612	-2.13001	-2.34104	-1.50952	-2.34533	-3.30657	-2.24805	1.74049	-0.908279	-2.94658	-0.232994	0.967635	-2.01042	0.391293	-1.69163	-2.01548	-1.84457	-1.89426	-2.85592		-3.62146	0.0790721	0.134962		-0.643505		-0.408201	-2.91995	1.64606	-3.16853	-2.47265	-0.780084	0.427035	-1.09916	-1.76171	-2.03605	0.909831	-3.74622	-2.16408	-1.97503	-0.242812	-2.75505	-0.956713	-1.5291
Mesaconitine	Global Aqueous - positive mode	-0.237806	-0.905729	1.34577	1.18266	-1.65958	0.0804157	1.39018	-0.62536	0.00338412	0.693675	0.400626	-1.65189	1.50412	-0.70358	1.37738	-0.143164	-0.333467	0.962695	-0.945623	-0.172191	-0.141755	-1.72052	-0.0932534		-1.87205	2.24726	-1.0215		-0.856156		-1.72698	3.41517	-1.06296	-0.860278	2.85532	1.40452	-1.43252	-0.883363	0.177694	-0.357899	-0.00141484	0.421744	-0.758373	0.186051	-1.48834	-0.15271	-0.0015427	0.365804
MID58087:O-6-deoxy-a-L-galactopyranosyl-(1-2)-O-b-D-galactopyranosyl-(1-3)-2-(acetylamino)-2-deoxy	Global Aqueous - positive mode	1.86563	0.215185	1.23825	3.67023	0.395632	2.8765	-0.138219	1.35278	2.79148	-0.489942	1.93336	-2.56343	0.345981	3.37799	1.91507	-2.4646	0.749581	-0.349983	1.25208	0.943448	0.818562	-3.14853	4.32508		2.55077	-1.34542	1.06554		1.50214		-0.332045	1.46878	0.297053	1.13964	1.18487	0.791554	-2.93299	-0.291263	0.189291	2.61587	0.647675	4.11759	0.866865	-1.67652	-0.957157	1.73516	0.661688	3.29635
MID66280:1,3-alpha-D-Mannosyl-(1,2-N-acetyl-alpha-D-glucosaminyl)-1,2-alpha-D-mannosyl-1,2-alpha-D-m	Global Aqueous - positive mode	-0.664073	-1.1555	-1.35925	-1.21597	-2.08871	-0.421156	-2.42281	-3.86416	0.707317	-0.642773	-2.83864	-2.02735	-2.09593	-1.0914	-2.41716	-3.25951	-3.33517	-1.30061	-2.81241	-4.29128	-4.95343	-2.46912	-0.634512		-2.4003	-2.52372	-1.6539		-2.15507		-0.548853	-1.03023	-4.57969	-1.98165	-0.599118	-0.605381	-4.06396	-1.38937	-3.34997	-2.20053	-3.00993	-0.0739839	-1.71146	-2.62022	0.281675	1.83369	-1.98794	-3.01983
Midodrine	Global Aqueous - positive mode	-0.350407	-0.564194	-3.04515	-0.509817	-0.385251	0.347722	-1.09973	-0.799633	-2.48773	-3.86868	1.1973	-0.493241	-0.249402	-2.15029	-0.447496	1.54367	-1.70946	-1.13372	-1.01745	0.182603	-2.18335	3.45496	-0.574207		-0.592793	-2.22475	0.572477		-3.11767		-1.79798	-0.671424	1.04469	-0.124918	2.07714	-1.83556	0.571278	0.732946	-2.75058	-1.43722	-0.973604	-2.93758	-0.20011	0.532091	-1.13093	-3.32181	-0.592715	-0.25778
Mycalamide A	Global Aqueous - positive mode	7.52894	4.60661	7.89451	8.37465	6.75527	8.35004	8.0525	8.22191	8.60653	8.77114	3.88627	1.41539	8.45349	7.51009	8.10669	1.32677	7.61771	5.6307	7.48382	6.83931	8.04843	8.59873	7.09721		5.73375	5.2456	3.56639		3.78461		6.02725	7.61268	5.92885	8.10744	7.70637	7.95455	3.21268	7.83058	5.16501	7.27014	6.17428	8.37204	5.89084	6.67361	2.43791	8.79402	6.35295	5.76698
N3'-Acetylgentamicin	Global Aqueous - positive mode	4.4122	1.52819	4.13542	4.68518	1.85045	4.3949	4.21827	2.8034	4.60175	3.4238	4.60389	-0.209056	3.59771	5.54525	2.82153	-0.958134	4.04708	0.92621	4.42194	1.99568	4.13736	4.17347	2.97213		6.91671	3.6373	1.28711		0.348487		5.19486	3.55249	1.01514	3.79272	3.1282	2.60477	0.420802	4.3578	1.94653	4.48719	1.32192	4.79057	5.29276	3.14434	0.226407	4.81546	0.327712	2.91632
N-Acetyl-ala-ala-ala-methylester	Global Aqueous - positive mode	4.366	5.95344	4.54936	3.61819	5.2242	2.94394	4.57336	4.06957	2.40409	2.00663	4.12012	5.91174	1.93612	3.17497	3.06758	6.5905	5.19324	4.41334	5.07897	5.17583	3.57312	0.410387	4.4809		2.17209	6.25417	2.05394		5.21994		3.47965	1.43212	5.15358	3.9704	4.74186	3.53502	3.76557	4.40366	4.347	5.37187	4.69268	3.59353	2.34584	4.4493	2.29742	2.43693	5.06867	5.51579
N-Acetyl-beta-D-glucosaminylamine	Global Aqueous - positive mode	1.30499	4.01952	3.36291	2.75262	4.07073	4.1396	2.9065	2.62989	3.89415	1.71118	1.87961	2.31262	1.7019	2.25298	2.62809	1.09529	1.59575	1.84655	3.22929	1.00781	1.58202	0.824425	1.49169		0.103982	2.76518	2.19865		3.11211		-2.6673	1.73917	3.69286	1.96221	1.90181	3.84513	2.22441	1.54587	1.59831	2.88146	2.65382	3.07171	0.856657	0.667529	0.669328	4.01095	1.66477	2.27857
N-Acetyl-b-neuraminic acid	Global Aqueous - positive mode	5.60862	5.097	3.55549	5.33862	4.41688	4.63068	6.20756	5.24794	4.27641	6.07929	7.02711	2.96922	4.48648	5.71792	5.39378	5.37231	4.76265	2.4904	6.25857	0.702774	5.62815	7.09841	3.854		5.44168	2.54384	6.1757		5.45785		7.26936	4.02737	2.94995	4.02276	4.75052	4.13999	2.83232	4.69391	4.85737	5.62298	3.55453	4.99585	5.35695	0.772573	3.20735	6.60552	3.90474	5.37527
N-Acetyl-L-Histidine	Global Aqueous - positive mode	0.483969	0.0965098	1.28584	-0.798702	0.237593	0.535278	0.231445	-0.675885	1.3297	1.30349	-0.236057	1.84927	0.0343464	0.63397	-0.280734	0.44553	0.574337	1.29399	-0.329719	0.808935	0.981474	-0.918719	0.770311		-0.316085	0.514416	1.22723		1.37734		-0.667615	0.387383	-0.471495	-0.818614	-0.440742	0.114018	-0.00900873	1.43431	-0.242397	0.188538	0.245977	-0.105293	1.04667	1.03123	2.53482	-1.43466	1.1928	-0.805722
N-Acetylmannosamine	Global Aqueous - positive mode	2.47409	-4.0004	-1.57349	2.8314	2.25835	3.45663	2.83198	-0.559658	3.92029	-3.25891	1.78655	3.51378	-2.61806	2.12684	-3.31421	2.31973	2.62039	-2.67444	1.34774	2.82125	-1.98791	0.792043	2.01235		2.82128	-2.38976	2.38124		-0.234641		-2.39383	-3.37374	0.649982	2.56715	-1.39386	-0.834966	0.138615	1.97136	0.539181	0.543272	-1.12977	3.81786	2.87728	0.388817	-0.106645	4.94939	-1.67019	-0.467957
Netilmicin	Global Aqueous - positive mode	10.9206	7.13432	-0.771442	1.4118	1.3434	0.450247	0.35188	1.58249	0.405198	2.39865	3.05929	3.64945	0.462431	0.0307401	4.61903	1.95979	5.43947	2.94893	0.559368	4.39988	0.220493	3.09199	3.6439		2.91801	-0.412805	3.09169		2.01804		4.24897	0.926152	1.73345	1.15393	2.72668	1.03919	1.60953	-0.974459	7.51333	0.623648	1.54549	0.858964	10.6796	0.839392	0.875799	0.859845	0.289115	4.51963
Octylamine	Global Aqueous - positive mode	7.22447	8.21206	8.15755	7.94723	8.03613	7.84616	8.08997	8.17697	7.90519	7.91917	6.16804	8.30367	7.94743	7.90884	7.9509	7.90238	8.49049	8.53449	6.5494	8.04168	8.62365	4.89103	8.0196		8.85789	8.63315	9.02844		8.58594		8.08567	8.06993	7.17777	8.62349	7.45036	7.85327	7.82579	7.66855	8.68667	7.7524	8.72749	7.99883	7.35402	7.91748	9.1715	1.25885	8.72913	2.94932
Oleandolide	Global Aqueous - positive mode	3.10417	0.161833	5.01513	5.06459	3.45633	4.85845	5.11479	5.02486	5.28976	4.33765	1.32642	1.13793	4.11661	2.62513	5.70883	2.32303	5.12657	3.7599	3.69715	4.58064	4.35144	2.68245	4.28617		2.03876	3.68857	-0.393158		4.59426		5.19151	1.54439	3.75831	4.3873	4.10557	4.78863	4.52641	5.45382	4.14443	4.02526	3.18836	2.03232	2.4631	2.16416	-0.640945	3.75376	3.3401	3.5094
Ouabain	Global Aqueous - positive mode	2.74146	3.57016	4.86739	3.92324	3.02579	2.6106	4.39225	3.77208	0.87857	5.1981	2.58755	-1.10394	3.5628	2.25843	2.45629	0.888435	2.5874	3.96438	3.48658	3.54366	3.40741	-0.350769	3.06845		1.72158	4.41691	-0.62146		1.13808		-1.63037	4.62891	1.61154	1.84357	3.3535	4.6746	3.03813	0.426923	2.89351	1.78156	2.89573	2.40633	2.53702	4.35457	-0.278076	1.89536	2.32165	5.45895
Papyramine	Global Aqueous - positive mode	1.12012	3.77511	4.16875	3.47279	4.12417	2.12077	4.33135	3.43214	3.73853	0.239777	0.309787	0.83888	1.72038	1.90626	2.94851	2.49803	3.23054	1.42399	3.60088	3.1462	2.38349	2.30685	2.44822		2.35804	2.80402	0.790981		2.57187		3.01521	0.36789	4.21015	3.62542	3.46779	3.58821	0.793229	3.86154	2.77415	2.45913	2.27963	1.26472	0.979427	1.97886	0.628033	1.55277	1.87455	2.21022
PE(20:5(5Z,8Z,11Z,14Z,17Z)/14:1(9Z))	Global Aqueous - positive mode	1.70685	0.314525	3.54489	1.54577	3.12617	4.53371	2.01247	4.29702	2.78349	1.52249	-0.528151	-4.61732	3.89794	2.94986	2.50676	-0.140506	2.42053	0.29542	2.26653	2.75499	0.941478	2.27669	2.10041		-2.61668	-0.556272	-1.45976		0.950632		1.13781	1.86764	2.79312	2.04455	3.94341	2.01624	2.18461	2.15827	1.82095	1.9628	2.36231	2.74693	1.2134	1.39642	0.421186	2.73985	1.25532	3.13646
Phoenicoxanthin/Adonirubin/3-Hydroxycanthaxanthin	Global Aqueous - positive mode	-0.481575	-0.473377	1.30319	-0.872368	-1.84202	-1.24787	-0.509351	-0.819969	-2.32096	0.23702	-0.968102	-0.141551	0.353215	1.24608	-0.527428	0.842576	-2.02449	0.702338	1.15415	0.39233	-0.538936	1.42842	-1.34098		1.51285	-0.302498	-1.05284		1.01861		-0.259294	0.69524	0.124462	-1.93087	-0.895274	-1.60875	0.491237	-0.768864	-0.609148	-0.326045	-0.289456	-4.41517	1.8953	-1.62657	-1.54207	-1.04356	0.692938	0.29056
Picrasin C	Global Aqueous - positive mode	3.97737	2.44312	5.21872	4.30294	1.35248	3.16453	3.06688	4.56315	6.06072	4.61955	1.80102	-1.61356	4.71266	3.21493	3.60901	-3.9582	3.37069	0.234754	2.74719	2.73408	3.82475	1.35963	3.73011		-0.216334	2.66371	-1.33225		-0.665347		5.87947	5.62319	1.26778	4.50194	4.0661	4.22679	-0.662557	2.82783	2.55287	5.47256	1.98997	4.18649	3.98635	2.34071	-0.641968	3.89454	4.28754	3.45039
Pristinamycin IA	Global Aqueous - positive mode	0.724482	-0.909044	-1.06551	-0.133448	0.616787	0.000690027	0.624945	-0.943004	-0.339623	-2.91577	0.96933	-1.60553	-0.568656	0.541791	0.521667	-0.68558	1.66178	-0.843978	1.39548	0.291244	0.980271	-0.474334	-1.68582		-0.382026	1.09973	-4.35186		0.867833		1.00794	-1.30319	-2.08208	1.09403	-1.11213	-1.86597	-1.28104	0.880018	-1.17281	-0.567706	0.470559	-0.297888	0.773348	-0.699141	-0.88515	1.05518	0.588993	-0.32278
Red chlorophyll catabolite	Global Aqueous - positive mode	-1.98735	1.41648	1.24807	1.21654	2.1795	-0.186406	0.738826	1.02424	-0.637838	0.405976	-2.71556	-1.0925	0.341241	-1.85733	1.20967	1.29808	0.259146	-0.615286	1.08284	-0.677424	0.507047	-1.92679	-1.37089		-2.73088	1.50719	-1.41308		-0.531375		0.777801	0.375087	0.26268	-2.0787	-0.821856	0.916372	-2.46086	-0.425326	-1.07553	-0.0480787	0.896526	-2.64734	-1.37553	1.43522	-0.150341	0.248402	-0.366064	-1.16208
Sannamycin B	Global Aqueous - positive mode	0.811185	-2.22309	-0.881877	-0.0674395	0.347544	-3.77573	-1.00869	0.230659	-1.19582	-4.44725	-0.471091	-0.121289	-0.896923	-1.4148	-1.13278	1.64877	-3.11375	-1.52974	-1.15305	-0.0933753	-1.89887	2.70263	-1.41921		1.42296	-1.87395	-1.03827		-1.27137		-2.77901	-1.42141	1.3789	-0.584809	3.03992	-1.71995	1.2525	-0.394248	-3.22746	-2.26856	-1.34386	0.636164	-0.448788	-0.976434	-2.10548	-3.7188	-1.29055	0.292916
Taurine	Global Aqueous - positive mode	1.63971	1.56015	1.54696	2.29597	1.67765	1.06334	0.713561	1.33922	2.04993	0.978829	2.80031	2.41397	2.47619	3.14817	2.39597	1.22921	0.945432	1.63798	1.17168	2.37718	1.49826	1.69865	2.22153		0.534831	1.38866	1.73768		0.405842		2.63629	3.262	1.54208	1.88368	3.05308	1.17193	-0.106117	2.00091	2.89978	1.67005	1.33193	-0.0556771	2.63658	1.3409	2.73677	1.40732	2.2971	2.4543
THTC	Global Aqueous - positive mode	-2.1494	0.235499	-3.01786	-2.64945	0.6993	-2.45943	-2.12633	-0.0500637	-3.57326	-1.6903	-1.05472	1.59485	-1.3459	-3.93609	-1.03785	1.5348	-1.30961	-0.100338	-0.715656	-0.849541	-1.92177	-0.430919	-1.75516		-0.743334	-1.37192	1.5944		-1.99686		-1.87629	-3.17583	-0.765711	-2.10822	0.0377184	-3.40202	0.913116	-1.25519	0.794087	-2.20519	-0.28307	-4.66596	-2.48829	-0.0195686	0.94727	-2.6432	-1.67077	-2.46546
Tylocrebrine	Global Aqueous - positive mode	2.53724	4.02182	3.00263	3.81904	5.0357	3.21743	5.11751	3.25726	4.4008	2.02486	4.14339	4.78571	3.70156	3.26206	4.00547	4.14542	4.46849	4.13507	4.68736	4.5707	3.38932	1.50233	4.57068		3.2247	5.51197	1.16693		3.97457		4.45923	4.2714	4.73774	3.68191	4.82134	5.03747	1.85357	2.09985	5.39358	3.86042	5.18797	2.36487	3.80679	4.74379	1.52329	0.00937993	3.24822	4.37942
Urea	Global Aqueous - positive mode	3.66244	-1.05136	-3.17996	4.6239	-3.73929	6.50576	-4.49522	-5.1647	5.82209	-1.26526	4.71613	-3.31904	-3.03494	6.33801	5.42206	-4.17935	-0.818567	-0.655847	1.98578	-0.354971	-0.288811	-0.551995	0.888035		-0.54338	-1.0369	2.57535		-2.37118		-2.53352	2.40249	-1.24199	2.50697	2.13784	3.53471	-1.35879	2.96129	5.56287	5.40573	-3.48426	2.2009	4.86027	4.42112	-1.78969	5.70418	0.265799	-4.42404
Withaferin A	Global Aqueous - positive mode	2.09623	-0.834979	2.33454	3.80744	1.63455	1.27728	2.15617	3.01321	3.41368	3.10129	1.94934	-3.02544	2.70858	-1.26123	2.90463	-3.85767	1.72832	2.25014	1.1253	2.68663	2.37106	3.81616	3.31115		-0.192389	2.75888	-2.44937		-0.0153202		-2.42697	4.17936	1.13233	2.57045	3.23143	3.74475	-0.26197	0.0970821	1.49286	1.4245	2.07165	2.23252	1.33373	1.67108	-3.04629	2.36692	1.95556	2.74918
γ glutamyl ornithine	Global Aqueous - positive mode	3.77191	6.26088	6.03012	5.32904	7.11433	5.19832	5.18382	5.80096	5.71282	5.11126	4.89865	4.28438	5.46404	5.51506	3.03459	3.57986	5.08221	6.08421	5.52026	4.31702	4.91848	2.25978	5.15691		3.59253	6.53618	2.02873		6.37366		3.88183	3.84805	6.34493	4.95718	5.01521	6.16303	3.73596	1.17257	6.14103	2.98654	6.66287	6.34053	2.65695	4.75062	4.33006	5.87907	3.99019	5.25424
δ-Valerolactam	Global Aqueous - positive mode	5.12631	6.54223	7.61259	7.93474	8.86857	6.8492	4.87287	6.57244	6.21966	4.04791	1.13357	8.05654	6.16885	5.60843	3.0572	7.51029	5.94133	6.19773	5.92129	7.11094	7.2434	4.07415	6.91472		4.74048	5.36648	7.88652		7.58843		4.19565	5.07591	7.61264	7.87738	6.50551	4.82856	9.78895	6.34963	4.69764	6.87072	7.57853	2.50412	6.09902	7.1841	8.04914	4.68536	7.39621	8.48054
2,6-Dimethyl-hexadecanoic acid	Global Lipidomics - negative mode	5.53161	4.39552	3.89543	3.57046	3.07925	3.51885	3.24166	3.15877	2.50773	3.40295	2.79764	2.58321	3.53971	4.54849	3.33802	2.66269	3.78358	2.59411	1.67401	3.38929	2.12113	2.30334	2.10385	2.85444	4.32521	2.72101	3.26558		4.41097		3.52427	2.74644	2.45952	4.21437	3.15064	3.36571	2.2292	3.80349	4.21998	4.12587	4.14363	3.76785	3.54678	3.27993	3.47801	4.62546	3.77646	3.3039
6-ethyl-tetradecanoic acid	Global Lipidomics - negative mode	3.88375	3.49768	3.81472	3.41572	3.50497	3.25075	3.58802	3.48558	2.35625	3.23495	3.23399	3.16631	3.46607	3.80873	3.53451	2.97814	3.58322	2.76905	2.86193	3.05262	2.80662	2.98853	2.45125	2.85766	3.19521	3.85543	3.33161		3.76541		3.20322	2.83691	2.81232	3.65382	3.24241	3.05071	2.73689	3.28509	3.63547	3.89755	4.00112	3.41529	3.40856	3.24282	3.32421	3.43777	3.24531	3.28512
cholesterol sulfate	Global Lipidomics - negative mode	2.84948	4.41449	2.69273	4.09354	3.55514	3.6029	3.61032	4.69256	3.72497	3.59877	3.57083	3.82521	4.70165	4.68415	4.85311	3.90186	5.24643	4.57461	3.39152	3.089	4.00397	3.14465	3.52698	3.29671	3.20294	3.83193	4.25825		3.77739		3.75746	3.73165	5.38137	2.90639	3.83249	3.99069	4.27826	3.22737	4.09816	3.53636	4.86094	3.61604	4.16829	2.95627	5.35992	3.28765	3.41139	3.52223
DG(17:1(9Z)/18:0/0:0)[iso2]	Global Lipidomics - negative mode	1.15423	-0.403304	-1.01769	-1.44989	-1.81679	-1.05791	-2.18804	-1.8982	-3.92335	-1.88863	-1.42395	-2.6119	-1.94913	-0.324676	-1.63252	-2.5281	-1.19595	-2.86268	-3.28984	-1.95222	-3.92792	-1.97659	-3.67034	-2.29207	-0.769472	-2.56345	-1.8105		-0.0553732		-1.18988	-2.64363	-3.09682	-0.545566	-2.07293	-1.72721	-4.16164	-0.482485	-0.627718	-0.851183	-0.539066	-1.38777	-1.10798	-1.57937	-1.61321	-0.00735712	-1.1104	-2.18503
Digitoxigenin	Global Lipidomics - negative mode	0.775367	-0.445725	-0.169698	-0.775797	-1.17968	-0.441684	-0.0229242	-0.602209	-1.36599	-0.819694	-1.51064	-1.46183	-1.07381	0.607245	-0.970091	-1.9155	-0.870571	-0.908806	-2.03594	-1.34321	-0.26961	-0.236231	-1.86919	-2.8709	-0.208012	-0.400836	-0.693941		0.230922		-0.339841	-0.691338	-1.41727	-0.365183	-0.909539	-0.724738	-1.14853	-2.49022	-0.497935	0.100181	-0.000922439	-4.19182	-0.798751	-0.65689	-2.73825	0.438449	-0.724054	-3.52611
Galbeta1-4Glcbeta-Cer(d18:1/16:0)	Global Lipidomics - negative mode	1.15864	-0.408252	-1.30261	1.50038	0.745365	-0.686191	-1.03863	1.23384	-0.156409	-0.583945	2.22675	-0.422787	1.23843	1.7868	1.10143	1.0888	0.578492	-1.66476	-0.468712	1.44147	0.217598	2.56352	-0.990121	-1.50683	2.18787	-1.61387	-0.400138		0.634725		0.0544448	-0.123976	-0.267735	1.18825	1.41488	0.567445	0.460786	0.506365	-0.103411	1.34443	-0.164181	-2.66064	2.90305	2.41713	-0.811601	0.863461	2.29109	0.160454
Galbeta1-4Glcbeta-Cer(d18:1/24:1(15Z))	Global Lipidomics - negative mode	-0.471301	-0.950501	-0.540509	-0.300643	-1.56225	-0.740411	-0.754941	-0.335851	-2.04124	-1.18544	0.0687313	-1.01179	-1.41478	-1.57172	-3.16163	-0.463708	-0.489679	-1.43853	-0.749348	-0.257	-0.891791	1.04032	-1.13976	-0.666934	1.52286	-1.12782	-1.1055		-0.81917		-1.51561	-0.935804	-1.10936	-0.704171	-0.73793	-1.46622	-1.19084	-1.88365	-1.74934	0.0564745	-1.55176	-0.718365	1.52494	1.09735	-1.12913	-0.505403	0.674476	-1.62353
methyl9,12-dihydroxy-13-oxo-10-octadecenoate	Global Lipidomics - negative mode	0.810196	0.637326	0.909119	0.84722	0.995499	1.04399	0.896122	0.647954	0.0982866	-0.0201906	0.3647	-0.300149	0.289474	0.561073	0.819169	0.73106	0.796233	-3.23096	0.163874	0.540395	0.439145	0.0177517	0.336697	-0.0288539	0.143376	0.987683	-0.423917		0.927609		0.135574	0.387947	0.427794	0.876915	0.560903	0.666264	0.315911	-0.637082	0.821514	0.944801	0.67404	0.14408	0.842726	0.454162	0.3434	0.587955	0.447713	0.663019
Norselic acid D	Global Lipidomics - negative mode	0.549578	0.420474	0.0306405	0.897558	0.848303	0.953041	1.2684	0.994	0.346356	1.91313	0.174131	1.13246	1.38381	0.988975	0.895338	0.860014	2.34395	0.814673	1.52882	0.130309	0.100382	0.364828	0.350514	-0.0716997	2.05515	1.00781	0.723156		1.43524		0.612559	-0.0538892	0.643074	1.41918	0.590232	1.25254	0.798632	-0.758726	0.778923	0.767566	1.06696	-1.15578	-0.0254028	0.669764	1.52922	0.30125	0.689005	1.0018
(9S,10S)-10-hydroxy-9-(phosphonooxy)octadecanoic acid	Global Lipidomics - positive mode	4.4942	4.37507	4.19159	4.87671	4.80758	4.79006	4.52748	4.55339	4.1128	4.63957	4.96906	4.40835	4.61954	3.27	4.34702	4.42915	3.22471	4.61486	4.76251	4.61511	4.53347	4.72585	4.73067	3.93319	4.88108	4.38008	4.80779		5.06114		4.29361	4.17646	4.8859	4.40011	4.34715	4.49359	4.19162	4.78646	4.49055	4.53094	4.56468	4.66414	4.29691	4.51895	4.2292	4.8603	4.58874	4.28366
1-(O-alpha-D-glucopyranosyl)-3-keto-(1,25R)-hexacosanediol	Global Lipidomics - positive mode	1.53906	1.70183	2.08229	1.83096	1.52578	1.54604	1.77532	1.44403	1.69421	1.51932	1.99023	1.26835	1.98057	1.72808	1.61288	1.4766	1.62166	1.38114	1.97964	1.56322	1.79531	1.77115	1.42992	2.34516	1.73421	1.56588	1.37852		2.02673		1.20185	1.72209	1.7022	1.51829	2.00678	1.64419	2.06881	1.53364	1.45878	1.64241	1.61525	1.46443	1.13724	1.8287	1.22276	1.79009	1.52749	1.27151
1,3,5(10)-Estratrien-2,3-dial-17-one2-methylether	Global Lipidomics - positive mode	6.66395	3.03395	0.179008	-0.970195	-1.19125	-0.529668	-0.0769093	0.605278	0.992596	-0.524297	1.55266	2.26095	1.62933	1.08018	2.15128	1.90534	1.75652	1.252	2.14423	6.76221	0.662961	2.51519	1.70714	-0.451009	1.83686	2.01158	5.35591		2.68734		1.51262	1.7193	4.08498	2.58479	1.89015	1.02295	-0.599274	4.71656	5.93909	0.335945	4.65975	1.60591	7.44484	0.680919	0.466306	1.45857	4.63309	0.459364
12-amino-dodecanoic acid	Global Lipidomics - positive mode	-1.92352	-2.12651	-4.26882	-1.48714	-2.73542	-1.80391	-2.92155	-2.3579	-0.958576	-1.46234	-2.15145	-1.58695	-1.33216	-3.07078	-2.39216	-1.21675	-3.07948	-1.61884	-2.23176	-2.76032	-2.07732	-2.05317	-1.88787	-2.87577	1.71235	-2.46418	-1.45817		-1.11384		-2.43969	-1.90646	-2.1003	-0.229661	-2.59881	-2.26496	-2.88433	-1.26511	-1.81779	-2.13421	-1.5452	-3.64024	-2.95195	-1.31574	-3.0678	-1.67486	-2.56821	-3.04233
1α,25-dihydroxy-22-oxavitamin D3 / 1α,25-dihydroxy-22-oxacholecalciferol	Global Lipidomics - positive mode	1.07852	0.484211	1.14401	2.02413	0.0623554	1.64428	0.869069	1.21758	0.958723	0.638286	1.14197	-0.257357	0.964623	0.927517	0.899655	-1.65475	0.880079	0.185844	1.18672	-2.38782	0.223293	0.969115	0.614925	0.98195	-0.97787	0.705028	-0.893408		0.159836		-0.752718	0.960227	0.55322	1.23805	1.47114	1.00315	1.33081	1.67078	1.55907	1.37983	0.895176	1.06399	1.71592	0.666942	0.936971	1.89936	1.3344	0.729791
26:2(5Z,9Z)(24Me)	Global Lipidomics - positive mode	5.93588	-2.29407	-2.84208	1.01895	-3.12273	-2.64639	-3.19844	-3.02003	-4.69618	-2.69483	-3.00475	-3.7352	-2.56048	-3.04374	-2.60827	-2.37715	-2.93124	-2.60305	-2.80349	-2.97313	0.288643	-2.84073	-2.47944	-2.71633	-2.35261	-2.58726	-3.9378		-2.39472		-1.86393	-3.27339	-2.50047	-1.50117	-2.2662	-3.68294	-2.11978	-4.23259	-3.59036	-2.22248	-2.76734	-2.43008	-1.10021	-3.47025	-3.31157	-0.192068	-2.57915	-2.05956
3,5-Di-O-methyl-8-prenylafzelechin-4beta-ol	Global Lipidomics - positive mode	3.91411	1.7743	2.5672	3.12641	1.6082	3.94344	3.02673	2.95601	2.74285	3.86447	4.10348	2.86505	4.24528	1.90388	3.27839	2.86351	0.867342	4.05037	3.44199	3.14454	2.13711	3.44444	3.76047	1.85665	3.47509	4.08108	3.31953		3.73662		2.86412	3.75902	3.56392	3.58889	1.98365	2.9066	3.46622	3.18006	3.04561	2.03564	3.06064	4.09233	4.63928	3.2735	2.19799	4.13904	3.93043	4.2132
3beta-(3-methyl-butanoyloxy)-villanovane-13alpha,17-diol	Global Lipidomics - positive mode	4.30296	4.67679	4.81301	4.82451	4.77934	4.32304	4.92627	4.15852	4.68025	4.13263	4.29474	3.86086	4.01385	4.28747	3.94022	4.21799	4.12418	4.07238	4.7701	4.37714	3.54085	4.13182	4.25031	4.44452	4.39173	3.56788	4.59633		4.44187		3.66222	4.50617	4.27478	4.18257	3.82529	3.37743	4.76781	4.674	4.07326	4.11389	4.55205	4.46725	4.14142	4.44459	3.77782	4.64687	3.97423	4.5392
3beta,6alpha,12alpha-Trihydroxy-5beta-cholan-24-oic acid	Global Lipidomics - positive mode	2.24965	1.48962	1.76855	2.7727	1.93229	2.99605	2.06216	2.58007	1.60999	0.291643	1.83732	2.21567	0.604552	-0.056067	0.557674	0.0448396	0.6985	0.19545	0.930062	0.237814	1.17455	2.56619	-0.04129	0.856367	0.350563	0.32946	0.754827		0.463309		0.0105935	0.755631	0.336821	2.61396	1.98507	1.64523	3.18771	2.09544	2.24524	1.98611	1.95282	1.65192	5.2447	1.62616	2.96632	2.528	2.07681	2.61409
Behenylalcohol	Global Lipidomics - positive mode	-0.0343597	-0.142665	0.8424	0.133426	-0.0742408	0.388429	0.455519	-0.292891	0.654663	-0.0820366	0.421467	-0.672604	-0.273199	-0.0771262	-0.0735118	8.87136	0.0488394	-0.748271	0.0856461	-0.0233149	-0.0983892	0.23262	-0.373632	-0.0741954	0.153261	-0.442169	-0.597857		-0.000654655		-0.436147	0.397263	-0.195885	0.743288	-0.156019	-0.324025	-0.269192	8.83365	0.419978	-0.0502363	-0.355277	-0.0618333	-0.482346	-0.486212	-0.305231	0.306393	-0.552778	-0.505742
C10H14N2	Global Lipidomics - positive mode	4.41287	4.09174	0.954313	5.48866	5.14276	4.3674	6.31681	1.17642	2.21371	10.2055	6.96311	0.44622	1.58588	5.75276	0.580241	0.151196	-1.31792	0.427082	0.82236	4.12415	2.86794	0.544968	0.140171	-0.780906	1.49952	0.652667	5.79963		5.55613		1.07651	-0.251924	0.121576	2.60091	0.899286	5.58047	-1.8416	-0.268982	5.51901	-0.145892	0.735938	3.37372	1.47358	2.9894	0.0219648	5.20365	-0.729152	3.36473
C10H18N2O2	Global Lipidomics - positive mode	2.13705	3.9058	4.65104	6.57128	7.46351	3.50614	1.89522	3.60395	3.50186	-0.829707	-1.21278	5.85205	4.39276	2.29283	0.35333	6.2433	2.26914	3.8987	3.22734	5.71698	4.15752	0.66807	4.32548	3.70968	0.621457	2.57016	5.62248		3.90393		1.14384	2.49041	5.94754	4.27246	3.98055	1.55131	9.05557	3.54139	0.81341	3.9232	5.79696	-0.551401	2.8246	4.78722	5.0378	0.367491	4.47727	6.4812
C13H24NO3	Global Lipidomics - positive mode	0.808562	1.63254	0.997944	2.12005	1.55128	3.08436	2.14294	1.85218	2.63186	2.14268	2.504	1.71784	3.65218	2.74575	2.35167	3.29521	1.27369	3.14204	2.72984	3.08789	2.32473	2.04688	2.78463	0.952141	1.69388	3.0031	2.33917		3.39196		2.67129	4.03548	2.50292	0.967012	2.68948	2.43748	4.03723	2.12394	3.5759	2.67306	2.77116	-3.09725	1.05714	1.82283	1.5342	2.1364	1.31361	1.56366
C14H30O8	Global Lipidomics - positive mode	8.19471	4.28063	-2.40595	0.0122015	-0.359214	1.65445	-1.81396	-0.590043	-0.443588	1.99676	1.55729	2.86195	-0.346626	-1.96825	3.40414	1.09452	3.08506	1.23107	0.519173	6.06991	-0.137233	2.88862	1.90946	-0.424146	1.12458	-0.754003	4.22039		0.67108		0.817871	0.138223	0.176214	0.104618	2.2273	0.655333	-0.358338	3.98142	6.2055	-1.11586	3.89068	0.560174	8.78988	0.87265	-1.00674	-0.251979	-2.66871	1.92156
C17H3N2O21	Global Lipidomics - positive mode	2.42153	2.2632	2.91363	2.71911	2.33524	2.75671	2.52377	2.32689	2.63487	2.62979	2.82453	2.25443	2.55505	2.66105	2.56582	2.36639	2.49023	2.22333	2.76877	2.35462	2.78208	2.49317	2.36194	2.84923	2.52998	2.48405	2.29629		2.70817		2.19639	2.65146	2.45136	2.29688	2.55508	2.46159	2.96425	2.5518	2.28247	2.67269	2.29621	2.33343	2.12078	2.20315	2.15221	2.65752	2.58292	2.06279
C18H38O10	Global Lipidomics - positive mode	9.04794	4.60273	-0.592101	0.503459	0.0373148	1.78137	1.18242	0.165673	0.612412	1.14747	2.32022	1.97575	1.46916	1.95217	3.62455	0.905242	4.15122	2.08912	2.29499	3.55928	-0.328476	2.20995	2.34199	0.5108	2.66258	1.54753	1.82778		0.85239		2.51606	1.36761	0.0994049	0.321362	2.01929	1.03596	0.387548	3.48609	6.43529	0.759507	1.13832	0.605199	8.25169	0.823485	-1.18973	2.03148	0.0871831	2.69359
C20H15N3O22S	Global Lipidomics - positive mode	2.00354	2.09754	2.52986	2.3477	2.04649	2.25701	2.35693	1.98017	2.21554	2.16338	2.50212	1.73296	2.07159	2.14883	2.23194	1.81879	2.14562	1.86731	2.34193	2.05835	2.31824	2.2501	1.97428	2.68707	2.25544	2.21545	1.81075		2.37658		1.60813	2.39558	2.21611	2.00352	2.26174	2.29067	2.54755	2.07495	1.9696	2.12324	2.12623	1.89759	1.73617	2.02369	1.81824	2.3515	1.96544	1.65077
C21H29N5O4	Global Lipidomics - positive mode	-0.850482	-0.929476	-0.811567	-0.725563	1.69482	0.310442	0.261256	-1.52693	-0.719686	0.918641	1.03164	-1.6938	0.50661	1.51129	-1.29508	-0.998687	-2.94117	-0.587795	2.04488	0.00778767	-1.64271	0.0122074	-0.504624	-0.455818	1.35142	0.894509	-1.0272		2.03711		0.31503	0.692485	-1.06691	-0.564516	-0.346291	-0.5171	-2.16597	-3.4568	-2.17184	-0.0227555	-0.90998	0.267102	1.01948	1.03759	-2.39539	1.42531	-0.433753	0.392522
C22H52N26	Global Lipidomics - positive mode	3.02918	3.00355	3.34632	3.30803	2.96609	3.14757	3.22183	2.89182	3.2061	3.09211	3.26877	2.72419	3.05992	3.18508	3.06572	2.81946	3.16512	2.78434	3.16708	2.92764	3.33462	3.1412	2.84583	3.54777	3.15994	3.10947	2.80743		3.47214		2.67799	3.18045	2.93399	2.71157	3.16459	3.10521	3.41151	3.04727	2.96196	3.09261	2.91458	2.83377	2.52281	2.9522	2.61756	3.30869	2.9845	2.71194
C24H21O24S	Global Lipidomics - positive mode	1.28382	1.09718	1.83588	1.55934	1.18321	1.40793	1.83994	1.27002	1.41354	1.41738	2.05298	0.824861	1.36675	1.54965	1.74485	1.55857	1.74966	1.16221	1.7046	1.25659	1.48371	1.33465	1.03077	1.6976	1.42728	1.62022	1.20372		1.42781		0.825737	1.66164	1.33754	1.52911	1.48948	1.3057	1.54935	1.27828	1.22787	1.07708	1.2455	1.21489	0.934185	1.14012	1.002	1.47983	1.36324	0.873786
C24H55N4O13	Global Lipidomics - positive mode	7.506	1.79177	0.259632	-2.00892	-1.6002	-4.29375	-0.815337	0.466505	-0.85635	0.685074	-0.339093	-1.9324	-1.4884	-2.97767	0.791084	-0.229898	3.97641	0.294281	-2.63501	2.1114	0.288643	2.07822	-0.857358	-0.451658	0.72808	-2.76821	-0.483201		0.0341985		3.21382	-1.2143	-2.82696	-1.09541	-1.74864	-1.81136	-0.397056	-1.49951	4.67711	-1.71394	-3.35679	0.404099	8.55136	-2.05633	-3.36959	-1.67039	0.487035	0.599643
C27H36N14O5	Global Lipidomics - positive mode	6.68416	4.83851	4.34135	3.93251	5.28424	4.72735	3.33596	4.97077	4.09478	-1.01546	3.07287	4.1349	-0.0768034	-0.0923001	1.83765	-1.12003	0.871246	-0.896442	2.45873	-0.17821	3.07274	3.28889	-0.0722864	0.635782	-0.0593244	-0.161182	3.52535		0.0581277		-1.02802	-1.1517	0.659263	6.20745	2.84387	4.70234	3.61495	4.20318	4.11709	3.40267	2.97624	5.29816	3.65507	5.22437	5.51098	4.54038	3.75131	4.50797
C30H58O4S	Global Lipidomics - positive mode	6.38501	5.1062	5.61652	5.59933	5.19629	5.61535	6.73393	6.66909	5.64273	5.1561	5.45317	4.97187	5.16913	5.3275	5.22132	4.89465	6.29128	4.84461	5.50501	5.03283	5.39994	5.17271	4.95846	5.64998	6.11614	5.31232	4.94824		5.3386		4.89159	5.49094	5.12785	5.12544	6.15166	6.29785	5.76334	7.05947	5.65509	6.35084	5.05115	5.06384	6.81581	4.9309	5.1625	7.53782	6.18546	4.90079
C33H17N14	Global Lipidomics - positive mode	0.971424	-2.11596	-1.11288	-1.49879	-2.60422	-0.450075	1.32434	1.45378	-1.65652	-2.03943	-1.58918	0.215158	-2.04612	-3.64699	-2.2446	-0.450995	-0.909618	-0.888479	-2.0074	-0.828325	-1.93583	-2.64766	-3.27236	-1.54122	-1.70422	-1.47159	-0.0511768		-0.550524		-2.81074	-0.287543	-1.00848	0.532267	2.13245	2.0561	2.10749	-1.24915	1.91798	1.30326	-1.57276	-1.62512	2.21933	-2.32648	1.43832	3.79981	3.28489	-1.89878
C36H72N2O2	Global Lipidomics - positive mode	2.78078	2.69776	3.34073	3.04497	2.70722	3.02621	3.02211	2.60533	2.93349	2.90089	3.19624	2.48702	2.71157	3.07306	2.94376	2.67104	2.99598	2.47039	3.27389	2.53998	2.99131	2.94706	2.71891	3.3464	2.9408	2.93657	2.68998		2.90126		2.4349	2.92543	2.80241	2.50006	3.04564	2.75077	3.14658	2.94108	2.79845	3.00422	2.68195	2.86448	2.35791	2.74246	2.58949	3.06677	2.57343	2.41942
C38H66N	Global Lipidomics - positive mode	-2.27861	2.21931	2.29295	1.97647	1.84685	1.95293	1.25388	-1.61558	1.80149	2.32018	2.65241	1.62783	2.45595	2.52456	-3.85341	1.33522	2.27796	1.11463	2.46861	1.68189	2.56475	1.64629	2.21839	2.30551	-1.4485	1.74743	1.5202		-0.444628		1.85164	2.39623	1.70486	1.89185	1.76458	1.42119	2.44217	1.46963	2.23847	-3.69087	1.85076	1.46989	-3.03889	-0.286202	1.87425	-3.04429	1.85123	1.45189
C38H79N	Global Lipidomics - positive mode	1.33282	1.6729	2.22434	1.28365	1.72234	1.75389	1.76338	1.59713	1.59651	1.29404	1.86296	1.33091	1.65082	1.81644	2.14992	1.16847	1.814	0.916005	1.3929	1.52746	1.65312	1.32676	1.35398	2.37383	1.61119	1.57885	1.47222		2.23609		1.8167	1.87779	1.4643	1.08419	1.71033	1.19047	1.82948	1.79797	1.20253	1.94605	1.47014	1.31742	1.32658	1.41714	0.948448	1.93899	1.30103	1.18558
C6H16N3O4	Global Lipidomics - positive mode	2.31668	0.634745	1.07246	-0.649823	0.0403671	-0.0708698	0.555223	0.0759002	0.998629	-0.844654	0.346657	-0.0464086	0.313336	0.751357	0.632103	1.10762	0.131576	0.786246	0.0562619	5.17868	-1.56212	-0.761633	-0.00820139	-0.546196	-0.130945	0.399425	4.06696		-1.23995		0.184182	0.325134	-1.79916	-0.443951	1.31845	0.802278	1.97215	1.69697	4.38288	0.427126	3.4336	-0.861998	1.77277	-0.95747	-0.596044	0.454303	-1.5666	-0.0829139
C7H11NO	Global Lipidomics - positive mode	-2.47575	-1.48768	0.174019	-1.46243	-1.86827	1.44985	-0.0620144	-0.053185	1.25508	-0.166142	1.53585	-0.101422	1.50639	0.429199	1.09417	1.28345	-0.514353	1.28968	0.0219805	0.562523	1.23834	-0.122046	1.51788	-2.66066	-0.51179	1.39525	-0.242714		-3.04335		0.665325	2.41819	1.10592	-0.264098	-0.651185	0.89889	2.47076	-1.18891	1.15212	-0.053028	0.173675	0.336948	-2.86952	-4.1354	-0.304613	0.0733037	-0.234193	-0.492891
C7H8N4O2	Global Lipidomics - positive mode	0.972536	2.93804	1.53153	2.62076	2.56546	2.59404	2.60811	2.00348	1.0648	3.09027	3.33508	0.786167	2.97432	3.76232	3.00702	0.93999	2.71286	3.88412	3.48444	1.15376	0.846276	0.0482571	0.0145479	0.776729	3.60865	4.07976	0.751055		1.17492		2.63449	1.77969	2.42106	-0.383589	-2.37869	1.5421	0.422305	1.96064	1.56586	2.13837	2.98005	0.91749	0.441184	0.998972	1.37481	2.38292	0.968519	1.37044
C8H14N5O	Global Lipidomics - positive mode	-0.274315	1.8807	-0.686008	1.95459	1.22166	2.00026	2.13203	0.6746	0.982267	4.07253	2.30204	0.552937	1.79714	2.00538	1.58882	0.141814	0.952258	1.9484	1.28003	1.39476	-0.573051	6.90819	-0.393514	0.0661303	-0.412269	2.31783	2.20981		1.50293		1.23343	0.884095	1.31307	-0.0572988	1.5416	2.18061	-1.7718	0.984877	0.299325	1.75269	1.34476	0.239497	-0.313534	1.32806	0.641294	1.77463	0.567015	0.429667
C8H4O3	Global Lipidomics - positive mode	1.69063	0.505317	0.19638	1.00147	-0.0235692	-0.727852	1.33709	1.17181	0.879292	-0.684296	0.89516	-0.210585	-0.0735109	-0.942013	0.009396	0.0371169	-1.54619	1.26607	0.292762	0.952019	-0.122711	1.01109	0.293573	0.348093	-0.0807766	0.495448	0.259085		0.966521		1.05297	0.953038	0.324725	-0.11752	0.813499	0.73903	-0.0757529	1.39339	0.993974	0.137971	1.2049	0.091293	-0.156367	2.09412	-0.180628	1.83446	1.03565	0.849256
C9H16N2O2	Global Lipidomics - positive mode	-0.0891513	1.93881	2.1195	2.57713	2.13914	3.97417	2.75926	1.83561	3.67195	1.84364	3.8192	2.10542	3.7478	2.3533	3.27317	3.16504	1.18939	3.19336	2.15954	2.83097	3.4584	2.82671	3.91464	0.0505443	2.64767	3.45272	2.38534		1.26421		2.16189	4.57989	3.09322	1.60217	2.26842	3.1093	5.23246	1.73067	3.38764	2.01098	2.23707	-1.66214	-0.0612198	1.50655	2.04831	2.63617	1.26325	0.426454
Cannabinol	Global Lipidomics - positive mode	1.92111	-0.222162	-1.23896	-0.580439	-1.04778	1.13312	0.371145	-0.138413	-0.582718	0.683479	-0.291117	-0.55348	1.52017	1.32689	0.420071	1.17586	-0.997328	1.36903	1.6544	0.947805	-1.2164	2.26456	-0.000805646	0.76007	1.60142	1.27332	-0.10052		2.01896		0.957168	1.56539	-0.436632	0.942112	0.693758	-0.0361827	0.740153	-3.82845	0.787622	1.16572	0.199315	-0.182573	2.9007	0.186309	-0.843877	0.596651	1.11877	0.83217
Chenodeoxycholic acid glycine conjugate	Global Lipidomics - positive mode	2.97122	2.10954	2.65862	3.32768	2.47539	3.45604	2.58338	3.11604	2.20325	0.981681	2.45558	2.73749	0.95897	1.14134	1.0506	0.870659	1.047	0.913445	1.79057	1.16212	1.50239	3.12381	0.867762	1.52221	1.04045	0.954915	1.13541		1.33515		0.591907	1.03178	0.807596	3.17312	2.65855	2.27723	3.66613	2.78527	2.84696	2.57402	2.52334	2.20526	5.51727	2.30303	3.60764	3.18226	2.63569	3.2477
cholesterylbeta-D-glucoside	Global Lipidomics - positive mode	3.58186	1.72551	2.61146	2.30724	1.98717	2.20652	4.94377	4.69065	3.4084	2.13153	2.35485	2.49794	2.16911	2.16516	2.74857	1.63477	3.41108	1.75922	2.13427	1.94146	2.50229	2.04694	1.74229	2.56958	5.84884	2.37987	2.04229		2.68538		1.71465	2.43897	1.90972	2.2187	4.49499	3.82269	3.55234	3.75848	4.32804	3.58705	1.64622	2.1652	4.52013	1.66116	2.97094	5.71286	4.17443	1.75338
cyasterone	Global Lipidomics - positive mode	8.67854	3.44476	0.259632	-0.956733	-0.972838	0.254551	-0.61744	0.098628	-0.489238	1.34585	0.627495	-0.118376	-0.625992	-1.02615	2.59115	0.2483	4.27591	1.26535	-1.04453	2.21285	-2.79358	2.26263	0.934537	0.260485	1.61137	-1.00127	0.546573		-0.372315		2.89188	-0.961973	-1.26896	-0.48145	-0.140072	-0.61261	0.327167	-3.06594	5.92856	-0.683448	-1.69177	-3.57263	9.47135	-1.01799	-2.18202	-0.986622	-2.48767	1.8243
Eicosanoyl-EA	Global Lipidomics - positive mode	5.39289	3.91636	4.48017	5.93669	3.92547	4.67917	4.32541	4.14906	4.75476	3.86157	4.24946	3.77734	3.91223	4.06993	3.92727	3.71952	4.01837	3.70534	4.31475	3.75367	4.22776	3.88368	3.69731	4.44119	4.39701	3.95274	3.68254		4.22344		3.51698	4.14263	3.77852	7.60113	4.60011	4.0013	4.21158	4.33402	4.44572	5.52831	5.99465	4.22378	4.8268	3.91369	3.74481	5.69367	4.55316	5.04878
Enigmol	Global Lipidomics - positive mode	2.4213	2.34676	3.08282	2.73384	2.41099	2.29572	2.76963	2.36393	2.50333	2.46305	2.63108	2.03706	2.34986	2.48421	2.36209	2.06724	2.45889	2.26051	2.5779	2.0214	2.76512	2.42512	2.16264	2.63447	2.36302	2.22515	2.0132		2.54977		1.90485	2.45875	2.23717	2.06654	2.73002	2.53026	2.5487	2.70598	2.44096	2.60964	2.15451	2.24491	2.39909	2.31304	2.2531	2.96089	2.52112	1.89251
GPIns(12:0/13:0)	Global Lipidomics - positive mode	0.612025	0.402586	0.331417	0.700579	0.0759051	4.57469	0.591587	0.0776994	0.663053	0.966486	1.93518	0.425019	0.683274	1.18901	-0.0360745	0.312677	-2.31288	0.319949	0.830636	0.663944	0.405895	0.830261	0.631177	0.186522	1.03007	0.947666	0.458321		0.669229		0.820374	0.806868	0.507245	2.72597	0.222479	0.30075	0.480388	0.933321	2.66601	0.509752	0.49124	1.00645	1.88315	0.604614	-0.218496	2.145	3.96881	1.55842
MID42251:24,24-difluoro-1α,25-dihydroxy-24a-homovitamin D3 / 24,24-difluoro-1α,25-dihydroxy-24a-homo	Global Lipidomics - positive mode	-0.324573	-1.69733	-1.9591	-1.74409	-1.91533	-0.20815	-0.393759	-2.43436	-1.0392	-0.0223325	-0.627821	-2.03087	-0.759467	-0.00884425	-2.58164	-0.660376	-1.55174	-1.22733	-1.39364	-0.691937	-2.10736	-2.00682	-2.03144	-2.13741	-1.65322	-0.183716	-1.46946		-1.26647		-0.242193	-1.36259	-1.52874	-1.66265	-0.465928	-1.20085	-0.934649	-0.865812	1.38809	-0.76109	-1.34102	-1.18242	-1.66714	-2.11259	-2.45391	0.503	-1.66786	-0.10141
MID42464:(6R)-vitaminD36,19-(4-phenyl-1,2,4-triazoline-3,5-dione)adduct/(6R)-cholecalciferol6	Global Lipidomics - positive mode	8.30683	2.85186	0.259632	-1.70025	-1.52849	-0.926373	-1.32122	0.418452	-1.00978	0.789238	-0.339093	-1.00064	-1.69918	-3.04437	1.86508	-0.149774	4.2909	0.784552	-2.58239	2.22899	-3.26893	2.26492	0.0916333	-0.145574	0.986259	-2.48365	-0.134656		0.691032		3.27014	-1.92847	-2.66511	-1.13152	-1.3777	-1.55965	0.0322935	-1.50753	5.49605	-1.26904	-3.08233	0.404099	9.22183	-2.01547	-3.18732	-1.7808	-3.61932	1.257
N-acylcapnines	Global Lipidomics - positive mode	6.34004	5.16083	5.65832	5.6006	5.16763	5.64526	6.67261	6.57049	5.69565	5.21172	5.4939	5.03037	5.27765	5.37277	5.3668	4.98489	6.28605	4.86252	5.46593	5.07836	5.45723	5.23435	4.99034	5.74848	6.07374	5.291	5.02186		5.37788		4.88792	5.41278	5.17675	5.18765	6.21343	6.24551	5.81357	6.98192	5.70028	6.31563	5.03192	5.1114	6.73576	4.97503	5.32386	7.46338	6.16913	4.99079
Nebrosteroid M	Global Lipidomics - positive mode	1.53005	-2.18536	-2.22616	3.04162	-0.113278	-0.648456	-1.57255	-1.19999	0.231413	0.355426	-0.978212	-1.68138	0.467573	0.213416	0.341959	-2.44298	0.282271	0.310236	-1.46724	-3.27369	-2.5108	-1.21534	-2.77035	-1.28016	-0.144279	0.261036	1.5899		-0.596668		0.153475	0.299488	-2.16463	2.19574	0.205014	-2.01292	-1.13959	0.441015	0.0904446	0.416171	3.25531	1.17619	0.269955	-0.213266	-0.950853	1.00826	-0.362541	3.57484
Neurosporaxanthin beta-D-glucopyranoside	Global Lipidomics - positive mode	-1.01715	-4.49663	-2.35571	-1.01379	-2.23864	-1.79523	-1.78421	-1.01764	-1.68905	-0.523105	-2.07517	-3.31686	-0.626869	-1.40105	-1.60781	-0.91952	-3.54808	-0.863439	-0.909751	-1.34978	-2.15079	-1.70006	-1.31936	-4.35466	-0.445003	-1.94741	-2.64471		-1.67144		-1.25177	-0.424576	-2.46146	-2.76142	-1.78098	-2.21828	-2.02836	-2.20915	-1.89271	-1.06084	-1.97098	-1.97899	7.22676	-2.66783	-2.97262	-0.439737	-2.44292	-0.134071
Octan-1-ol	Global Lipidomics - positive mode	0.0346924	-0.171352	0.552876	0.428436	0.511113	0.53122	0.296803	0.251065	1.00091	0.483218	0.235816	0.462036	0.541971	-0.995444	0.379247	2.12533	-2.45405	0.752905	0.530918	0.43849	0.375907	-1.89328	0.596891	-0.556767	0.348428	0.0861183	0.0540375		-2.77908		0.105887	0.524926	0.537794	0.969441	0.1197	0.384705	-0.287852	0.0786011	0.0341717	-0.277002	0.0531518	-2.68438	-2.33457	-0.0267802	0.0996877	0.733862	0.0384583	-3.19236
PA(O-16:0/22:6(4Z,7Z,10Z,13Z,16Z,19Z))	Global Lipidomics - positive mode	0.93455	1.01435	1.51288	1.3518	1.12963	1.0974	1.32834	0.920126	1.25836	1.19612	1.37344	0.934651	1.01114	1.24408	1.43812	0.840617	0.944405	1.07126	1.64088	0.844742	1.31429	0.88321	0.966309	1.74681	1.20575	1.3028	0.847444		1.42987		0.458276	1.54768	1.12713	0.984759	1.33457	1.31521	1.6789	1.28682	0.868042	1.08789	1.33686	1.07194	0.997196	1.28054	0.703811	1.15437	1.00341	0.752509
Pentanoic acid,4-amino-,(S)-;(S)-4-Aminopentanoic acid;(S)-4-Aminovaleric acid	Global Lipidomics - positive mode	3.24474	5.31559	5.77821	7.27718	7.92631	3.82368	3.46683	5.23931	3.96935	-2.10504	-0.933592	6.43671	4.83725	3.03551	0.570146	6.64057	1.98038	4.73703	4.44256	6.22669	4.8749	1.8509	4.65404	3.61712	0.0819354	3.50741	6.36408		5.10695		1.92071	2.27013	6.50801	4.44515	5.41276	3.08001	9.54974	4.07225	1.60281	4.4182	6.45178	0.100668	1.97553	5.79077	5.34998	-0.24649	4.8235	6.54053
PG(15:0/14:0)	Global Lipidomics - positive mode	6.00221	5.23669	5.66835	5.57419	5.17999	5.53492	5.73697	5.61684	5.43133	5.24002	5.49739	4.98521	5.19318	5.37911	5.18465	4.97032	5.37655	4.99243	5.5738	5.06974	5.51684	5.23967	5.05114	5.56514	5.30212	5.18456	5.0483		5.41565		4.78832	5.41437	5.11523	5.88039	5.62895	5.47574	5.72346	5.61817	5.34621	6.02965	5.173	5.10409	5.60336	5.03954	5.0647	6.24939	5.53117	4.87199
PI(16:0/18:3(9Z,12Z,15Z))	Global Lipidomics - positive mode	-3.95015	-3.24772	-2.68082	-2.39356	-2.71666	-2.53466	-3.49822	-2.84659	-3.24992	-3.04813	-2.274	-3.2598	-1.93493	-1.51293	-3.27515	-2.06821	-2.70998	-2.44753	-3.52597	-2.55542	-2.663	-2.25681	-3.19599	-3.65467	-1.63139	-3.07767	-2.92389		-2.29956		-1.98153	-3.16048	-3.33054	-2.92967	-2.58618	-2.97208	-2.48302	-2.10513	-2.16508	-3.69637	-2.87442	-2.06799	-4.44439	-3.0801	-3.56568	-2.64142	-3.31727	-2.79414
PI(18:1(9Z)/22:2(13Z,16Z))	Global Lipidomics - positive mode	0.102814	-1.43793	-1.43823	0.604475	-2.76401	0.523792	-0.0396743	0.270941	-0.272812	-2.47569	-1.91212	-2.53949	-3.05259	-2.62202	-2.61659	-2.59907	-1.81891	-2.64905	-2.09654	-3.34485	-2.45808	-3.26833	-2.4674	-3.32013	-2.33642	-2.55413	-2.60653		-2.98908		-3.18566	-1.94969	-3.68237	0.396691	-1.16517	0.114787	0.231799	-2.44822	0.192535	0.864384	0.178339	-0.923463	-0.958612	-2.05881	-0.232605	0.616578	0.547308	-0.441321
PS(O-20:0/0:0)	Global Lipidomics - positive mode	2.57727	1.4999	0.14276	2.80796	0.632045	0.147608	2.87526	1.3091	1.71696	0.355426	2.64411	-0.63439	-0.306544	1.05512	0.644926	-2.24435	-1.38891	0.310236	0.611375	1.78646	0.788164	4.82739	1.89554	0.176933	1.87003	-1.25476	1.6897		-1.39183		0.153475	0.299488	-1.88147	2.17116	1.65497	2.57877	1.46605	3.36763	1.17275	3.25559	0.374712	2.47856	2.83361	2.65256	1.25597	2.64661	2.02065	2.35452
tetradecan1-ol	Global Lipidomics - positive mode	0.59903	-2.94964	-0.870649	-1.68796	-1.48318	-2.20485	-2.34892	3.38114	0.700639	-1.6361	-2.09728	-1.80042	1.90897	-0.83815	-1.41398	-0.459917	-2.10721	-2.86833	-1.42459	1.09073	-3.4858	-1.7304	-2.3335	-2.53268	-0.924982	-1.84957	-1.32341		-2.49967		-2.04897	-2.14333	-1.60197	-0.502694	-0.678346	-0.858521	-1.816	-0.482479	3.54893	-0.995151	-1.49329	-1.54214	-1.16613	0.672502	0.82964	-1.12489	-1.89384	0.323762
TG(22:0/22:0/22:3(10Z,13Z,16Z))[iso3]	Global Lipidomics - positive mode	-0.58217	-1.5912	-0.976489	-0.80973	-1.2293	-0.847454	-0.15448	-0.484106	-0.839768	-1.49214	-0.960786	-1.48665	-1.25876	-1.14324	-1.18634	-1.54279	-0.226816	-1.58681	-1.16044	-1.57877	-1.26479	-1.30023	-1.70123	-0.73248	-0.392347	-1.4053	-1.59748		-1.16466		-1.4583	-1.34977	-1.29178	-1.21626	-0.391023	-0.627689	-0.698781	-0.188529	-0.947228	-0.401526	-1.48441	-1.5662	-0.62166	-1.53772	-1.26565	-0.0717587	-0.526302	-1.6179
Undecanoic acid,3-hydroxy-,(S)-	Global Lipidomics - positive mode	-2.5625	-2.51866	-0.703178	-2.13628	-2.65686	-0.589002	-1.8181	-0.866476	-1.11056	-0.689514	-0.629769	-1.34774	-0.234912	-2.43098	-0.0313916	1.16138	-1.7906	0.902841	1.38822	-1.15091	-0.948897	-0.927732	-1.30888	-3.53213	-1.03325	0.31793	-0.106064		-1.10449		1.03565	-0.770888	-0.422608	-1.75664	-0.805928	-1.04085	0.179897	0.309444	-0.910615	0.391039	-0.122713	-2.04022	-1.34261	-2.36094	-1.26806	-1.44422	-1.10302	-1.21803
Vitamin D2 glucosiduronate	Global Lipidomics - positive mode	0.449131	-0.202689	0.272419	0.224573	-0.243909	-0.0345114	0.945131	0.603858	0.219039	-0.242736	0.0359423	-0.475324	-0.0116962	0.0880587	0.0937201	-0.352258	0.511685	-0.296694	0.023994	-0.4268	0.107015	-0.0682701	-0.27708	0.331218	0.575165	-0.0443404	-0.162628		-0.255495		-0.597971	0.23212	-0.223486	-0.445414	0.401707	0.51121	0.289543	0.780997	-0.113677	0.605898	-0.0669354	-0.238985	0.455313	-0.48691	-0.407291	1.21948	-0.0498729	-0.479767
Xestoaminol C	Global Lipidomics - positive mode	0.411436	-0.71447	-0.00356069	-0.502091	-0.876433	0.757905	-1.85621	2.30673	4.77543	-2.56342	-0.350608	-2.6277	-1.21211	-0.364364	-1.03068	1.52792	1.03309	-1.0445	1.77753	3.36751	-0.511001	-0.0681938	0.310858	-1.37618	-0.692586	-0.826723	-1.6526		-1.3625		2.26604	-0.655346	0.626439	1.19741	-0.395628	-0.922223	0.119694	1.80368	5.79242	0.244306	0.921287	-0.350406	0.495093	0.358398	-0.945824	-1.49282	-1.59626	1.52717
2-hydroxy-3-methylvalerate	NMR	11.3125	9.37622	11.2275	11.5387	10.7741	11.0931	10.1363	10.9695	11.2351	10.9064	11.2336	11.5026	10.829	11.7478	11.4167	12.4939	10.7132	11.1941	11.3076	11.9346	12.7429	11.5675	11.0397	10.4517	11.158	10.5596	11.9535		11.7887	11.215	11.1822	11.4685	11.0919	10.9981	11.1548	10.8078	12.9653	11.3365	10.9653	11.4446	11.8788	11.4059	11.8658	11.1045	10.9375	11.7544	11.1399	10.3995
2-Hydroxybutyrate	NMR	12.0873	9.46237	12.6479	12.9152	12.4463	12.9042	11.0147	10.5582	12.4556	12.242	12.1524	10.7043	11.4488	12.2295	8.35062	10.1224	14.2575	12.5638	11.6555	14.4379	13.7724	9.93191	11.2246	10.2217	11.158	11.998	10.0594		13.4104	9.69564	11.2572	11.2237	9.44944	15.0023	10.8503	13.2189	15.4878	11.4841	10.7257	12.6991	8.57302	10.9653	12.4952	13.4878	11.3492	10.8569	10.5489	12.3
2-hydroxyisovaleric acid	NMR	9.21938	7.81328	9.59949	9.33355	5.41651	9.44479	9.20737	8.71319	9.22853	10.0991	9.52793	10.0552	8.84071	9.76076	9.47991	8.25986	8.8652	9.29081	9.07052	6.8542	9.24469	11.1762	5.75426	9.27417	10.158	9.21045	9.08632		8.56635	9.20378	9.65385	10.3737	9.30134	8.58307	8.28881	9.34439	9.24544	8.7639	9.87419	8.91005	9.49055	9.74294	8.97355	8.37662	9.73317	9.76948	9.37437	8.58011
2-Oxoisocaproic acid	NMR	4.31249	6.35385	5.40309	7.16363	7.15348	7.20378	7.50693	6.95831	6.7691	6.51412	8.13561	7.76566	7.97398	7.53837	7.15798	9.08583	6.54327	7.12089	6.26316	7.72867	4.3378	7.44648	4.16929	4.88185	10.158	6.81813	8.23832		4.39643	6.78874	6.53837	5.03386	8.94987	4.99811	6.65654	5.3	8.3279	7.17894	4.35062	3.82259	7.72502	6.15798	5.92916	7.37662	5.79457	6.59956	6.83005	7.07761
3-hydroxybutyrate	NMR	12.2134	11.2426	12.3456	11.5473	11.7857	11.5645	11.8512	12.0824	12.0508	13.242	10.765	13.354	11.5939	10.6116	12.0988	12.2599	12.1871	11.9706	11.9956	11.9697	11.9228	11.4703	10.8275	12.3817	11.158	11.2275	12.1452		10.4625	12.2752	11.3628	11.0999	12.8501	11.8055	11.592	12.5432	10.8018	10.8879	11.6452	11.354	11.1446	11.2454	10.9844	10.9312	11.7795	12.8451	11.8744	10.7964
Acetate	NMR	18.9195	17.7083	18.716	19.1535	18.5644	18.5228	18.2272	18.8816	18.2156	20.1463	19.2661	19.7563	19.0414	18.809	19.3917	19.0648	18.4274	19.535	18.7291	19.5949	19.75	17.9607	19.3275	18.6763	16.6009	18.799	20.0385		19.6306	19.2282	18.9601	19.2176	19.284	20.2551	18.2629	19.1414	20.3935	18.2442	19.4437	18.7127	19.4372	18.5056	18.2536	19.7128	19.5016	18.015	19.6198	19.9006
Acetoacetate	NMR	11.3012	9.37622	9.27756	9.25109	9.35511	9.49924	9.96636	9.57302	9.28006	9.32148	7.83605	10.6181	9.61444	8.76076	9.63603	10.9803	10.0027	9.62339	9.32205	8.96967	7.3378	8.12456	10.5268	8.73984	10.158	9.65102	10.0039		9.78874	8.72734	7.76076	8.55742	9.51815	8.905	10.0211	9.85459	9.80183	8.93793	10.158	7.99251	10.2104	9.15798	8.01662	9.83605	9.25401	10.2289	8.76865	8.39953
Alanine	NMR	12.5979	12.3022	11.149	11.8361	12.2786	11.7444	12.4524	12.2437	10.8481	13.854	13.1663	12.7606	12.9872	11.9192	11.76	12.611	12.0027	10.7454	12.0489	12.536	12.7557	12.4703	12.2027	11.9904	12.158	12.0613	12.6488		13.1345	11.9249	13.6999	11.6113	13.0919	12.3557	12.2111	11.7919	12.3771	12.7335	12.6994	11.6681	11.3689	12.5503	11.9736	12.7646	12.9678	11.4637	12.6114	12.0549
Choline	NMR	10.7048	11.7968	11.6125	12.2025	11.9137	11.0842	12.3143	11.9751	12.6591	11.0377	13.0515	12.3771	12.9005	12.8361	10.3506	12.3854	12.2982	12.8351	12.0313	12.5684	13.129	12.825	12.3787	13.006	12.4799	11.868	13.0729		10.8227	12.6956	13.5589	13.3715	11.9248	12.5755	12.0489	12.2307	12.3178	12.6257	13.7536	12.4225	12.0397	11.2024	12.915	13.1936	13.397	12.3138	13.2281	11.885
Citrate	NMR	9.70481	7.93881	9.43284	10.3924	8.87594	10.1367	8.82885	9.31586	9.6951	10.2146	10.0183	10.8437	9.81725	9.8603	9.87419	8.75462	8.54327	10.3688	7.58509	6.8542	9.42526	9.09418	7.49122	9.37371	19.5308	8.94741	9.28563		8.20378	10.1811	7.53837	9.35579	9.30134	9.58307	8.72693	9.85459	8.85842	8.7639	9.74294	7.40755	9.30998	8.15798	9.6296	9.93121	9.7642	9.84749	7.56702	9.49264
Dimethylamine	NMR	6.89745	8.96856	8.06606	7.48555	8.35511	8.20378	7.89924	8.28023	8.09103	11.0991	8.13561	8.59574	8.34595	6.53837	9.05106	8.44428	8.54327	8.34328	6.26316	7.43916	4.3378	7.34695	8.25676	8.96932	10.158	9.02758	7.65336		7.98139	8.11067	7.27534	8.55742	8.94987	4.99811	8.54406	9.25419	6.74294	7.38539	9.39502	6.82259	9.10353	8.74294	6.73651	8.07706	7.20961	7.68702	7.56702	7.66257
Ethylalcohol	NMR	13.5389	12.2787	11.7429	11.9384	11.9453	12.0481	11.8289	13.2039	11.3114	15.477	12.6113	13.5673	13.0689	11.8422	11.4381	11.1133	13.2298	11.7158	13.3094	13.2999	13.4253	14.9674	13.6226	12.6098	15.9393	12.2898	12.7577		13.2821	11.8762	12.2434	12.2912	11.9684	13.5138	11.9345	11.5946	10.6815	11.3489	13.023	11.1976	11.8125	11.9393	10.824	13.2654	13.2891	11.871	13.2895	12.515
Formate	NMR	14.6128	12.744	10.388	12.793	3.83155	10.9538	12.6233	9.08759	13.3114	15.369	13.8274	11.022	11.2264	14.366	8.25751	6.80043	6.54327	8.70585	13.4414	11.2916	8.03824	13.4599	4.16929	13.7305	10.158	11.388	7.50135		12.2729	13.5525	3.95341	13.5574	8.89924	13.7563	12.7097	8.46992	5.15798	7.17894	12.6452	11.1172	10.651	6.15798	10.6571	14.2955	13.8039	13.6316	13.0653	14.4483
Fumarate	NMR	6.89745	3.35385	5.40309	5.16363	6.83155	7.20378	6.31428	4.95831	3.44717	6.51412	6.45754	4.59574	4.88652	6.76076	6.67255	6.12235	8.12823	7.12089	7.92613	5.26924	7.92276	6.12456	7.33922	5.88185	10.158	4.81813	6.33143		6.71836	6.78874	5.53837	5.61882	7.09189	5.99811	3.33461	6.3	5.15798	3.4785	6.35062	4.82259	6.40309	6.15798	6.51412	4.37662	6.53154	5.92149	5.83005	4.49264
Galactose	NMR	11.5699	11.5087	12.3534	12.3534	12.0015	11.8581	11.5458	12.3377	11.9979	12.6016	11.0545	13.5265	11.958	11.2202	12.2695	12.3201	11.4502	12.3625	12.6838	12.0308	12.4306	12.0194	11.5871	12.5995	12.158	11.5046	12.2914		12.4077	12.7925	11.7608	11.5177	12.9216	11.8561	11.469	12.7635	10.8859	12.5473	12.2086	11.9206	11.3456	11.9653	11.946	11.7342	12.0362	13.712	12.9455	11.0472
Glucose	NMR	11.4418	7.87741	8.57302	9.62306	8.53199	10.4309	11.9907	7.41774	9.75095	10.421	13.6998	10.8625	8.6414	12.6116	8.99448	9.92971	13.4621	8.70585	11.0876	10.3778	10.0102	12.0788	11.2673	9.09131	19.2507	6.62548	8.72375		9.91999	9.01114	8.04087	8.55742	9.92478	14.2437	9.1675	9.20689	8.47991	10.5009	9.30482	9.37718	7.86252	16.8515	13.1507	10.399	8.20961	11.6385	8.15198	8.39953
Glutamate	NMR	13.7554	14.5609	13.5747	13.1323	14.8463	12.8397	12.8061	13.8038	12.9188	14.2006	12.6194	14.7682	13.3943	12.2155	14.6871	13.8786	13.0027	15.0828	12.8974	12.1458	12.7807	12.3275	13.3909	14.5675	12.4799	14.7731	12.2856		13.4381	14.6248	13.1432	13.0451	14.879	12.0961	12.866	14.8878	14.0828	13.0254	14.3293	12.9233	15.2681	12.6815	11.7557	13.3568	14.1797	12.3972	13.7269	13.2707
Glutamine	NMR	11.67	13.3679	13.0178	12.5168	11.6708	13.1601	11.9163	12.9527	12.5739	13.3085	10.5619	11.0715	12.5483	13.1677	13.5454	11.2923	12.4012	13.0751	12.2632	11.6443	12.1643	11.4161	12.9702	13.0543	13.158	12.5962	10.8233		12.5961	13.503	12.5496	12.3603	12.4626	11.9523	12.0727	13.117	11.3279	12.2923	13.668	12.0124	12.4255	12.8018	12.5909	11.8278	12.2649	13.9735	12.0589	11.8414
Glycine	NMR	14.904	15.4519	14.7861	15.3292	14.8511	14.593	14.216	15.2466	14.5112	16.4508	13.8447	15.6347	14.8232	14.1726	15.5788	14.0777	18.384	16.0996	14.1509	13.6637	14.1355	13.0314	15.0889	15.6455	21.5711	15.0427	13.1894		14.6562	16.2244	14.3849	15.1715	14.9561	14.0232	14.4856	16.1707	14.3527	14.1659	15.7446	14.9167	15.2121	17.0074	13.7887	14.7722	15.1919	14.3017	15.0149	15.3738
Histidine	NMR	10.2194	10.5633	11.365	11.2721	7.29098	11.8158	11.1934	11.2062	11.2927	12.7039	11.2017	8.05517	10.7194	12.0249	11.2931	8.92971	10.7912	10.3688	11.4726	9.62679	10.8297	10.6481	10.6122	11.3331	10.158	10.0276	8.13878		9.04028	10.9317	11.7543	11.5337	9.48421	10.6705	11.0895	10.7094	7.74294	11.4615	10.0511	11.4808	9.76064	11.5842	11.8717	11.0631	9.41906	11.7288	11.688	11.1791
Hypoxanthine	NMR	8.11984	8.63925	3.81813	7.97098	9.85392	8.32931	9.23485	8.65875	6.6171	6.51412	10.2231	10.4537	8.88652	9.47697	9.90521	10.9603	9.35062	9.62339	8.84812	9.31363	9.09269	9.29448	8.81315	6.46682	10.158	9.54605	11.0594		9.09687	8.29124	9.9076	11.0999	10.9988	4.99811	8.33461	7.75943	10.158	9.25986	9.70818	7.14452	10.4475	6.15798	9.6296	9.07706	9.63588	7.50645	9.45454	8.66257
Iso-leucine	NMR	9.80434	11.6392	11.0943	10.1636	11.9348	11.3368	10.1794	11.8225	9.85656	10.421	10.4755	12.6181	11.0862	10.0409	12.1644	12.034	11.5877	12.0437	11.0532	10.7928	10.6046	11.1616	11.9895	11.2912	10.158	11.8294	11.8628		11.0111	10.7887	10.6399	10.9042	12.0862	10.9754	11.2294	11.6129	11.7873	11.4729	13.1515	10.2655	12.5579	10.9129	10.7746	11.4747	11.7565	9.93941	11.7608	10.9189
Isovaleric acid	NMR	8.48241	8.5633	10.2776	10.6394	11.2153	9.2362	3.50693	9.98067	8.40137	7.51412	4.13561	10.9708	7.88652	9.04087	9.99448	12.9828	10.5433	9.70585	10.3076	12.419	12.1516	8.99902	10.319	8.05178	10.158	8.67611	12.8072		11.9356	6.20378	8.81139	7.20378	10.8992	10.831	9.42207	9.65755	12.256	9.25986	9.15798	10.8779	10.9577	7.15798	9.97355	10.049	9.45754	7.3	10.5305	9.58011
Lactate	NMR	16.6395	11.4199	11.008	13.0154	12.705	13.3293	16.5639	11.1871	11.943	17.083	16.3383	13.1426	13.3357	15.2428	11.8975	13.3779	17.2086	11.4186	12.9682	14.0291	14.8991	15.8093	13.9091	11.0111	17.016	10.8068	12.4189		15.1141	11.3737	16.0843	11.2138	12.7393	14.7958	11.2888	10.9439	12.2241	15.5436	12.3895	13.2717	12.2735	19.4474	15.9952	13.4851	12.4996	11.7594	11.9316	11.8677
Leucine	NMR	12.2073	12.7632	12.5697	12.2297	13.2388	12.529	11.573	13.2133	11.7372	12.5585	12.4256	14.1882	12.6514	12.3585	13.5105	13.3929	12.7721	13.372	12.4364	12.3567	12.1516	13.665	13.1833	12.8037	11.158	13.219	13.3173		12.2973	12.5701	12.1677	12.2675	13.3888	12.6128	13.1241	12.9366	13.0946	13.0465	14.5067	12.1535	13.9227	12.7727	12.5909	13.2439	13.6296	12.0834	13.284	12.8458
Lysine	NMR	14.3432	13.8754	15.367	15.8958	15.3244	15.1847	13.9174	15.6943	15.222	16.956	13.1158	16.4239	15.4454	15.0215	15.7915	14.2392	14.693	15.9395	14.3933	15.0661	15.418	13.7417	15.0769	14.8917	14.4059	14.4772	14.765		14.8792	15.4618	14.6779	15.47	14.8215	16.2112	14.3011	16.003	17.1144	14.9981	14.7515	15.6166	16.1584	14.533	14.4761	14.7818	15.8494	15.6031	15.0565	15.2172
Maleate	NMR	8.21938	6.52377	7.81813	6.74859	7.53199	7.55171	5.09189	5.95831	3.44717	8.51412	8.0425	7.59574	6.88652	8.12333	7.67255	7.12235	8.12823	6.85785	8.63239	5.8542	7.92276	4.53959	7.86973	6.88185	10.158	7.40309	7.79086		5.39643	6.20378	7.53837	6.35579	7.67685	6.99811	4.33461	6.3	5.15798	7.4785	7.35062	6.62994	6.72502	6.15798	7.73651	4.37662	7.37954	3.59956	8.15198	7.3
Mannose	NMR	9.39995	5.67578	5.81813	6.16363	5.83155	8.60233	8.09189	3.95831	5.03213	8.83605	10.2441	6.59574	8.7445	9.37967	8.15798	8.50087	9.54327	6.12089	10.4464	4.26924	10.1452	7.62706	8.81315	5.88185	11.158	3.81813	8.57936		9.75398	8.01114	3.95341	6.35579	4.09189	5.99811	6.14197	6.88496	6.15798	7.72643	9.81006	9.28202	6.72502	10.2454	6.25109	4.37662	7.37954	9.45754	7.41501	6.07761
Methionine	NMR	6.89745	8.63925	7.40309	7.16363	8.83155	7.65124	7.82885	8.41774	7.35406	6.51412	9.38354	9.80519	7.79341	7.95341	9.63603	10.0099	8.54327	9.12089	8.6782	8.51716	9.19578	9.18345	9.37875	7.96932	14.4059	8.14006	10.0863		8.85586	7.66321	7.95341	7.84121	9.30134	7.58307	8.8892	7.88496	9.5503	9.12235	10.0785	7.62994	9.26107	8.47991	8.38859	9.62455	8.73317	6.59956	8.70452	8.3
Methylamine	NMR	5.31249	6.52377	6.40309	8.68719	7.83155	7.91428	6.82885	5.95831	7.14761	7.51412	7.94297	7.59574	7.69387	8.20133	8.67255	10.2267	8.12823	7.99536	7.6782	10.2234	11.2447	4.53959	9.21369	8.20378	10.158	7.40309	10.8706		10.2791	8.20378	8.20133	8.89184	9.37729	8.45754	7.50454	8.54792	12.4059	7.28585	8.43809	7.28202	8.30998	6.15798	8.01662	8.62455	7.66904	7.59956	7.56702	8.88496
Methylmalonate	NMR	12.2254	11.573	12.418	12.112	12.0556	11.8941	11.7643	12.5767	11.8818	12.8179	11.393	13.6264	11.9309	10.8361	12.2394	12.3396	10.4502	12.5912	12.3076	12.1458	12.086	11.8388	12.6651	12.7147	10.158	11.5929	12.3371		10.6818	12.6755	11.6187	11.5015	12.8928	12.3904	11.5145	12.7136	11.1803	10.9942	11.7429	11.4736	11.1713	12.3674	10.1959	10.9913	12.1521	11.1387	12.3692	11.731
Phenylalanine	NMR	10.5413	11.6018	11.7548	10.7182	11.7623	11.7942	11.4785	11.8592	10.4014	10.9064	11.4932	13.1919	11.7874	11.8422	12.4747	11.9142	11.9356	12.5748	11.573	10.8986	11.0657	11.4465	12.2778	11.8819	10.158	12.5528	11.3975		11.7627	11.3737	12.7863	12.0783	12.2004	11.4738	11.7312	12.3389	11.2665	11.9903	13.3591	11.845	12.9691	11.6174	11.824	12.1514	11.6934	9.84749	11.9593	11.7021
Proline	NMR	12.0938	12.9332	12.0708	11.9515	12.0652	11.5059	10.9827	11.8348	11.5186	12.158	9.34506	11.1193	11.2788	10.9307	12.5105	11.4658	10.5433	13.0867	11.0876	10.0766	10.9525	10.9146	10.8417	12.4093	13.7429	12.5324	5.33143		11.92	12.9283	10.7989	11.0673	12.5997	10.246	11.1864	13.1392	12.016	11.4151	13.0921	11.5161	12.3746	11.8584	9.78714	11.2095	9.88204	11.4388	10.8889	11.4468
Propionate	NMR	16.4501	14.8631	15.9217	16.7586	16.034	16.1646	14.1481	15.7849	14.8303	17.5768	15.3223	16.536	16.0241	16.7881	15.4559	16.4795	18.3538	15.6671	16.239	17.5905	17.3021	13.97	16.5956	14.8375	14.8018	15.0966	17.1572		17.2352	15.2833	15.7672	16.0587	15.8464	18.1715	15.5244	15.5854	17.8282	15.4792	16.5475	16.6551	16.0293	16.3638	15.921	17.5666	16.7903	14.5833	16.618	17.5706
Propyleneglycol	NMR	13.139	10.3651	11.1669	11.8983	11.3551	11.3066	12.7405	11.889	11.0765	13.0377	14.8541	12.8625	13.7737	12.764	10.636	9.73116	21.496	11.0437	11.959	12.8391	11.9152	16.1726	12.4776	12.5578	11.7429	12.2611	11.3538		13.0475	11.6876	13.473	12.4933	11.9867	14.6073	11.9892	11.7676	10.4799	10.9297	12.0717	10.8887	12.1035	15.4012	11.7995	13.4346	14.326	11.1995	13.0033	12.2206
Pyruvate	NMR	12.8709	11.5633	10.7954	11.9515	11.0604	10.9732	14.1978	11.2982	11.6468	14.674	14.6883	11.1956	10.9845	12.3154	11.5794	11.3779	11.9008	11.8397	12.8877	12.7849	12.5177	12.1395	11.6205	11.3248	13.8584	11.219	10.0319		13.3093	11.6876	14.8723	9.52571	12.7029	13.5831	10.2294	11.9865	11.6009	12.9027	11.2814	11.7113	11.5528	13.4799	12.7039	11.7945	9.53154	11.177	10.1277	10.515
Sarcosine	NMR	9.95634	8.63925	9.51857	9.86406	8.53199	10.1194	9.26181	9.60216	9.35406	10.3215	11.8567	8.40309	9.09597	10.3457	9.67255	9.25986	9.35062	9.17978	8.63239	9.51716	8.50772	10.4585	9.784	10.9479	10.158	9.88422	10.7408		13.0546	10.3936	9.65385	10.7343	9.17935	10.6128	9.00704	11.0142	11.9262	8.83605	11.023	8.72948	8.30998	9.47991	11.3042	10.0771	8.45754	10.2434	10.7045	11.4234
Succinate	NMR	16.0181	11.8133	13.7533	12.9384	12.0459	12.0931	14.2651	12.8225	12.7279	11.9404	11.1129	15.0125	11.6874	12.7768	11.636	10.4869	14.0824	12.958	9.9636	11.1881	10.0657	14.6124	9.62873	13.4929	14.7429	14.1253	11.7408		10.2544	13.1811	9.9978	15.4674	12.4538	10.4244	13.2003	14.4873	10.2873	12.0747	11.6267	11.8724	12.4692	14.016	12.9844	13.1315	11.8169	14.3636	13.9866	11.1931
Threonine	NMR	9.83605	11.0681	11.5324	10.6714	10.291	11.4309	10.5182	11.5582	11.4695	11.0991	10.3835	10.6401	11.479	11.093	12.4591	10.2267	10.7912	11.1209	10.3924	9.59116	10.2204	10.8615	11.0882	10.5684	14.6815	11.0276	10.6534		11.1778	11.6047	11.2295	10.8283	11.2212	10.3904	10.4326	11.0279	10.5842	10.9214	10.373	10.693	11.0178	11.1122	10.6016	10.158	8.9645	12.4037	10.152	10.3506
Trimethylamine	NMR	7.48241	6.67578	8.46198	10.0216	8.35511	8.69855	7.96636	8.41774	10.0018	6.51412	9.99359	9.64013	8.58696	8.95341	6.93559	11.5147	8.8652	7.85785	8.37864	10.0506	11.4463	6.53959	9.41722	9.01114	10.158	8.81813	11.1643		11.0403	7.78874	8.76076	8.12132	10.4138	8.905	8.72693	9.3	11.4248	9.58702	8.43809	7.99251	10.7069	8.47991	9.21456	9.73417	8.85347	7.76948	9.91751	7.95207
Tryptophan	NMR	8.11984	10.2846	8.46198	8.55594	9.041	9.55171	4.50693	8.28023	7.6171	9.09908	9.6902	9.54993	8.69387	9.34572	9.30482	8.97035	8.8652	8.78385	9.98198	7.43916	6.65973	4.53959	9.25676	7.58229	10.158	6.81813	8.85499		4.39643	5.78874	7.27534	6.84121	8.79233	8.45754	5.91957	7.46992	6.74294	5.06346	9.52055	9.21491	8.79541	8.47991	3.92916	8.46408	9.1165	8.59956	4.24509	8.66257
Tyrosine	NMR	13.304	12.4545	11.9422	11.9118	12.2452	13.0436	11.8557	12.6413	11.7781	12.9235	12.3205	13.1732	12.7003	12.7511	12.806	12.3627	12.693	13.5583	12.6838	11.9203	12.3822	11.41	12.9375	12.7736	10.158	13.3727	11.3201		12.5563	12.5481	12.9785	13.1053	12.6272	12.5527	12.4141	13.0245	11.1353	12.4672	13.8445	12.3501	13.568	12.8859	12.2099	13.1645	12.1462	11.6275	13.1093	12.6064
UDP-glucose	NMR	10.2667	8.21183	8.77232	9.55594	10.8868	9.85287	10.6567	10.0876	4.44717	10.2146	10.6434	11.573	10.0564	9.93069	10.1055	11.324	10.7132	10.5803	11.1376	10.1761	9.76406	7.53959	11.4547	8.78874	10.158	9.92665	11.7408		10.3033	9.69564	9.27534	9.07825	11.0461	8.99811	8.0895	9.05488	9.5503	10.2599	9.30482	9.21491	9.98805	8.74294	11.0687	7.69855	9.16381	10.2861	10.3112	8.66257
Uracil	NMR	9.56042	9.41994	9.65102	8.68719	10.6129	10.0481	9.28829	9.95831	5.7691	10.6016	9.8905	11.2962	9.88652	9.65385	10.6544	11.2267	10.7912	10.7059	10.8877	9.39852	9.19578	8.34695	10.4912	9.27417	11.158	9.74887	11.44		10.8394	9.63005	10.1032	9.03386	11.0919	9.39042	8.0895	8.75943	10.2873	9.58702	9.93559	9.79987	10.651	7.15798	10.6706	8.62455	11.5315	8.35445	10.2895	9.77804
Valine	NMR	10.999	11.6576	11.3338	11.034	12.3861	10.5125	10.6259	12.1678	9.30515	11.2146	11.7795	13.6181	11.7003	10.2933	12.4487	12.6677	11.8287	12.4124	11.178	11.7122	10.9817	12.2366	12.2137	11.6367	10.158	12.4292	12.6398		11.7273	11.024	11.1333	11.253	12.514	11.0205	12.0693	11.9582	12.6256	11.6333	13.7104	11.0025	12.8748	10.6174	11.421	12.4265	13.2971	9.59956	12.6545	12.2
1013C-Tyrosine(192.1/145.0)	Targeted Aqueous	22.0437	21.2357	22.0092	21.4023	21.2329	22.1473	21.2105	21.3964	21.4077	22.0525	21.555	20.8355	21.2004	21.2858	21.4912	21.1905	22.2165	21.6103	22.5679	21.6815	22.77	21.053	22.5882	21.3998	22.1629	21.2569	21.9565	22.2788	22.2468	21.1674	22.1706	21.2085	21.4254	22.2179	21.2539	20.8664	20.1299	22.0184	21.2864	22.2784	21.3264	21.3618	21.2526	21.1705	21.8436	22.6949	22.0178	21.1252
10C13-Arginine(185.1/75.0)	Targeted Aqueous	27.0986	26.0635	27.0162	26.6599	26.0099	27.1815	26.2418	26.2927	26.7928	27.1627	26.4134	25.67	26.2921	26.325	26.4944	26.037	26.8632	26.6411	27.3021	26.5378	27.7515	26.0509	27.3756	26.4322	26.9647	26.2763	26.8421	26.9695	27.0119	26.1967	27.0655	26.3153	26.1279	26.8479	26.178	26.0994	25.0665	26.9013	26.3518	27.2302	26.1704	26.5241	26.3574	26.2064	26.6738	27.5552	27.0378	26.2778
10C13-Phenylalanine(176.1/129.0)	Targeted Aqueous	25.1995	24.3705	25.1531	24.6061	24.2789	25.3215	24.369	24.5079	24.7535	25.2112	24.5705	23.8797	24.4542	24.5212	24.6814	24.3365	25.1528	24.8101	25.5452	24.7634	25.85	24.301	25.4808	24.5516	25.2957	24.5736	25.0507	25.2565	25.2816	24.4191	25.2226	24.5075	24.4605	25.2426	24.4094	24.2734	23.3047	25.0837	24.4774	25.329	24.3988	24.6268	24.439	24.4287	24.9166	25.6832	25.1897	24.3822
12-HETE(319.2/179.0)	Targeted Aqueous	18.9464	19.904	18.8655	21.5759	17.9781	17.9965	19.8289	20.0559	21.652	19.7668	20.4199	20.2902	22.0578	17.5174	19.8506	20.0271	19.5486	21.5631	17.2934	20.7849	21.379	19.2303	21.5305	19.9806	17.6664	20.1757	19.5335	20.4813	16.8031	22.4134	22.15	22.3148	17.7526	18.4786	19.6485	21.179	17.3524	18.5396	20.5237	21.6483	18.0044	15.552	20.4359	20.4229	20.2476	20.1626	20.0349	20.685
13C13-Tryptophan(218.1/156.0)	Targeted Aqueous	24.609	23.8039	24.4946	23.992	23.7455	24.7549	23.8008	23.9361	24.1916	24.581	23.9206	23.3112	23.8767	23.9356	24.0764	23.7577	24.6481	24.1691	24.9107	24.1729	25.2766	23.7421	24.9607	23.9028	24.5894	23.968	24.4925	24.6564	24.6741	23.8491	24.6257	23.8917	23.9247	24.5904	23.7822	23.7868	22.7925	24.4335	23.9141	24.6618	23.9322	24.0718	23.8845	23.8173	24.313	25.0881	24.5482	23.7236
13C-Glucose(185.0/92.0)	Targeted Aqueous	26.0616	25.2958	25.992	25.3296	25.147	26.2229	25.0724	25.2502	25.6442	25.8014	25.3402	24.7588	25.2714	25.349	25.5085	25.0557	26.0024	25.6749	26.4373	25.5977	26.7573	25.1332	26.6437	25.4312	26.1059	25.6039	25.994	26.1148	26.3682	25.2477	26.1605	25.3205	25.4853	25.9118	25.3121	25.1708	24.0571	25.9464	25.4756	26.1692	25.5235	25.2135	25.3576	25.1097	25.915	26.4417	25.9028	25.135
13-HODE(295.2/195.0)	Targeted Aqueous	18.2758	17.9465	18.6465	18.4525	16.9975	18.322	18.3588	17.8285	18.5664	18.0571	18.7098	17.7689	19.61	18.5916	18.5887	17.3006	21.0995	19.4417	19.0237	18.3193	20.1131	18.2092	19.2892	18.5361	17.4952	19.1249	18.2316	19.3397	17.8049	19.7613	20.16	19.228	17.5565	20.0812	16.997	18.5168	16.6847	18.9399	18.2965	19.3984	18.5367	17.7374	18.9951	17.971	19.6821	19.3013	18.2431	18.6411
1C13-Lactate(90.0/44.0)	Targeted Aqueous	27.1831	26.5788	27.1757	26.7006	26.433	27.4158	26.1678	26.6141	26.9223	27.0313	26.5924	26.1043	26.4592	26.6461	26.8423	26.4613	27.2687	26.9978	27.6803	26.911	28.0036	26.1712	27.8343	26.6756	27.0404	26.7177	27.2446	27.3923	27.4893	26.5458	27.2836	26.6297	26.6937	27.2529	26.5787	26.3983	25.4463	27.1155	26.5658	27.5198	26.7167	26.4821	26.59	26.4139	27.1488	27.766	27.2076	26.4743
213C-Tyrosine(184.1/138.0)	Targeted Aqueous	27.0177	26.2398	26.7972	26.2605	26.0624	26.95	26.0859	26.2667	26.5012	26.92	26.362	25.7833	26.0975	26.2715	26.3905	26.1176	27.0423	26.5698	27.4194	26.5218	27.6905	25.9769	27.4319	26.3089	27.0812	26.2758	26.9014	27.0769	27.1958	26.1712	27.0247	26.1523	26.1915	27.0034	26.1687	25.7878	24.9332	26.9458	26.1737	27.1978	26.2684	26.2763	26.341	26.1082	26.7677	27.4937	26.9429	26.0304
2C13-3HBA(105.0/60.0)	Targeted Aqueous	26.4845	25.8003	26.5139	26.0167	25.6706	26.738	25.6817	25.8943	26.1651	26.493	25.8453	25.2737	25.7653	25.9408	26.0803	25.6885	26.8294	26.2463	26.9414	26.1616	27.2463	25.6144	27.0034	25.9819	26.3954	25.9685	26.4703	26.6962	26.753	25.8668	26.5624	25.7684	25.8192	26.5475	25.8078	25.7221	24.6941	26.4123	25.8513	26.7528	25.8916	25.7074	25.8898	25.8496	26.3914	27.0129	26.5302	25.7504
2C13-Glutamic acid(150.1/85.0)	Targeted Aqueous	26.5179	25.6456	26.3972	25.7549	25.4464	26.6346	25.5681	25.6626	26.1145	26.4696	25.8475	25.2332	25.839	25.9693	25.9973	25.6162	26.5572	26.1147	26.8549	26.0961	27.1908	25.6496	27.0222	25.8082	26.4841	25.9141	26.4619	26.4483	26.6414	25.6606	26.4995	25.8678	25.7168	26.3718	25.5832	25.5303	24.4069	26.3722	25.7331	26.6872	25.7428	25.8979	25.9597	25.6133	26.1371	26.9773	26.2217	25.5418
2-Hydroxyglutarate(147.0/129.0)	Targeted Aqueous	21.9545	23.3579	22.7428	21.5963	22.7706	21.0004	22.5915	22.5096	21.94	23.0522	21.3956	23.071	22.0234	20.6596	21.3422	21.9677	22.0184	22.3258	22.068	21.4868	21.6269	21.5934	21.4285	22.5655	22.7725	22.6714	21.8198	21.9231	21.6422	21.9802	21.2019	21.2598	22.0547	22.2223	21.4583	21.4266	22.7057	20.8937	20.9367	21.3653	21.8303	21.1006	20.3416	21.0766	22.7804	21.5916	22.4327	21.8185
2-Hydroxyisovaleric acid(117.0/71.0)	Targeted Aqueous	24.0925	22.3771	23.3536	24.0952	22.0464	23.3279	22.6765	22.1565	22.7601	23.5357	23.5719	23.4692	22.9125	24.1649	22.5532	22.6878	23.5528	22.4915	22.8494	22.8201	22.5088	26.8544	22.6359	21.9036	23.0899	22.253	23.6328	22.2543	22.3097	22.7221	21.8668	23.0616	23.3686	23.6365	23.3446	22.638	24.0437	22.7962	24.0005	22.8665	22.8099	23.3388	22.5723	23.4394	24.2576	22.8781	23.2553	23.7758
3C13-Glycine(79.0/32.1)	Targeted Aqueous	21.621	20.8597	21.6401	21.0751	20.8076	21.9164	20.8666	20.9	21.3142	21.681	21.0388	20.3584	20.8793	21.1046	21.0743	20.8366	21.7099	21.3611	22.0675	21.2175	22.3879	20.8384	22.0184	20.9628	21.6772	21.1139	21.6028	21.7415	21.8126	20.8481	21.6553	20.943	20.8609	21.7272	20.8641	20.6118	19.8109	21.5473	20.9241	21.7178	20.899	21.1995	21.0112	20.8528	21.3495	22.1626	21.5993	20.7301
3HBA(103.0/59.0)	Targeted Aqueous	26.0248	22.414	25.4084	22.0509	22.4369	22.3357	24.7056	21.1434	22.55	22.8393	21.5534	23.3256	22.8025	22.1763	23.1686	24.0559	22.879	22.536	23.3979	23.2247	22.9217	23.0602	23.1116	22.2664	23.8663	21.906	22.7461	22.6735	21.9643	22.2814	22.3252	22.5851	24.1352	23.2873	24.5305	23.111	23.3042	22.7221	22.6862	22.4879	22.3112	22.3209	22.0411	22.0717	21.3649	24.5403	23.1646	20.9828
4C13-Alanine(94.0/47.0)	Targeted Aqueous	25.1786	24.4376	25.0845	24.6008	24.2734	25.3368	24.4572	24.4362	24.7402	25.1518	24.6134	23.7752	24.4058	24.6138	24.6822	24.3121	25.225	24.7791	25.6003	24.7418	25.9529	24.3232	25.6916	24.4675	25.1716	24.6029	25.1296	25.2622	25.3822	24.3954	25.2614	24.539	24.4571	25.2006	24.3431	24.303	22.9107	25.0496	24.456	25.3138	24.3459	24.6523	24.5288	24.4525	24.9974	25.7544	25.1225	24.3147
4C13-Serine(110.0/63.0)	Targeted Aqueous	24.5639	23.7878	24.4791	24.0427	23.6457	24.7838	23.8113	23.859	24.2257	24.4906	23.9842	23.2207	23.8329	23.903	24.044	23.6978	24.5817	24.2458	24.9448	24.102	25.2121	23.5601	24.9242	23.7938	24.4782	23.9388	24.4617	24.6407	24.6477	23.7545	24.4603	23.8468	23.7718	24.474	23.5883	23.6386	22.5973	24.368	23.7757	24.6998	23.8174	23.98	23.8751	23.76	24.2783	24.9872	24.5368	23.6896
4d-Succinate(121.0/77.0)	Targeted Aqueous	23.4755	22.8139	23.454	23.0438	22.6396	23.6141	22.657	22.8267	23.1279	23.484	23.0125	22.3628	22.851	22.9653	22.9449	22.7674	23.4968	23.0493	23.7149	23.0838	24.0815	22.6116	23.9211	22.8127	23.4328	22.8125	23.3532	23.5837	23.7021	22.9458	23.7526	23.0667	22.8882	23.531	22.8654	22.6915	21.8858	23.4739	22.8538	23.8374	22.9605	23.0297	23.1643	22.926	23.4559	24.0663	23.4377	22.8202
4-Pyridoxic acid(182.1/138.0)	Targeted Aqueous	23.6628	22.724	23.4348	22.7917	22.6548	23.4648	22.6546	22.923	22.9896	23.0611	22.913	22.3514	22.5347	22.8018	22.8973	22.5083	23.644	23.1104	24.0065	23.0689	24.1863	22.4723	24.0438	22.8253	23.4887	22.9316	23.4802	23.6287	23.8792	22.7167	23.5653	22.645	22.903	23.6184	22.6421	22.3775	21.4388	23.4162	22.7209	23.7932	22.9202	22.6278	22.9051	22.5753	23.3908	24.0217	23.3746	22.5196
5-Aminovaleric acid(118.0/55.0)	Targeted Aqueous	21.2071	21.9507	22.2341	20.4758	21.6633	19.6072	20.9221	22.6227	20.4388	21.4458	21.1172	23.1057	21.333	20.3215	21.4194	22.1845	20.9745	21.6229	21.1474	21.0084	20.5097	21.5775	20.4783	21.3501	21.2382	22.2459	21.7438	20.6546	20.8818	21.3837	21.0542	20.6547	22.176	19.6697	22.5001	21.9138	22.7966	20.7662	22.9841	21.8012	22.1573	20.4446	21.2747	21.3348	23.232	20.9501	22.3036	21.982
5C13-Aspartic acid(139.1/77.0)	Targeted Aqueous	24.6435	24.0361	24.693	24.1232	23.8056	24.8005	23.7151	23.9539	24.1892	24.5739	23.9436	23.4955	23.9413	23.753	24.3181	23.935	24.684	24.3427	25.0075	24.4437	25.1798	23.531	25.2006	23.8766	24.7075	23.9996	24.4807	24.4308	24.6926	23.8139	24.5631	23.9169	23.9743	24.4934	23.7542	23.6933	22.7511	24.4077	23.8182	24.7398	23.9825	24.0498	23.9564	23.7313	24.4257	25.1912	24.5414	23.7883
5C13-Threonine(125.1/78.0)	Targeted Aqueous	24.6331	23.8838	24.5811	24.0961	23.7782	24.7826	23.8245	23.8542	24.2648	24.6535	24.018	23.4318	23.826	24.0362	24.143	23.7822	24.6321	24.2795	25.01	24.275	25.4173	23.7578	25.1205	24.0072	24.6346	24.089	24.556	24.7045	24.7912	23.9159	24.5921	24.0456	23.9444	24.7713	23.8178	23.7648	22.7765	24.5375	23.9544	24.7728	23.9185	24.085	23.9142	23.865	24.4221	25.1669	24.5946	23.7592
6C13-Asparagine(139.1/77.0(2))	Targeted Aqueous	24.3837	23.239	24.1534	23.7746	23.1966	24.519	23.5932	23.5573	23.9712	24.3973	23.7283	22.8532	23.6771	23.8786	23.7232	23.1314	24.1328	23.9067	24.6994	23.5418	25.1127	23.5578	24.7786	23.4917	24.2445	23.6614	24.108	24.3712	24.4978	23.6767	24.4277	23.749	23.4239	24.462	23.5845	23.4815	22.4558	24.1899	23.6812	24.6295	23.7399	23.7407	23.7425	23.5472	24.1717	24.9839	24.424	23.5444
6C13-Glutamic acid(154.1/89.0(2))	Targeted Aqueous	25.9299	24.8876	25.8117	25.4479	24.9594	26.1934	25.0547	25.078	25.5496	25.9409	25.3422	24.4876	25.2043	25.412	25.5025	24.9974	26.0201	25.5505	26.1098	25.4695	26.7429	25.0577	26.3323	25.2591	25.8407	25.2528	25.8946	26.0724	26.1016	25.1848	25.9737	25.3328	25.1147	25.7205	25.0987	25.0365	23.8037	25.8351	25.2932	26.1152	25.1529	25.2077	25.2972	25.0589	25.6594	26.5239	25.8226	24.9734
6C13-Methionine(156.1/63.0)	Targeted Aqueous	23.2724	22.5002	23.1749	22.6957	22.3783	23.3909	22.5207	22.583	22.848	23.2977	22.6393	22.0184	22.5994	22.6919	22.832	22.3662	23.2667	22.9521	23.7043	22.9062	23.9364	22.3083	23.7199	22.6321	23.276	22.6084	23.3369	23.3863	23.3407	22.4743	23.2803	22.6509	22.5046	23.3224	22.5108	22.4229	21.3971	23.1659	22.6344	23.405	22.5975	22.7379	22.585	22.5348	23.048	23.8515	23.3225	22.4136
6C13-Proline(122.1/75.0)	Targeted Aqueous	27.1691	26.4432	27.127	26.568	26.3225	27.2183	26.3664	26.5075	26.7369	27.0206	26.602	25.8952	26.3461	26.5055	26.629	26.2432	27.2641	26.7761	27.5451	26.7762	27.8926	26.2219	27.6254	26.4591	27.2855	26.5035	27.1166	27.3043	27.3709	26.3867	27.2539	26.3966	26.4709	27.2897	26.3395	26.2294	25.174	27.069	26.4985	27.3604	26.4708	26.4673	26.478	26.3225	26.9557	27.6594	27.0989	26.1789
6C13-Valine(124.1/77.0)	Targeted Aqueous	21.9294	21.0576	21.7335	21.103	20.9637	21.7811	21.0374	21.2959	21.3764	21.8514	21.2836	20.7245	20.9193	21.0019	21.1901	20.9001	21.98	21.5078	22.4171	21.4735	22.5169	20.7188	22.2446	21.1566	22.1567	21.2529	21.793	22.0449	22.1974	20.9362	21.9042	20.9765	21.3006	22.0368	20.9254	20.879	19.8014	21.7939	21.0982	22.185	21.1379	21.2052	21.1373	20.775	21.6935	22.3976	21.7642	20.6362
7C13-Glutamine(154.1/89.0)	Targeted Aqueous	25.7861	24.9352	25.759	25.2535	24.8644	25.9353	24.967	25.0577	25.383	25.863	25.0914	24.3117	25.0934	25.1918	25.2788	24.8635	25.8292	25.455	26.2469	25.361	26.5261	24.9997	26.288	25.1045	25.7965	25.0924	25.6992	25.8778	25.8909	24.9811	25.7817	25.1911	25.0094	25.7429	24.9447	25.0051	23.9364	25.6971	25.1727	26.0554	25.0624	25.2509	25.0675	25.0003	25.4999	26.3795	25.6474	24.9789
7C13-iso-Leucine(139.1/92.0(2))	Targeted Aqueous	24.9551	24.1264	24.9069	24.3406	23.9977	25.0268	24.1075	24.2025	24.5158	24.9034	24.3277	23.647	24.1785	24.2832	24.3987	23.9743	24.9857	24.5043	25.3046	24.5364	25.599	24.0103	25.3075	24.2283	24.9207	24.3351	24.9074	25.006	25.0736	24.1337	24.9457	24.3382	24.221	25.0388	24.1524	24.1486	22.9822	24.783	24.2779	25.0181	24.1881	24.275	24.2443	24.2367	24.6775	25.4457	24.9372	24.1447
7C13-Leucine(139.1/92.0)	Targeted Aqueous	27.1391	26.352	27.026	26.5646	26.2323	27.2377	26.3056	26.3992	26.7385	27.1238	26.5426	25.8383	26.3735	26.5316	26.536	26.2513	27.0802	26.7622	27.4385	26.7216	27.7866	26.2258	27.5054	26.4687	27.1319	26.4574	26.9977	27.2152	27.2867	26.3229	27.1475	26.4257	26.3916	27.1621	26.3216	26.1813	25.2214	27.0129	26.3633	27.3274	26.4193	26.5985	26.414	26.3862	26.8778	27.621	27.0302	26.2477
8C13-Cystine(249.1/124.0)	Targeted Aqueous	23.1067	22.0824	22.9467	22.5628	22.0708	23.1547	22.206	22.2819	22.5415	23.0639	22.4187	21.7211	22.2766	22.3411	22.5197	22.0365	23.0338	22.663	23.4477	22.6102	23.8068	22.0407	23.3013	22.2026	23.1048	22.4063	23.04	23.0991	23.1782	22.2095	23.1145	22.2462	22.287	22.9276	22.0094	22.0001	21.1281	23.0172	22.3529	23.1572	22.1613	22.5057	22.364	22.3135	22.7365	23.5988	23.054	22.1944
8C13-Lysine(155.1/90.0)	Targeted Aqueous	26.8087	25.8523	26.7249	26.1044	25.8724	26.8632	25.8675	26.066	26.4467	26.819	26.1102	25.4665	25.9813	26.0278	26.1933	25.8882	26.6495	26.3349	27.0524	26.3899	27.3991	25.8699	27.2041	26.1108	26.6981	26.1741	26.7222	26.7551	26.8834	26.0492	26.7475	26.1501	25.9187	26.778	25.899	25.8841	24.8226	26.6031	25.9116	26.9692	25.9305	26.0773	26.0572	25.8962	26.4315	27.209	26.6744	25.8392
9C13-Histidine(165.1/118.0)	Targeted Aqueous	23.4979	22.8056	23.4059	22.9608	22.5389	23.5816	22.7496	22.8535	23.0899	23.5348	22.8584	22.1166	22.7139	22.7874	22.9683	22.6132	23.3965	23.1244	23.899	23.0608	24.1761	22.6037	23.7825	22.773	23.6809	22.8765	23.4011	23.4655	23.4973	22.7688	23.3976	22.6989	22.6232	23.343	22.5883	22.486	21.5607	23.2279	22.7035	23.5712	22.6539	22.8546	22.7252	22.6782	23.1396	23.977	23.4335	22.6102
Acetylcarnitine(204.1/85.0)	Targeted Aqueous	21.3964	19.5177	18.1506	19.7668	19.5595	20.7948	21.8562	19.4009	22.5094	19.3488	21.2352	14.9193	19.585	20.2997	22.8053	19.794	20.4943	19.5518	19.3968	20.1491	21.0206	23.0287	20.9172	20.0967	22.7608	20.0734	18.89	22.0039	19.4651	19.9394	21.939	20.9278	19.2082	19.9264	20.4853	18.686	15.7321	21.6608	21.2358	20.7333	19.1356	19.9636	21.5401	19.3145	20.3581	21.3355	19.3458	18.1999
Acetylcholine(146.1/87.0)	Targeted Aqueous	25.1819	24.1426	25.127	24.4861	24.937	22.8312	22.9329	25.0601	24.4715	24.5058	22.2966	24.8906	23.6481	22.7698	19.4723	24.9085	23.1326	24.4581	22.0547	24.7938	23.9908	23.7327	23.6731	23.8843	23.7094	23.8887	24.7377	22.1744	22.4624	25.8264	23.6348	24.3458	22.9576	25.2128	24.8833	25.2023	25.9515	23.1039	25.2598	24.3409	24.3004	23.6828	22.6158	23.7778	24.628	23.4151	24.738	25.2594
Adenine(134.1/107.0)	Targeted Aqueous	22.517	25.2798	23.4323	23.2297	24.2422	23.3517	23.1992	23.4842	22.5531	22.3381	23.6858	24.52	23.9946	23.0278	23.1383	23.8649	24.1277	24.0903	22.8247	22.9086	22.5804	23.6984	23.4766	22.1849	22.128	23.8965	24.3994	21.7354	24.5215	23.0946	23.4226	20.2	23.7498	23.978	22.2718	23.5499	22.5773	23.092	24.2303	22.7666	24.063	21.9482	22.2256	22.5979	24.1748	21.8173	21.1045	22.6064
Adenosine(268.1/136.1)	Targeted Aqueous	21.4369	24.1598	22.3685	21.5801	23.7774	21.8438	22.6576	22.6959	20.5289	21.9148	22.9449	23.9127	23.0605	21.2809	22.2947	23.1621	22.7726	22.9496	21.6658	22.1235	21.8062	23.6257	22.534	21.3904	22.5788	22.4329	23.6983	20.1019	21.7435	18.2179	20.4604	19.1368	21.6625	20.5966	19.5476	19.4289	22.0291	18.7394	20.5196	19.4648	20.3964	22.6506	18.9757	19.9333	20.9462	20.5376	19.1212	20.4658
Adipic acid(144.9/83.0)	Targeted Aqueous	19.4217	18.9543	18.5269	18.7346	18.0717	19.195	18.3277	18.4481	18.2864	18.7586	19.0698	17.3697	17.8008	18.3667	17.9046	19.2276	19.0008	18.7306	19.3337	18.5217	19.6533	18.0008	19.2493	18.1226	19.0496	18.1444	18.4615	19.8679	18.9003	17.9612	18.7038	18.829	18.5891	19.4586	16.9788	18.188	18.3298	18.3945	18.3442	18.6185	19.2497	19.9285	18.4564	17.8609	18.1811	18.904	17.5231	19.0766
Agmatine(131.0/72.0)	Targeted Aqueous	20.3178	20.3803	21.2191	20.6147	21.3964	21.9031	20.7461	20.4846	19.1171	20.6421	20.3138	21.627	20.9824	20.0099	21.989	21.8653	20.6367	21.2918	21.3322	21.6801	21.0169	19.8532	20.7323	20.5719	21.5259	20.8024	21.5814	21.4722	21.438	21.7767	21.7654	19.9516	22.2405	21.8896	19.7944	21.8105	21.0813	21.4161	20.4868	21.4103	22.2978	19.4043	19.6226	21.0518	21.2723	19.6418	21.9505	22.0539
Alanine(90.0/44.0)	Targeted Aqueous	24.359	25.1259	23.4615	23.2584	24.3972	23.0156	24.173	24.2516	23.5656	25.4357	24.0085	24.6356	25.6881	23.1892	23.4931	24.7121	23.4589	22.2301	23.7578	23.6517	23.6873	23.453	23.2652	24.1826	24.0164	24.3231	24.2786	22.5699	23.7912	24.0354	24.9918	23.3046	24.9054	23.5081	24.4839	23.1757	24.5182	23.9685	24.0481	23.6833	24.0199	24.2394	23.6095	23.9516	25.8218	22.9897	24.9816	24.1532
Allantoin(157.0/114.0)	Targeted Aqueous	23.4526	21.3338	22.7202	23.1322	22.8356	23.8831	23.2741	21.8418	20.9502	22.0184	22.1396	20.3871	21.6406	23.5256	22.5464	22.1127	20.8294	21.7835	20.6337	22.0184	22.1479	24.4709	21.4392	23.3052	19.8598	23.3882	21.6882	22.1302	21.8604	23.0145	23.4393	23.112	22.1905	21.9998	22.0449	22.5098	22.8592	21.6848	22.4378	21.9347	21.3713	23.002	22.271	22.4391	21.2683	22.5252	25.3888	23.2018
Alpha-Ketoglutaric acid(145.0/101.0)	Targeted Aqueous	19.46	21.6942	21.2413	20.4819	21.1863	19.2243	19.6878	20.567	20.8118	20.2474	19.1938	20.3059	20.3418	19.0832	20.1466	20.5981	20.2419	20.9487	19.9781	18.8388	18.9554	20.2616	19.6373	21.0424	19.4986	19.8012	18.7035	20.7045	20.9351	21.9078	20.053	19.968	21.1255	18.1584	21.0112	21.525	21.6246	19.8559	20.943	19.9402	21.7613	19.7027	19.4368	20.1791	21.987	20.4076	20.8604	20.143
Aminoisobutyrate(104.1/86.0)	Targeted Aqueous	17.3438	16.6716	17.2402	16.879	16.8772	17.6493	16.5292	16.7066	17.0185	17.2388	16.9711	16.2727	16.7376	16.54	16.9462	16.939	17.4089	17.2962	17.6228	17.0151	18.0262	16.8242	17.623	16.2488	17.2259	16.3275	17.2918	17.1077	17.6529	16.4121	17.3101	16.53	16.6221	16.9687	16.3781	16.2862	15.6402	17.019	16.1072	17.5793	16.5949	16.2632	16.7294	16.3149	17.0149	17.7392	17.4416	16.472
AMP(346.1/79.0)	Targeted Aqueous	20.544	19.215	18.4696	17.9201	18.6778	18.022	16.4621	18.2722	17.939	19.1478	19.8295	18.7581	18.9656	21.6532	18.232	20.0824	18.8978	18.7893	18.5472	19.5497	18.8715	23.6749	19.9461	20.2621	20.5653	18.4729	19.8743	16.7681	19.4356	20.0407	19.1977	18.7226	20.7222	17.6871	19.9075	18.3413	21.1354	19.6967	17.9807	17.8074	20.0343	18.0314	19.3578	19.0146	21.3145	18.5433	20.1818	19.2768
Anthranilate(136.0/118.0)	Targeted Aqueous	22.6069	21.6457	22.5883	22.2727	21.6232	22.9406	21.7278	21.9761	22.3317	22.7808	22.0874	20.9091	21.999	22.1551	22.2765	21.6297	22.276	22.3308	23.1303	22.0254	23.4605	21.8808	23.0839	22.0243	22.0184	22.1227	22.488	22.8686	22.8772	22.0125	22.5627	22.2213	21.9556	22.5691	22.0273	21.8708	21.022	22.6758	22.0184	23.0252	22.1165	21.3854	21.9954	22.0184	22.5223	23.2911	22.7502	21.9748
Arginine(175.1/70.0)	Targeted Aqueous	25.0378	25.3395	25.8561	26.081	25.3997	26.4732	25.5428	24.8421	26.7661	26.4876	24.7811	22.0167	25.5165	24.2297	26.0162	23.062	26.1873	23.9601	24.9726	24.2331	26.0707	25.8332	24.8234	25.0313	23.5469	23.9775	23.4756	26.0068	23.3714	25.7883	24.9938	24.4787	23.9842	23.2726	24.8555	25.7333	22.4291	26.1409	25.4409	26.0051	23.3847	24.6808	24.6203	25.3226	22.6174	25.7488	24.6937	22.5104
Asparagine(133.1/74.0)	Targeted Aqueous	17.6363	17.653	17.7996	16.6026	17.4755	17.2375	16.5657	17.4037	16.7399	17.0209	18.2636	17.1779	18.2057	16.5124	16.6643	16.6049	16.2413	17.4893	17.397	15.9321	17.7804	19.7479	16.5566	17.9429	17.01	16.947	17.1871	16.5547	16.8305	17.8174	17.6205	17.3234	18.2804	16.2137	17.5165	16.3598	16.6804	17.0233	16.571	16.8441	17.2453	16.792	16.4945	16.6933	18.1106	17.3908	17.0453	15.7982
Aspartic acid(134.1/74.0)	Targeted Aqueous	21.8475	23.4438	22.7544	21.8602	24.2132	22.1112	22.2556	22.2672	22.1748	22.6249	22.3042	23.1418	23.7442	21.2689	22.5519	24.1313	22.273	22.9005	21.9482	21.7894	22.0624	21.8804	22.2305	23.098	22.6862	23.5417	22.8832	21.8671	22.2151	22.7623	22.4064	23.0105	23.1032	21.2925	23.1201	23.2795	23.9024	22.3797	22.3658	22.0806	23.6314	22.1421	22.2811	22.2304	23.8037	21.978	23.0798	22.6557
Azelaic acid(187.0/125.0)	Targeted Aqueous	20.5445	20.0712	19.9786	20.4541	19.5563	20.4379	19.6388	20.1874	19.5209	20.2738	20.708	18.8975	19.6637	19.2812	19.2715	20.0583	20.4503	20.2826	20.6119	19.8592	21.294	19.4226	20.61	19.7178	20.1888	19.731	20.258	21.2128	20.1723	19.3279	20.5705	20.546	20.1218	21.1378	18.9014	19.9066	20.7657	19.6419	20.4695	20.0645	20.5424	21.1528	19.9334	19.8485	19.6021	20.1968	20.0565	20.6581
Betaine(118.0/58.0)	Targeted Aqueous	24.3785	23.751	23.8075	24.2497	24.0151	24.4001	23.7638	24.2653	23.5613	24.0493	24.0215	23.0456	24.2263	24.0555	23.8875	23.7747	23.8196	24.4388	23.2315	23.6704	24.588	24.7079	24.4952	23.6833	26.5419	23.936	23.8507	24.5884	22.865	24.8338	24.6381	24.926	23.0048	22.4691	23.56	24.5076	22.172	24.5447	23.8403	24.2234	23.7668	26.6195	25.2116	23.3769	24.3734	23.844	23.2109	23.3949
Biotin(243.1/200.0)	Targeted Aqueous	17.3859	20.7594	18.9847	18.9095	20.7717	19.3666	20.2598	19.0911	18.7835	17.5408	19.9297	19.9841	19.5373	18.065	19.357	21.2652	20.4029	18.8761	18.7699	19.8689	19.8355	19.2514	20.5884	17.9015	18.8022	19.1264	21.2594	19.7044	19.0256	16.0705	18.5609	18.8224	18.6683	19.2004	18.6021	17.5919	19.9972	19.275	19.5746	19.5025	17.3168	18.865	20.5782	18.9468	17.9457	19.1028	17.2109	18.5431
Cadaverine(103.0/86.0)	Targeted Aqueous	22.5462	20.275	18.9287	24.7168	22.3573	22.5731	17.5805	23.2981	22.8901	19.5355	17.6961	19.0866	19.675	22.4673	21.3903	22.3172	20.6459	22.3055	20.6633	22.7432	20.698	19.3144	20.4363	20.1484	23.2694	22.6227	17.9781	23.6823	19.6286	21.9348	22.2288	22.9086	20.1979	22.935	23.7656	24.264	23.7468	22.6014	22.1668	23.6651	20.734	20.5845	21.9755	22.0992	20.7516	24.3247	21.3765	23.1782
Carnitine(162.1/85.0)	Targeted Aqueous	21.5492	21.8374	20.9543	20.1215	21.2827	20.1493	22.0184	21.0773	21.1387	20.6344	22.0994	20.1804	21.1668	20.7158	21.5093	21.0681	20.0855	21.3961	19.5981	20.6541	21.0825	23.313	21.255	20.9174	22.6481	20.27	20.5846	21.2014	19.1157	21.5741	22.5909	21.11	20.0284	21.032	21.7397	19.8657	20.7432	21.2981	21.5381	20.5201	20.5441	20.668	21.4548	21.0278	21.1897	20.9797	20.1201	20.0749
Choline(104.1/60.0)	Targeted Aqueous	23.625	26.6574	26.0717	26.1819	25.9496	24.9088	26.191	25.5241	27.1664	23.6291	26.4254	25.4419	26.6196	26.1941	23.3028	26.5589	26.1884	25.5733	25.4817	25.7099	26.2541	26.5854	25.797	26.7678	26.4827	24.918	26.4191	27.0218	23.0045	26.7166	27.1156	27.0542	23.9646	26.3146	26.5078	26.054	23.1554	26.3211	26.8324	26.4732	24.4764	25.8049	26.7497	26.5236	27.0128	26.5721	26.9232	24.7546
Citraconic acid(129.0/85.0)	Targeted Aqueous	20.7437	19.8035	19.2949	19.226	18.7476	19.1073	19.9927	18.8913	18.5551	19.3851	19.2054	17.9561	19.7064	20.2431	19.2095	19.1535	20.1799	19.0143	20.0651	19.4491	20.4068	20.1335	19.1537	18.088	20.1932	18.9757	19.9794	19.5904	23.1767	19.1725	19.562	20.3576	19.6307	20.2021	19.0415	19.2535	19.9706	18.8319	19.4395	19.3095	18.7569	24.5722	19.0465	19.8444	19.693	19.7108	19.9576	21.7536
Citrulline(174.0/131.0)	Targeted Aqueous	24.635	26.9784	27.2331	24.6704	26.5917	24.9559	25.3699	26.1802	27.214	26.9137	24.6245	26.0272	26.4932	23.8358	25.9408	26.4653	24.5227	26.4491	25.048	24.9083	24.9892	24.3562	25.9127	26.2922	21.9907	26.2726	24.9493	24.9096	24.4053	26.0412	26.0958	25.6046	26.0616	23.3218	26.1734	25.8508	26.302	25.4563	24.4973	25.3827	26.7402	23.4737	24.694	25.169	26.4448	24.3687	26.1333	25.4359
Creatine(132.1/90.0)	Targeted Aqueous	23.9761	24.4875	23.2635	23.8617	22.7383	23.9977	24.9879	23.5684	24.9948	25.054	24.3067	23.1856	24.4512	23.9577	24.351	23.1818	23.7388	24.155	23.1793	23.4134	24.5389	24.7361	24.5449	25.0897	23.9671	23.3939	23.1159	24.2506	23.4962	24.5982	25.1779	24.263	22.7298	24.1065	23.9062	24.1437	21.6302	23.6761	24.8935	23.5182	22.8658	23.8581	24.1269	23.3453	24.225	25.1589	22.1359	23.2118
Creatinine(114.1/44.0)	Targeted Aqueous	23.0867	22.8253	23.1733	22.8965	21.9899	23.5346	22.788	22.7945	21.8163	22.6663	22.7174	21.3932	21.4746	22.7532	22.1613	21.6058	22.8585	22.0107	21.5247	21.5267	22.9731	24.0662	22.8982	23.1573	22.9092	21.7994	23.1568	22.8043	22.9976	22.1734	21.9899	22.7317	20.609	23.0675	21.176	23.153	22.4173	22.7736	22.5154	22.0184	21.4546	22.85	23.9854	22.8496	21.9266	22.98	22.4035	22.4059
Deoxycarnitine(147.1/87.0)	Targeted Aqueous	19.5762	18.6073	19.5119	18.6196	19.3221	17.3211	17.2122	19.4245	18.8176	18.8451	16.7381	19.1754	18.0334	17.2617	18.7791	19.286	17.5632	18.9658	16.228	19.0756	18.4127	17.91	17.9577	18.3988	18.0631	18.3825	19.0828	17.0065	16.9943	20.3138	18.0899	18.7239	17.4238	19.5885	19.1717	19.6755	20.5198	17.378	19.5857	18.6632	18.7374	17.9664	16.8109	18.3739	19.2043	17.715	19.2367	19.4383
Dimethylglycine(104.1/58.0)	Targeted Aqueous	19.0409	19.3439	19.649	19.2551	18.9301	18.6317	19.8489	19.2774	19.4596	18.8979	18.7038	19.9448	19.015	19.0268	18.097	19.6114	18.9087	18.2111	18.4471	19.431	18.093	17.8655	18.3401	18.2954	18.6893	19.0897	18.8969	18.5014	18.5227	19.3842	18.9917	18.5156	19.641	18.6427	18.7837	18.1967	21.2774	18.2042	19.7562	19.5181	18.8072	18.6186	18.6952	18.9254	19.8825	18.7832	19.0762	20.0222
D-Leucic acid(131.0/85.0)	Targeted Aqueous	24.6737	24.2963	25.0874	23.9219	23.7913	22.6774	22.6255	24.3308	23.6313	24.3458	23.418	25.5999	23.7158	24.9068	22.9685	24.3428	22.6061	24.3726	24.005	23.5107	22.6898	24.5551	23.2765	23.2281	23.7761	23.8268	23.7251	23.1963	23.0585	24.4031	21.9976	24.0637	25.1246	24.116	24.4323	24.143	25.7273	23.3085	25.0849	23.9103	24.644	25.0305	22.6692	23.9965	25.6213	24.3661	25.0368	24.4676
G1P/G6P/F6P/F1P(259.0/97.0)	Targeted Aqueous	23.0736	22.6465	22.2671	23.0592	23.1598	24.7532	25.0248	22.6165	22.8532	23.3373	23.7341	23.43	25.6066	23.1676	23.5619	24.7679	24.9592	23.5963	23.2528	23.432	23.7281	25.5729	25.1262	22.472	23.0874	23.4423	24.1985	22.252	22.5814	23.9874	23.9383	24.0598	23.8621	23.5882	25.3779	23.7842	23.0622	24.0004	22.0242	23.3183	23.9573	25.8173	24.6329	23.7192	23.4712	22.7447	23.5005	22.865
GeranylPyrophosphate(313.1/79.1)	Targeted Aqueous	22.39	21.7003	22.0275	22.2413	21.8832	23.0321	21.5185	21.4384	22.5493	22.6452	22.1581	21.2199	22.602	22.4649	22.3207	21.7656	22.4503	22.4264	22.5236	22.2165	23.4062	22.0053	23.3907	22.0124	19.469	21.9889	22.7377	22.2919	22.5847	22.0184	22.6396	22.371	21.9812	21.1258	21.9442	22.1591	21.444	22.5867	22.1025	22.7184	22.2468	22.2389	22.6968	22.0316	22.4402	23.2285	22.1832	21.4803
Glucose(179.0/89.0)	Targeted Aqueous	23.1614	21.683	21.8622	23.2618	22.5935	23.2873	23.4983	21.3673	23.5753	23.4859	24.4264	21.1391	21.7015	24.3234	21.4658	23.5774	24.7215	19.3447	22.0054	22.7676	22.0401	25.3791	23.1105	21.0794	29.9354	19.9247	22.0641	22.1638	20.8821	21.7485	22.7564	20.4071	20.1807	24.7047	21.1938	22.4416	22.2149	23.7008	21.5078	22.2153	21.0797	27.699	25.2105	22.4968	18.7265	24.4789	20.209	21.1541
Glutamic acid(148.1/84.0)	Targeted Aqueous	25.6011	26.4608	25.2462	24.7442	26.0027	24.099	25.6285	25.0454	25.8196	26.5015	24.9894	26.1098	25.9664	24.7241	24.6211	25.7676	25.0809	25.5936	24.3191	24.5619	23.8758	25.7296	24.6945	26.0832	25.6738	25.9359	25.4173	24.4604	24.9771	26.035	24.8926	25.7543	25.9172	24.2394	25.8635	25.8312	25.6238	24.2466	25.283	24.4548	26.098	25.2603	24.8185	25.3374	26.8826	25.8306	25.9595	25.1682
Glutamine(147.1/84.0)	Targeted Aqueous	24.0377	26.1384	25.7482	24.8784	25.6802	23.7451	24.3496	25.1211	25.3046	24.8671	23.6206	24.8996	24.7528	23.3319	24.6161	25.1316	24.2654	25.2439	24.3846	23.539	22.811	24.7527	23.703	25.5852	24.6283	24.3304	22.8209	25.2128	25.2782	26.3953	24.5177	24.3919	25.6151	22.5613	25.3931	25.9888	25.866	23.653	25.4991	24.2327	26.2262	24.6214	23.7088	24.638	26.4171	25.12	25.4656	24.732
Glutaric acid(131.0/87.0)	Targeted Aqueous	21.299	21.888	17.4727	19.8853	18.4016	20.0432	17.1654	18.2254	19.8168	19.9145	18.3796	17.4838	18.587	22.799	19.1101	19.8404	21.2112	18.4216	19.417	19.6154	19.7528	16.5563	19.7805	17.5918	20.2854	16.9495	19.5259	19.5593	24.1678	18.7015	17.7812	18.5362	18.034	20.7855	17.8659	18.0755	21.5182	18.6711	19.819	19.3266	19.0516	24.7589	18.6504	18.9064	18.7345	18.8189	17.9682	20.0658
Glyceraldehyde(89.0/59.0)	Targeted Aqueous	18.7757	19.4086	19.1202	19.2766	19.074	18.9179	17.8968	19.4709	18.9234	22.0272	17.7217	19.4577	19.7167	19.9824	20.8191	19.6558	19.2741	19.3729	19.4417	18.6087	18.9399	18.7573	19.7823	19.0675	18.7774	16.8616	21.0069	17.59	19.6373	19.298	19.3075	19.6536	21.2588	20.5302	18.6462	19.533	19.0215	18.2953	21.8405	18.1697	20.1306	19.4831	19.2492	19.1956	18.9799	18.7591	18.2434	19.1909
Glycerate(105.0/75.0)	Targeted Aqueous	19.5752	20.804	19.7678	19.2609	20.3544	19.5302	19.3234	19.3913	19.4606	19.0706	19.44	19.5585	19.5483	18.6006	19.4299	20.0688	19.2441	19.5124	19.425	19.2457	19.5684	19.454	19.2206	19.7358	18.3231	19.0548	19.36	19.776	19.265	20.3587	19.8418	19.0839	19.9827	18.6226	20.0878	19.8068	20.5427	19.521	20.0234	19.5962	20.0447	18.6066	19.4743	19.5585	20.3887	19.1406	19.9465	20.0144
Glycerol-3-P(171.0/79.0)	Targeted Aqueous	17.6735	19.6648	19.6107	20.8899	19.9917	21.5439	20.5093	20.3369	22.5383	21.9734	20.9537	21.2506	22.8408	18.5795	20.924	20.2957	20.0262	21.0794	20.7447	19.5971	21.5396	23.1801	21.2014	19.7875	19.2905	21.285	21.3974	20.7557	18.5561	21.0587	20.5219	20.3021	21.143	20.3026	20.6159	21.2654	20.7165	21.6832	19.1546	21.6967	20.8714	20.6257	22.0702	21.0369	20.9087	20.7438	20.4545	19.6265
Glycine(76.0/30.1)	Targeted Aqueous	21.9927	22.2048	22.3058	22.7932	21.5671	21.0763	21.0026	22.3162	22.792	23.3157	19.9566	22.2397	21.7815	21.0418	21.511	21.1241	20.3223	22.6777	20.4868	20.0473	20.2775	20.2904	21.233	22.0778	18.4486	21.256	20.1509	21.349	20.5798	23.437	21.1942	22.0184	20.9646	21.2513	22.1579	23.1243	21.8569	21.1865	21.5277	22.4682	22.0294	20.6073	20.3836	21.3404	22.3257	22.0478	22.0184	22.5869
Guanidinoacetate(116.0/74.0(2))	Targeted Aqueous	19.4355	18.7226	19.4162	19.6493	17.8967	19.2215	19.3815	19.4876	19.5846	19.4835	19.8862	19.1154	19.1085	18.2373	19.0432	18.9003	19.4728	18.6362	18.5597	19.6041	20.5891	18.7071	19.9546	19.9204	19.2237	18.6774	19.7869	19.8985	18.5139	19.9897	19.9455	20.3084	18.1549	19.9867	19.1944	19.3771	20.2627	18.7552	18.4181	20.071	18.9207	18.4734	19.2699	19.1054	19.5668	19.9252	19.2801	19.2871
Histidine(156.1/110.0)	Targeted Aqueous	24.8551	25.3907	25.6657	24.6507	24.7058	24.8969	26.0153	25.1459	24.6012	27.0584	24.5479	23.9611	25.4654	25.0522	24.6176	25.2702	25.1511	24.861	25.1705	24.9163	24.9839	24.7926	25.5158	25.1756	23.4139	24.545	24.1219	24.5912	24.0671	25.0426	25.5107	24.7764	24.3081	24.4163	25.74	24.7404	23.3644	24.7175	24.6435	24.9493	24.7766	24.1432	24.3924	25.2132	24.4682	24.8079	26.5786	25.7055
Homovanilate(181.0/137.0)	Targeted Aqueous	18.2441	17.1242	17.441	17.129	16.926	17.7069	17.1586	16.7279	17.4235	17.6983	17.4968	16.454	16.8461	17.601	16.6208	16.698	17.2967	16.7561	17.7202	17.6154	17.9547	17.1081	18.3037	17.1428	17.8727	17.1315	17.9978	17.8872	17.9455	16.8377	17.613	17.1783	17.1849	18.2726	16.4953	16.3719	16.0351	17.4068	17.1146	17.8435	17.1283	17.4663	17.619	16.2696	17.6366	18.9625	17.9295	17.6189
Hypoxanthine(135.0/92.0)	Targeted Aqueous	23.2423	24.6866	23.7293	22.6399	24.816	22.5664	24.3492	23.9365	22.5824	22.3129	24.3039	24.6098	24.5018	23.2446	24.0547	26.0851	24.3106	23.827	24.0688	23.6415	23.8851	25.723	23.8645	21.737	22.8922	24.1715	25.5503	23.7488	23.8023	22.7206	25.4508	22.8689	25.4971	22.7789	24.3471	23.291	26.2103	25.0011	24.0085	24.393	25.0695	18.8892	25.5271	24.4772	23.3949	21.6004	21.5165	24.1256
Inositol(179.0/87.0)	Targeted Aqueous	19.2909	20.4514	21.1576	19.9028	19.1641	21.405	20.7463	19.3234	21.7858	20.3731	21.1907	19.7988	20.9733	20.4936	20.4872	19.6668	19.7799	19.6992	19.9043	19.3885	20.9408	21.8266	21.3814	20.545	20.0058	19.3711	19.2654	21.4706	20.058	20.7767	20.8773	21.3121	19.6178	22.1375	20.4714	19.7441	18.3425	20.7507	22.1807	20.9377	19.528	22.1975	20.997	20.3261	18.988	21.4461	19.3457	17.6253
iso-Leucine(132.1/86.0(2))	Targeted Aqueous	22.5846	24.433	24.0161	22.2343	23.7709	21.3559	22.0986	24.5928	23.321	23.2861	22.414	24.7273	23.4794	22.3549	23.4222	24.1538	22.3168	23.5339	23.0143	22.2851	21.9417	23.5093	22.3795	23.397	22.0573	23.5091	23.4523	22.4762	22.7944	23.5687	22.8666	22.5642	24.0952	20.7517	24.3842	24.1671	24.8906	22.6261	25.0461	22.8543	24.4453	21.6449	22.8249	23.268	24.54	23.2066	24.0947	24.1189
lactate(89.0/43.0)	Targeted Aqueous	26.8115	24.0069	24.6813	24.6721	23.7344	24.9448	26.462	23.2316	24.1002	27.2404	25.8357	23.5823	25.8156	25.521	23.7798	23.8723	25.8454	23.3527	24.415	24.7389	25.4314	26.3776	24.8153	23.6779	27.3715	23.207	24.3765	24.7706	25.0224	23.4175	26.5826	23.4775	24.5416	25.366	23.3655	22.8297	22.4687	26.1681	22.7484	25.0887	24.0168	28.3058	26.1512	24.3312	23.188	24.5113	25.3063	23.1032
Leucine(132.1/86.0)	Targeted Aqueous	23.7005	25.1577	25.3595	24.0803	24.9428	22.7832	23.4118	25.6781	24.1272	24.1671	23.6755	25.8	24.4743	23.9619	24.5478	25.5085	23.393	24.7666	24.2356	23.8343	23.2315	24.8202	23.5373	24.53	23.063	25.2004	24.7694	23.6506	23.5956	24.7842	23.8635	23.4844	25.2802	22.6588	25.5894	24.954	25.6428	24.225	26.1377	24.5778	25.4104	23.5699	24.4262	24.7067	25.6348	24.5207	25.2366	25.1477
Linolenic acid(279.1/261.0)	Targeted Aqueous	19.8167	20.1189	19.9176	19.062	18.8089	19.6951	19.6725	19.3958	19.04	18.6717	19.7377	19.3906	20.8123	20.4056	18.9207	19.1547	21.4707	19.8649	20.2991	19.3243	19.6376	19.496	19.9586	18.8562	18.8327	19.7461	19.5959	20.0232	19.2763	19.7339	19.8213	19.4633	19.069	20.7648	19.3989	19.5256	18.9933	20.1778	18.8504	19.3354	19.2985	19.3567	19.6726	19.4517	21.6191	19.4813	19.6315	20.5215
Lysine(147.1/84.0(2))	Targeted Aqueous	25.8006	26.5232	27.1962	26.4917	25.6694	25.4944	25.4227	26.4624	27.0988	27.2778	24.095	25.8923	25.6168	25.0835	25.7181	25.8766	24.8029	26.6975	25.4792	24.9644	24.7846	25.2101	25.0725	26.6245	22.8439	25.3016	25.5587	25.1716	24.7963	27.2099	25.5094	25.2543	25.549	25.0871	26.2996	26.3945	25.929	25.7729	26.1368	27.0854	26.3161	23.541	24.7766	25.9025	26.4985	25.8978	26.9431	26.112
Malonic acid(103.0/41.0)	Targeted Aqueous	21.2397	17.7465	20.6083	17.3459	17.7463	17.4358	19.989	16.6642	17.8054	18.1325	16.9411	18.5887	18.0761	17.2746	18.3326	19.29	18.1698	17.5566	18.5839	18.5854	18.1831	18.428	18.4372	17.5122	19.1996	17.4948	17.99	18.2171	17.5808	17.5773	17.2212	17.716	19.4563	18.7374	19.7154	18.2943	18.7112	18.0964	17.9596	17.9914	17.2131	17.5759	17.5445	17.233	16.9301	19.6087	18.5985	16.3416
Melatonin(231.1/58.0)	Targeted Aqueous	23.828	23.8131	21.1376	24.5226	23.6849	25.0776	24.0352	22.8996	24.7085	23.7662	24.24	22.8185	24.3557	24.3556	24.129	22.8697	23.4849	24.2883	23.9375	24.2087	25.0581	21.9934	25.4871	24.0452	21.6794	23.252	25.0016	24.4939	24.7676	24.0658	23.352	23.9749	23.5158	24.1992	23.5621	23.8368	22.1101	24.2249	23.9975	24.3791	23.6277	24.4682	23.6826	23.7464	23.4965	25.3464	21.2543	23.5344
Methionine(150.1/61.0)	Targeted Aqueous	18.4933	21.1913	19.6118	18.4626	20.6988	18.8125	19.2589	20.2049	17.2008	18.9167	19.6304	21.1665	20.3357	17.6339	19.5413	21.9421	19.077	20.4978	20.1872	19.5198	19.4646	20.234	19.9866	19.4822	18.664	20.2191	21.9712	18.4485	19.1199	18.8088	19.3036	17.6305	20.9162	18.6485	20.8166	17.8502	22.2509	19.7036	21.547	18.8284	20.2555	18.1147	19.4328	19.9252	21.1558	17.1726	19.8033	20.0255
Mevalonate(147.1/59.0)	Targeted Aqueous	18.4651	18.7662	19.1613	19.3892	18.4771	18.7935	18.7458	18.9019	18.9778	19.2964	18.0986	19.574	19.3828	17.8321	20.5852	19.5302	18.4564	18.3209	18.0981	18.5106	19.623	18.271	18.7952	18.8092	18.2679	19.2104	20.081	18.7218	18.4296	19.839	20.1859	20.0103	19.2435	20.2038	17.4792	19.6053	20.7451	18.3645	18.2942	19.0929	19.053	20.0279	18.3425	18.5033	18.5675	18.9248	18.5307	19.5796
N-AcetylGlycine(116.0/74.0)	Targeted Aqueous	21.0944	18.8128	20.3966	21.0612	18.7617	19.5567	20.025	19.3977	19.8122	20.2488	19.4907	19.4453	20.5165	22.5069	19.2729	18.6934	19.0381	19.9313	18.9887	19.4513	19.1542	20.4934	20.5116	20.4191	20.0416	18.9228	19.2478	18.8177	19.6547	21.5121	21.1123	20.9965	19.4095	22.511	20.3473	19.7723	20.1083	18.4917	20.3668	19.7546	19.6562	19.774	19.5291	20.0159	20.3327	20.2425	19.4528	21.7435
Niacinamide(123.0/80.0)	Targeted Aqueous	17.3669	17.3949	18.0567	19.0342	17.0974	18.8789	18.2029	17.1757	17.9821	19.197	20.0839	15.4001	16.8692	19.6706	17.5469	16.4234	19.4065	16.9595	19.1962	17.8815	19.0284	17.2894	18.5402	17.6269	20.0358	17.8829	17.0487	17.7243	19.2774	17.0962	18.9237	16.4509	16.9932	20.0927	16.2249	16.9165	17.0498	16.714	18.0611	17.5492	15.7542	19.1448	17.8003	16.9515	16.61	19.8835	16.9937	17.2554
Ornithine(133.1/70.0)	Targeted Aqueous	24.0768	23.8708	25.9306	25.1879	23.4683	24.4595	24.0514	25.2886	26.5667	24.8974	21.8451	22.5326	25.4658	23.5196	25.6549	24.0588	23.1854	25.9462	24.7172	23.3724	24.1404	22.802	24.3649	24.9275	22.6148	24.5087	21.6677	23.4654	23.996	25.6697	25.3089	24.8378	24.8167	23.5811	24.9883	25.3878	24.871	24.5229	24.1744	24.8327	25.351	23.486	23.21	24.5101	22.2904	24.3013	23.5583	23.776
Orotate(155.0/111.0)	Targeted Aqueous	21.5004	23.8406	21.9213	19.8494	22.4306	20.3805	21.9959	21.9338	21.235	21.6597	21.0048	22.5663	22.6875	19.7067	22.2314	22.0001	21.8914	22.0184	22.1305	21.7937	21.1167	20.4865	22.1518	22.3362	19.9828	22.271	22.1897	18.7018	21.4131	22.6691	21.2223	21.3619	21.4862	21.2758	23.4735	21.0562	22.7842	20.484	20.5381	20.4864	21.676	21.4538	19.145	22.1753	22.9991	19.8725	22.7819	22.2144
Oxalacetate(131.0/113.0)	Targeted Aqueous	18.8103	18.9904	19.4557	18.577	18.7404	19.3339	18.1668	19.1817	18.3755	18.6981	19.6989	18.6948	19.8861	17.6028	18.4157	18.3557	17.9466	19.2376	18.9525	17.8814	19.3183	21.2452	18.4393	19.5277	18.4891	19.0264	19.0879	18.7455	19.0529	19.6809	18.7445	18.9886	19.8507	17.4687	18.7615	18.2086	18.6656	18.4655	17.7607	18.3339	18.7702	17.7202	17.6699	18.1108	20.0343	18.9143	19.0434	17.5573
Oxidizedglutathione(611.2/306.0)	Targeted Aqueous	17.435	18.1074	16.4333	17.5181	15.554	17.304	18.5055	18.4062	17.9177	17.5453	16.8642	18.7854	18.3794	18.4254	17.4018	15.1965	15.7204	17.9029	16.5512	15.2869	16.4594	18.3536	16.9906	17.2029	20.2795	18.1065	17.1688	17.107	17.1091	18.2752	18.4768	17.5451	17.8693	14.9661	16.6499	16.2432	16.3647	14.9892	18.3542	18.2087	15.9674	16.224	17.5786	17.4309	19.3485	17.3636	18.4219	15.713
Oxypurinol(151.0/42.0)	Targeted Aqueous	22.6775	24.257	22.2811	22.2574	23.7428	20.9221	23.3689	22.3682	23.1516	21.2265	24.0556	24.1356	23.216	23.3227	22.1154	24.4239	22.7516	22.8679	21.9003	22.7853	21.9964	24.0655	21.9996	23.3498	21.1902	22.8655	24.2827	23.1432	22.3635	23.0355	24.4227	24.6305	23.9407	21.5902	24.0277	23.0337	24.9393	22.4778	23.2592	22.8786	23.8858	20.6113	23.8989	23.4654	25.0653	23.6779	22.6434	24.1622
Pentothenate(218.1/88.0)	Targeted Aqueous	21.5082	20.463	20.572	18.8299	20.1468	20.7819	18.8194	19.8227	21.1111	17.6758	18.993	18.7001	18.8782	17.9072	19.8673	21.9349	19.3342	21.2546	19.1205	20.5458	20.5865	19.2512	21.3725	20.1983	22.1139	21.0049	20.3942	18.0007	18.3504	23.0161	19.2954	20.6679	18.9551	18.7532	22.6844	17.629	22.3294	19.9756	19.9098	19.9596	20.1237	21.3561	19.3991	19.488	22.1615	18.6774	21.4884	20.1303
Phenylalanine(166.1/120.0)	Targeted Aqueous	25.4448	26.214	26.8001	25.4504	25.7422	25.4126	25.6392	26.4209	25.9783	24.9641	25.1317	26.5443	26.0835	26.135	26.2466	26.2272	25.4916	26.0938	25.9166	25.2686	25.421	25.3906	25.4385	26.0264	24.7649	26.5552	25.1775	25.9242	25.3982	26.0263	27.2311	26.2563	26.0689	24.6565	26.5546	26.4777	25.5941	25.9442	26.6188	26.8309	26.4389	24.8694	25.9746	26.0725	26.1042	25.6913	26.2112	26.2178
Pipecolate(130.0/84.0)	Targeted Aqueous	23.8814	24.8641	25.5276	24.7253	23.8047	23.3351	23.5377	24.8322	25.6034	25.7078	21.9459	24.1245	23.7985	23.0402	23.7476	24.028	22.9128	24.9357	23.419	23.0313	22.8301	23.1917	23.1461	25.1044	20.5939	23.3664	23.5393	23.2176	22.5682	25.8925	23.3925	23.0904	23.7182	23.0689	24.6106	24.9009	24.4662	23.878	24.2752	25.2091	24.6936	21.6404	22.6754	24.0771	24.6171	23.8711	25.348	24.4087
PPA(163.0/91.0)	Targeted Aqueous	18.0867	18.4556	19.6093	17.0266	18.5321	19.0612	19.4235	18.8517	17.8981	20.1835	18.1093	18.6395	19.1194	17.1439	18.4223	19.7068	18.6458	18.983	18.9976	18.0355	18.8193	18.4395	18.72	18.3282	18.1573	19.2091	18.2548	17.9756	17.9507	18.6396	20.0768	18.1573	18.7389	18.6896	18.9065	18.0311	18.8349	18.4011	18.6403	18.6102	18.6079	17.9995	17.6493	18.5855	18.4687	18.4239	18.4631	17.5897
Proline(116.1/70.0)	Targeted Aqueous	28.3747	27.7969	28.3776	27.85	27.6533	27.4328	26.6142	27.7166	28.4007	27.1758	25.3745	27.2359	27.3469	26.9561	27.656	27.1267	27.0378	27.8928	27.0306	25.8783	26.0213	26.7499	26.4145	27.2882	25.0111	27.9951	25.2391	27.8301	27.0837	28.1296	27.7132	26.5128	27.5322	26.5237	27.4795	28.2022	27.3841	27.8777	27.2545	28.1454	27.9757	27.5381	25.7916	26.9019	27.6567	27.6067	27.6938	27.2781
Putrescine(89.0/72.0)	Targeted Aqueous	24.0532	23.9601	26.0308	25.6122	24.3931	24.5806	23.911	25.8548	25.011	23.8605	21.6528	24.6118	24.1227	24.5948	24.7059	23.3293	22.9141	24.1704	23.6657	24.2701	23.7814	20.6212	23.7233	24.3836	23.1754	25.1966	21.947	24.3764	23.3445	24.5579	23.2363	24.5861	22.7368	25.365	24.2085	25.3853	26.0226	24.6115	23.8151	25.8788	25.0119	24.1522	23.7213	23.8071	23.4026	24.6698	24.658	25.5401
Pyruvate(87.0/43.0)	Targeted Aqueous	21.9378	20.2902	21.3029	20.9295	20.5809	22.0623	22.7511	20.8233	22.0376	23.6092	22.624	20.3502	22.0133	21.3398	21.1895	20.7074	23.0108	19.8748	22.0184	21.286	22.1968	22.0314	21.7268	19.6012	24.5637	19.5784	19.6509	21.0216	21.0592	18.2634	22.8942	19.3249	21.6432	22.1401	19.4568	18.0006	19.9658	22.453	17.7249	21.7273	20.7888	24.3335	21.9168	20.3033	18.8194	21.0947	19.7894	17.5337
Ribose-5-P(229.0/79.0)	Targeted Aqueous	22.3081	23.6293	21.7126	22.6457	23.7268	23.3416	24.0507	22.0595	22.8498	21.5987	23.5054	23.2936	23.54	22.0153	22.9128	24.5078	23.5135	22.484	22.6069	23.0141	23.0707	23.5096	24.0047	20.5952	20.9702	22.1947	25.0023	22.603	23.2549	20.0874	22.7538	22.1374	23.279	19.9158	21.5661	22.0795	24.7378	21.2949	22.1577	21.7553	21.2111	22.6391	24.2183	22.9282	21.277	22.527	20.5154	21.2148
Sarcosine(89.9/44.0)	Targeted Aqueous	21.178	19.8163	22.3748	21.9851	20.6237	21.2456	18.5268	21.8572	21.7106	18.5751	18.6543	22.0406	21.1025	20.1169	20.5699	21.0412	20.5095	21.3191	20.6332	21.0479	21.3166	20.6201	21.9185	20.5952	20.3945	18.7512	20.6983	20.6408	19.7508	21.7753	21.821	22.7831	20.174	20.3035	21.2487	20.3551	20.9239	20.5491	20.0528	21.3512	20.3663	17.7131	20.5378	20.7059	21.9098	21.196	22.4902	21.674
Serine(106.0/60.0)	Targeted Aqueous	22.5349	24.2761	22.9753	22.5864	23.5775	22.8584	22.4714	22.646	22.4734	21.9301	22.9097	23.0384	22.8268	21.1142	22.5198	23.4835	22.0975	22.4527	22.5587	22.2481	22.1129	22.9371	21.9475	23.0494	21.747	22.1732	22.2102	22.7838	22.5037	23.9139	23.0825	22.1781	23.2633	21.2415	23.4503	23.2648	24.1234	22.6665	23.4199	22.4246	23.3148	22.1891	22.9252	22.9647	23.3879	21.9884	23.0795	23.3711
Shikimic acid(173.0/93.0)	Targeted Aqueous	25.2548	19.6593	23.1492	20.0965	21.1372	21.9437	20.6001	22.6273	22.0184	22.2483	20.636	22.2145	24.1781	24.5628	22.0472	21.4553	20.3429	21.4402	20.3547	22.5569	22.297	25.844	20.9071	22.7489	20.5769	22.8322	22.1026	20.965	19.6549	19.8266	22.0184	23.9249	22.1937	20.201	23.3099	21.0788	24.3644	23.4215	20.2134	21.8002	22.9047	19.2216	21.0195	20.7962	21.3794	21.5124	21.6534	22.2836
Sorbitol(183.0/91.0)	Targeted Aqueous	19.2285	19.5883	19.3704	18.9779	19.0377	19.0099	19.1124	19.4907	19.6606	19.6352	18.6181	19.2917	19.6863	19.4551	18.678	19.0822	19.1803	19.5457	19.4122	18.6283	19.0559	17.9043	19.4086	19.7655	18.1387	19.7785	18.2959	18.8061	18.8954	19.6198	19.6545	19.5953	18.7886	18.6134	19.9717	19.4435	18.1694	18.8939	19.5328	19.9048	19.4526	18.5982	18.8943	19.396	19.208	19.8267	19.5765	19.386
Succinate(117.0/73.0)	Targeted Aqueous	27.6503	25.2099	26.5894	25.5863	24.3202	25.4013	26.5859	25.3763	26.1071	23.4109	22.1051	26.258	25.2993	25.1091	22.1224	22.9692	27.2105	24.66	22.1178	23.2683	21.7532	26.9072	21.4858	25.4774	27.2901	26.3866	23.2669	24.3526	21.3558	25.8737	21.8223	27.1429	24.6713	22.4657	26.4336	26.4624	22.8166	24.9148	22.9712	24.993	24.5211	26.634	25.2637	25.1401	25.4958	27.0853	26.2927	22.2624
Taurine(126.0/108.0)	Targeted Aqueous	23.9205	23.0132	23.8156	23.9633	23.0334	22.7743	23.5125	23.4457	23.7248	23.2504	23.8663	23.2014	23.7724	24.3166	24.0165	23.4872	23.1872	23.636	23.3102	24.1234	23.7534	24.94	24.2241	23.6604	23.7337	22.4633	23.3843	24.0505	21.9077	24.0668	24.4528	24.8661	22.1608	23.4987	24.4497	22.5733	21.3585	24.2518	23.9662	23.9832	22.3289	21.8642	24.4311	23.8754	23.6262	23.549	23.6883	23.6662
Threonine(120.1/74.0(2))	Targeted Aqueous	22.1626	23.2937	21.854	21.8804	23.1718	21.9731	22.2117	22.156	21.685	21.7296	22.8649	23.5102	22.9295	21.453	21.8968	23.366	22.3573	22.2703	22.3544	22.2918	21.8838	22.8446	22.2306	22.3195	22.4597	22.0473	23.067	22.0327	22.0908	22.4552	22.7876	21.8895	23.2089	21.6177	23.3269	22.0365	23.9688	22.5003	23.3597	21.9019	23.1051	23.1157	22.5403	22.8363	23.9202	21.4771	23.2966	23.3392
Trimethylamine-N-oxide(TMAO)(76.1/58.0)	Targeted Aqueous	21.8087	22.0184	20.0635	20.3002	19.9813	23.0865	20.4743	20.0104	20.9396	21.3165	22.3723	17.7538	19.6722	20.8262	21.4767	20.9667	21.4962	20.8767	20.3226	20.8708	21.424	24.2255	22.0361	25.2017	21.9806	20.7022	20.4277	22.4148	26.3178	21.2869	21.5466	21.3372	22.2475	21.6601	20.7256	22.4714	23.207	21.6267	21.301	20.8408	20.1229	21.969	22.4827	21.3605	22.0491	22.6346	22.7562	19.6556
Tryptophan(205.1/146.0)	Targeted Aqueous	19.224	21.0096	20.8279	19.2205	20.7442	19.7413	20.4146	21.216	18.6324	17.7483	20.2648	22.3146	19.7009	19.371	20.1093	21.6768	20.0892	20.3967	20.6517	20.2372	20.6043	20.2268	19.8194	19.36	19.5865	19.176	21.0315	19.7199	20.0644	19.8145	19.9731	18.024	21.5843	19.0946	21.418	19.5849	22.2268	20.2587	21.5294	22.3923	22.0184	19.6884	20.8649	21.0442	21.483	17.93	20.7676	20.8259
Tyrosine(182.1/136.0)	Targeted Aqueous	23.6152	24.15	23.8203	23.3285	23.3763	23.3108	23.6638	24.1029	24.3484	24.2429	23.0028	23.9826	24.1387	24.0102	23.0961	23.7413	23.3341	24.0677	23.73	23.1452	23.1342	22.3044	23.6628	24.3608	21.7659	24.377	22.4654	23.1011	23.1659	24.2694	24.0995	24.2029	23.3266	22.9936	24.4602	24.0708	22.6577	23.3929	24.0871	24.397	23.9343	22.8641	23.3174	23.9283	23.7015	23.8292	23.9571	23.892
[truncated: 4 more rows]
[truncated: 52 more columns]
