# Supplementary material for: Salivary metabolite profiling distinguishes patients with oral cavity squamous cell carcinoma from normal controls
Source: PLoS One. 2018 Sep 20;13(9):e0204249. doi: 10.1371/journal.pone.0204249 (PMC6147497; doi:10.1371/journal.pone.0204249)
Supplement: S4 Table — (XLSX) [file pone.0204249.s005.xlsx]

## Sheet: OCC vs. controls
		Discovery Set			Validation Set
Compound Name	Profiling Methods	Coefficient	p-value	FDR	Coefficient	p-value	FDR
Proline(116.1/70.0)	Targeted Aqueous	-1.21827	0.000743797	0.0114049	-1.02988	0.00312675	0.0799412
Glycine(76.0/30.1)	Targeted Aqueous	-1.66471	1.19217e-05	0.000599864	-0.948172	0.00532941	0.0799412
Threonine	NMR	-0.680791	0.0244478	0.0611196	-0.886286	0.00739966	0.101784
2-Hydroxybutyrate	NMR	0.859152	0.00884474	0.0356791	1.05864	0.0101784	0.101784
Ornithine(133.1/70.0)	Targeted Aqueous	-1.01826	0.00400185	0.0368171	-0.783515	0.0143893	0.143893
C11H23N3O3	Global Aqueous - positive mode	0.717444	0.00122543	0.0425502	0.79062	0.011966	0.191318
Midodrine	Global Aqueous - positive mode	0.628326	0.00164232	0.0482714	0.937916	0.0137789	0.191318
Threonate	Global Aqueous - negative mode	1.11262	0.000712988	0.0356098	0.836328	0.0191318	0.191318
C8H20N7O	Global Aqueous - positive mode	-1.23723	0.000694132	0.0356098	0.767352	0.0355186	0.219294
C12H24N2O3	Global Aqueous - negative mode	0.476031	0.017932	0.0985986	0.633087	0.0409867	0.219294
L-isoleucyl-L-proline	Global Aqueous - positive mode	0.889412	0.000216136	0.0264572	0.648329	0.0438589	0.219294
Glutamate	NMR	-1.10482	3.78663e-07	9.46657e-06	-0.69521	0.0476492	0.232178
Proline	NMR	-1.01177	2.18852e-05	0.000273565	-0.570328	0.0478873	0.232178
Lactate	NMR	1.10641	0.00956427	0.0356791	0.593082	0.0580445	0.232178
C3H6O3	Global Aqueous - negative mode	1.25153	0.00115956	0.0422616	0.573358	0.0785987	0.313773
Tetradecylsulfate	Global Aqueous - negative mode	0.593915	0.0187865	0.0999773	0.711864	0.0836727	0.313773
Mannose	NMR	0.797896	0.0151593	0.0453165	-0.668143	0.0947602	0.315867
2-hydroxy-3-methylvalerate	NMR	0.850277	0.000374338	0.00349431	0.485659	0.11655	0.332999
C19H35N3O14	Global Aqueous - negative mode	-0.751354	0.0174893	0.097355	-0.551688	0.127415	0.385374
Methylripariochromene A	Global Aqueous - negative mode	0.860483	0.00955994	0.0825686	-0.609064	0.128458	0.385374
12-HETE(319.2/179.0)	Targeted Aqueous	-0.908656	0.00537177	0.0411836	-0.608402	0.101494	0.452848
Lysine(147.1/84.0(2))	Targeted Aqueous	-0.847941	0.00999526	0.0630101	-0.5547	0.103175	0.452848
Oxalacetate(131.0/113.0)	Targeted Aqueous	-0.864131	0.00240003	0.0269782	-0.541537	0.108974	0.452848
Creatine(132.1/90.0)	Targeted Aqueous	-1.00714	0.0211759	0.0913209	-0.540941	0.11573	0.452848
lactate(89.0/43.0)	Targeted Aqueous	0.943682	0.00486138	0.039463	0.4929	0.13037	0.452848
Tyrosine(182.1/136.0)	Targeted Aqueous	-0.828718	0.00619245	0.0449767	-0.599005	0.135854	0.452848
Pipecolate(130.0/84.0)	Targeted Aqueous	-0.813886	0.0147834	0.0784656	-0.481702	0.159609	0.478827
Xanthosine(283.1/151.0)	Targeted Aqueous	-0.656118	0.0129649	0.0745479	0.500755	0.198188	0.485392
Histidine(156.1/110.0)	Targeted Aqueous	-0.804198	0.0174278	0.0838562	-0.464732	0.200986	0.485392
Glucose(179.0/89.0)	Targeted Aqueous	1.12689	3.39535e-05	0.000945204	0.375184	0.210336	0.485392
Glycine	NMR	-0.937752	0.0156547	0.0453165	-0.553407	0.20082	0.502049
Citrulline(174.0/131.0)	Targeted Aqueous	-1.4159	0.000124075	0.00244606	-0.396869	0.237955	0.509903
C6H14O3	Global Aqueous - positive mode	0.898945	0.0061674	0.0682431	0.501261	0.209994	0.572712
Dimethylamine	NMR	-1.21087	1.1118e-06	1.853e-05	-0.298708	0.287224	0.638276
Trimethylamine	NMR	1.34932	0.00267921	0.0148845	0.299946	0.330786	0.647751
Valine	NMR	-0.617135	0.00999015	0.0356791	0.2572	0.398074	0.647751
Tyrosine	NMR	-0.596864	0.00528892	0.0240406	-0.252896	0.403902	0.647751
Glucose	NMR	1.09574	0.00300803	0.0150401	0.223926	0.462577	0.647751
Alanine	NMR	-0.625424	0.0239753	0.0611196	0.223589	0.472243	0.647751
Glutamine	NMR	-0.694911	0.0163139	0.0453165	-0.192612	0.488615	0.647751
Succinate	NMR	1.64364	0.000419317	0.00349431	0.184121	0.539197	0.647751
2-hydroxyisovaleric acid	NMR	0.71746	0.0268868	0.0640162	-0.195542	0.550588	0.647751
Glutamine(147.1/84.0)	Targeted Aqueous	-1.39401	1.30405e-05	0.000599864	-0.368518	0.324836	0.649487
Oxypurinol(151.0/42.0)	Targeted Aqueous	-0.742905	0.0099767	0.0630101	0.262638	0.346393	0.649487
D-Proline	Global Aqueous - positive mode	-1.32785	0.000410617	0.0320995	-0.291966	0.288032	0.718192
2,6-Dimethoxyphenol	Global Aqueous - negative mode	0.798526	0.00832709	0.0768874	0.416669	0.314061	0.718192
D-Glutamine	Global Aqueous - negative mode	-1.04381	0.00150914	0.0452239	-0.313447	0.346256	0.718192
N2,N2-Dimethylguanosine	Global Aqueous - negative mode	0.725286	0.0032306	0.0563052	0.254172	0.370147	0.718192
Cystathionine ketimine	Global Aqueous - negative mode	0.941076	0.000624409	0.0352861	-0.355392	0.383036	0.718192
Hexaflumuron	Global Aqueous - positive mode	-0.720099	0.0109397	0.0837002	-0.273633	0.457212	0.806844
Valine(118.1/72.0)	Targeted Aqueous	-0.69861	0.0126575	0.0745479	-0.258563	0.474299	0.808066
Alpha-Ketoglutaric acid(145.0/101.0)	Targeted Aqueous	-1.33547	4.88866e-06	0.000599864	-0.2227	0.521357	0.808066
Pyruvate(87.0/43.0)	Targeted Aqueous	0.605481	0.0186734	0.0838562	0.224064	0.52531	0.808066
Glycerate(105.0/75.0)	Targeted Aqueous	-0.620313	0.00453502	0.0391146	-0.194502	0.538711	0.808066
Falaconitine	Global Aqueous - positive mode	0.741704	0.00793813	0.0753029	0.261367	0.52287	0.821898
C16H33N6O8	Global Aqueous - positive mode	0.544326	0.00588419	0.0682431	-0.216221	0.554267	0.821898
C7H19N4O3	Global Aqueous - positive mode	0.524866	0.00783606	0.0753029	-0.237624	0.55813	0.821898
(R)-Lactate	Global Aqueous - negative mode	1.45393	0.000892122	0.0391228	-0.215989	0.575329	0.821898
Phenylalanine	NMR	-0.575651	0.0134322	0.0447741	-0.0819365	0.790778	0.878642
Aspartic acid(134.1/74.0)	Targeted Aqueous	-0.676687	0.0100451	0.0630101	-0.186557	0.616114	0.880163
d-Dethiobiotin	Global Aqueous - negative mode	0.862221	0.0160145	0.0956613	0.156561	0.663795	0.884177
Zanamivir	Global Aqueous - negative mode	-0.695198	0.00592793	0.0682431	0.135313	0.721036	0.884177
Leucomycin A3	Global Aqueous - negative mode	0.471142	0.017688	0.0981574	-0.116786	0.739979	0.884177
N-Acetyl-L-Histidine	Global Aqueous - positive mode	-1.11322	0.0107221	0.0834723	-0.104759	0.74145	0.884177
L-Norleucine	Global Aqueous - positive mode	-0.757015	0.00498354	0.0655901	0.109894	0.766287	0.884177
Glutamic acid(148.1/84.0)	Targeted Aqueous	-0.892931	0.00254142	0.0269782	-0.127156	0.700774	0.901141
Succinate(117.0/73.0)	Targeted Aqueous	1.46933	0.00101945	0.0140684	0.14098	0.707156	0.901141
Alanine(90.0/44.0)	Targeted Aqueous	-0.597842	0.0163317	0.083473	0.113206	0.720913	0.901141
dexpanthenol	Global Aqueous - positive mode	0.468441	0.00850543	0.0768874	-0.0729093	0.822089	0.913432
Sarcosine(89.9/44.0)	Targeted Aqueous	-2.05429	7.2965e-05	0.0016782	-0.0884448	0.762044	0.914453
Cellotetraose	Global Aqueous - negative mode	0.94873	0.0136046	0.0889494	-0.0331507	0.929821	0.963318
6-Lactoyltetrahydropterin	Global Aqueous - negative mode	0.71312	0.00138493	0.0429329	0.0311132	0.931208	0.963318
Iso-leucine	NMR	-0.783729	0.00128176	0.0091554	-0.0328265	0.917425	0.965711
Leucine(132.1/86.0)	Targeted Aqueous	-0.620818	0.0136454	0.0753225	0.0584483	0.88268	0.985439
iso-Leucine(132.1/86.0(2))	Targeted Aqueous	-0.893403	0.00132253	0.0165917	0.0270416	0.946387	0.985439
Agmatine(131.0/72.0)	Targeted Aqueous	-0.707582	0.0029909	0.0294817	0.0243907	0.95275	0.985439
5-Aminovaleric acid(118.0/55.0)	Targeted Aqueous	-0.67228	0.0188373	0.0838562	-0.0069641	0.983123	0.985439
Serine(106.0/60.0)	Targeted Aqueous	-0.955518	0.000446459	0.00770142	-0.00613008	0.985439	0.985439
Leucine	NMR	-0.826386	0.00173523	0.0108452	-0.00421938	0.988904	0.988904
N-Methyl-D-aspartic acid	Global Aqueous - negative mode	-0.550993	0.00510687	0.0656981	-0.00142802	0.996707	0.996707
DL-Serine	Global Aqueous - negative mode	-0.702011	0.0193045	0.10149
Acetate	NMR	-0.728123	0.0485562	0.107083
Citrate	NMR	0.606117	0.0492582	0.107083
Creatine	Global Aqueous - positive mode	-0.983343	0.0214439	0.107377
DNOC	Global Aqueous - positive mode	0.449127	0.0222247	0.107507
Formate	NMR	0.658848	0.0519857	0.108304
C4H7N3O4	Global Aqueous - positive mode	-0.944347	0.0243568	0.112291
5-Fluorouridine	Global Aqueous - negative mode	0.984802	0.025986	0.114775
Terbumeton	Global Aqueous - negative mode	0.41247	0.0278536	0.117925
Octylamine	Global Aqueous - positive mode	0.763819	0.028248	0.118605
Propyleneglycol	NMR	1.27707	0.0634894	0.122095
Phenylalanine(166.1/120.0)	Targeted Aqueous	-0.670829	0.0303506	0.123188
Triamiphos	Global Aqueous - negative mode	0.81647	0.0331013	0.126361
Mycalamide A	Global Aqueous - positive mode	0.472285	0.0332408	0.126625
C17H33N3O4	Global Aqueous - negative mode	0.684957	0.0363586	0.133162
Arabinonic acid	Global Aqueous - negative mode	-0.528482	0.0368293	0.133932
C12Cl3O3S5	Global Aqueous - positive mode	0.468894	0.0385852	0.137925
Adenine(134.1/107.0)	Targeted Aqueous	-0.565502	0.0354566	0.1398
C7H19N4O2	Global Aqueous - positive mode	0.546109	0.0410963	0.142964
D-Proline	Global Aqueous - negative mode	-0.63525	0.0428209	0.146651
Fumarate	NMR	0.581321	0.082544	0.1474
Lysine	NMR	-0.515802	0.0807532	0.1474
PIP(18:1(9Z)/18:1(9Z))	Global Aqueous - negative mode	0.411052	0.0437892	0.148553
C7H14N2O4	Global Aqueous - negative mode	-0.523489	0.0457027	0.151892
2-Oxoisocaproic acid	NMR	0.377087	0.0897906	0.154811
Ethylalcohol	NMR	0.390962	0.0932906	0.155484
Uracil(111.0/42.0)	Targeted Aqueous	-0.457385	0.0417911	0.160199
Leukotriene E4	Global Aqueous - positive mode	0.449202	0.0515993	0.16257
C5H11N	Global Aqueous - positive mode	-0.66791	0.0551194	0.169633
Fagomine	Global Aqueous - positive mode	-0.550804	0.0558409	0.170173
Urea	Global Aqueous - positive mode	0.425442	0.0555206	0.170173
Threonine(120.1/74.0(2))	Targeted Aqueous	-0.496355	0.0461164	0.172002
Ferimzone	Global Aqueous - positive mode	0.607711	0.0568278	0.172142
sn-glycero-3-Phosphoethanolamine	Global Aqueous - negative mode	-0.489824	0.0592387	0.175761
Epinephrine	Global Aqueous - negative mode	-0.626698	0.0617863	0.176898
Flavinemononucleotide(FMN)	Global Aqueous - positive mode	-0.622751	0.060522	0.176898
C11H21N3O3	Global Aqueous - negative mode	-0.524117	0.0622481	0.177937
N-(6-aminohexanoyl)-6-aminohexanoic acid	Global Aqueous - negative mode	0.428544	0.0629814	0.179462
diamino-pimelic acid	Global Aqueous - positive mode	-0.507424	0.0641638	0.18168
AMCC	Global Aqueous - negative mode	-0.746363	0.0644016	0.18178
Sorbitol(183.0/91.0)	Targeted Aqueous	-0.563843	0.053266	0.193391
Methionine	NMR	-0.373584	0.130543	0.197792
C15H35N15O3S	Global Aqueous - positive mode	0.444809	0.0766864	0.200702
L-β-aspartyl-L-glycine	Global Aqueous - positive mode	-0.452929	0.0822366	0.209139
3HBA(103.0/59.0)	Targeted Aqueous	0.614762	0.0620817	0.214182
2-[3-Carboxy-3-(methylammonio)propyl]-L-histidine	Global Aqueous - positive mode	-0.602231	0.0849921	0.214629
Withaferin A	Global Aqueous - positive mode	-0.47002	0.087389	0.219285
Red chlorophyll catabolite	Global Aqueous - positive mode	0.476596	0.0898958	0.224178
Diaminopimelic acid	Global Aqueous - positive mode	-0.523063	0.090345	0.224501
2-Hydroxyisovaleric acid(117.0/71.0)	Targeted Aqueous	0.708671	0.0703287	0.225706
C17H31N5O4S2	Global Aqueous - negative mode	-0.438646	0.0979202	0.235981
L-threo-3-Phenylserine	Global Aqueous - negative mode	-0.50805	0.098376	0.235981
Methylmalonate	NMR	-0.399087	0.161907	0.238099
2S-amino-pentanoic acid	Global Aqueous - positive mode	0.573255	0.100311	0.238993
Picrasin C	Global Aqueous - positive mode	0.395801	0.103781	0.246172
Azacitidine	Global Aqueous - negative mode	-0.50759	0.104874	0.247868
Homovanilate(181.0/137.0)	Targeted Aqueous	0.52788	0.0813328	0.255089
Adenosine(268.1/136.1)	Targeted Aqueous	-0.47738	0.0847159	0.258612
Malonic acid(103.0/41.0)	Targeted Aqueous	0.59533	0.0880781	0.258612
Citrulline	Global Aqueous - positive mode	-0.726399	0.111588	0.260227
2-epi-Streptamine	Global Aqueous - negative mode	-0.465526	0.111969	0.260614
Cannabidiolic acid	Global Aqueous - negative mode	0.340368	0.114291	0.263176
C7H15NO3	Global Aqueous - positive mode	0.702391	0.114732	0.263796
C7H18N3O3	Global Aqueous - positive mode	0.608573	0.115848	0.264668
(R)-3-(4-Hydroxyphenyl)lactate	Global Aqueous - positive mode	-0.451547	0.118335	0.268306
L-β-aspartyl-L-glycine	Global Aqueous - negative mode	-0.491134	0.121138	0.272607
Allantoate	Global Aqueous - negative mode	0.537811	0.134895	0.294704
Taurine	Global Aqueous - negative mode	-0.561739	0.134851	0.294704
Codonocarpine	Global Aqueous - positive mode	0.359967	0.134881	0.294704
a-L-Rhamnose	Global Aqueous - positive mode	0.318349	0.135252	0.295125
7-Methylthioheptyl glucosinolate	Global Aqueous - negative mode	-0.521199	0.139412	0.30164
2-Oxoarginine	Global Aqueous - positive mode	-0.44824	0.141115	0.304123
Rifapentine	Global Aqueous - negative mode	0.349533	0.141766	0.304204
Ethenodeoxyadenosine	Global Aqueous - negative mode	-0.374098	0.143155	0.305693
Netilmicin	Global Aqueous - positive mode	0.785879	0.147685	0.312766
UDP-glucose	NMR	0.417635	0.220574	0.315106
Gamma-Glutamyltyrosine	Global Aqueous - negative mode	0.339376	0.15135	0.319024
1,2-Dihydroxynaphthalene-6-sulfonate	Global Aqueous - negative mode	0.588723	0.15223	0.319782
Lappaol C	Global Aqueous - negative mode	-0.359073	0.154175	0.321959
5-Ureido-4-imidazolecarboxylate	Global Aqueous - positive mode	-0.461366	0.154358	0.321966
C6H14O5	Global Aqueous - negative mode	-0.543415	0.165603	0.337974
Tryptophan(205.1/146.0)	Targeted Aqueous	-0.388289	0.123218	0.340082
Tylocrebrine	Global Aqueous - positive mode	0.343644	0.168664	0.341122
Isovaleric acid	NMR	0.407325	0.246026	0.341703
N3'-Acetylgentamicin	Global Aqueous - positive mode	0.300859	0.169503	0.342049
4-Pyridoxic acid(182.1/138.0)	Targeted Aqueous	0.48883	0.128235	0.346988
10C13-Arginine(185.1/75.0)	Targeted Aqueous	0.500543	0.134227	0.349496
Linolenic acid(279.1/261.0)	Targeted Aqueous	-0.531641	0.132887	0.349496
Shikimic acid(173.0/93.0)	Targeted Aqueous	-0.457291	0.136985	0.350074
Gamma-Glutamylglutamine	Global Aqueous - positive mode	0.288065	0.175382	0.350764
Coformycin	Global Aqueous - negative mode	-0.389404	0.184308	0.362526
C9H16N3O3	Global Aqueous - positive mode	0.306224	0.187063	0.366781
Acetylcarnitine(204.1/85.0)	Targeted Aqueous	0.383366	0.146332	0.36716
Gamma-Glutamylglutamine	Global Aqueous - negative mode	-0.557535	0.189224	0.36906
(S)-Mevalonic acid	Global Aqueous - negative mode	0.378581	0.192368	0.37261
Anthranilate(136.0/118.0)	Targeted Aqueous	0.506861	0.152988	0.377007
Ouabain	Global Aqueous - positive mode	0.511301	0.19754	0.379463
Valclavam	Global Aqueous - negative mode	-0.440228	0.198184	0.380293
(a-D-mannosyl)2-b-D-mannosyl-N-acetylglucosamine	Global Aqueous - positive mode	0.296492	0.199402	0.381816
δ-Valerolactam	Global Aqueous - positive mode	-0.467888	0.211695	0.395226
Choline	NMR	-0.327059	0.301152	0.396253
Methylamine	NMR	-0.354533	0.300577	0.396253
C14Cl2NO10S5	Global Aqueous - positive mode	0.268073	0.216381	0.400973
4C13-Alanine(94.0/47.0)	Targeted Aqueous	0.458734	0.171697	0.402125
6C13-Asparagine(139.1/77.0(2))	Targeted Aqueous	0.465332	0.171923	0.402125
5-hydroxyvaleric acid	Global Aqueous - positive mode	-0.403928	0.219296	0.40399
C7H15NO2	Global Aqueous - positive mode	0.242341	0.220378	0.405153
D-Threose	Global Aqueous - negative mode	0.456311	0.223129	0.405991
Pseudoaconitine	Global Aqueous - negative mode	-0.371497	0.22143	0.405991
C5H7N4O	Global Aqueous - positive mode	-0.439738	0.222682	0.405991
N2-(D-1-Carboxyethyl)-L-lysine	Global Aqueous - negative mode	0.270215	0.223841	0.406531
Altanserin	Global Aqueous - negative mode	-0.533733	0.224525	0.406986
C7H16N5O2	Global Aqueous - positive mode	0.406231	0.224544	0.406986
3C13-Glycine(79.0/32.1)	Targeted Aqueous	0.460409	0.177205	0.407571
N-Acetyl-ala-ala-ala-methylester	Global Aqueous - positive mode	-0.402144	0.226319	0.408556
Hypoxanthine	NMR	0.254446	0.32835	0.410437
Maleate	NMR	0.317506	0.320363	0.410437
C20H29N12O3	Global Aqueous - negative mode	-0.321889	0.232682	0.416769
Taurine(126.0/108.0)	Targeted Aqueous	-0.540285	0.184601	0.417621
γ glutamyl ornithine	Global Aqueous - positive mode	0.270751	0.237596	0.421715
Feruloylputrescine	Global Aqueous - positive mode	0.305983	0.238986	0.422941
LysoPE(0:0/20:5(5Z,8Z,11Z,14Z,17Z))	Global Aqueous - positive mode	0.276584	0.239389	0.423227
C11H22N2O3	Global Aqueous - negative mode	0.290436	0.240852	0.424632
13C13-Tryptophan(218.1/156.0)	Targeted Aqueous	0.416957	0.216766	0.427179
2C13-3HBA(105.0/60.0)	Targeted Aqueous	0.405884	0.233528	0.427179
2C13-Glutamic acid(150.1/85.0)	Targeted Aqueous	0.390447	0.245405	0.427179
4C13-Serine(110.0/63.0)	Targeted Aqueous	0.441929	0.205994	0.427179
4d-Succinate(121.0/77.0)	Targeted Aqueous	0.405487	0.193824	0.427179
5C13-Threonine(125.1/78.0)	Targeted Aqueous	0.402829	0.235466	0.427179
6C13-Glutamic acid(154.1/89.0(2))	Targeted Aqueous	0.420774	0.214851	0.427179
6C13-Methionine(156.1/63.0)	Targeted Aqueous	0.409292	0.236581	0.427179
6C13-Proline(122.1/75.0)	Targeted Aqueous	0.415888	0.201021	0.427179
6C13-Valine(124.1/77.0)	Targeted Aqueous	0.364728	0.229778	0.427179
7C13-Glutamine(154.1/89.0)	Targeted Aqueous	0.409302	0.237815	0.427179
7C13-iso-Leucine(139.1/92.0(2))	Targeted Aqueous	0.39416	0.256075	0.427179
7C13-Leucine(139.1/92.0)	Targeted Aqueous	0.400374	0.237704	0.427179
8C13-Cystine(249.1/124.0)	Targeted Aqueous	0.403731	0.248438	0.427179
8C13-Lysine(155.1/90.0)	Targeted Aqueous	0.424623	0.216723	0.427179
Azelaic acid(187.0/125.0)	Targeted Aqueous	0.315272	0.225243	0.427179
Citraconic acid(129.0/85.0)	Targeted Aqueous	0.356208	0.245958	0.427179
Methionine(150.1/61.0)	Targeted Aqueous	-0.303043	0.256223	0.427179
Niacinamide(123.0/80.0)	Targeted Aqueous	0.313275	0.256926	0.427179
2-Oxoarginine	Global Aqueous - negative mode	-0.292207	0.25284	0.434199
Lankacidin C	Global Aqueous - positive mode	0.245229	0.255236	0.43661
Pyruvate	NMR	0.228607	0.361236	0.437666
Tryptophan	NMR	0.287546	0.36764	0.437666
L-Arginine	Global Aqueous - positive mode	0.29958	0.260054	0.441212
1013C-Tyrosine(192.1/145.0)	Targeted Aqueous	0.341745	0.275161	0.441538
10C13-Phenylalanine(176.1/129.0)	Targeted Aqueous	0.371185	0.271292	0.441538
213C-Tyrosine(184.1/138.0)	Targeted Aqueous	0.348384	0.275116	0.441538
C27H32N4O8	Global Aqueous - negative mode	0.309007	0.262383	0.442885
L-(-)-Arabitol	Global Aqueous - negative mode	0.300216	0.263037	0.442885
Dihydrozeatin	Global Aqueous - positive mode	0.424633	0.265423	0.44481
9C13-Histidine(165.1/118.0)	Targeted Aqueous	0.373536	0.288661	0.449435
Glyceraldehyde(89.0/59.0)	Targeted Aqueous	-0.382673	0.284822	0.449435
3,6-Dideoxy-L-galactose	Global Aqueous - negative mode	0.395791	0.272677	0.451865
Galactose	NMR	-0.236607	0.390323	0.453864
Cytidine	Global Aqueous - positive mode	0.343391	0.277572	0.45662
N-Acetylmannosamine	Global Aqueous - positive mode	0.358893	0.277617	0.45662
THTC	Global Aqueous - positive mode	-0.402169	0.278497	0.456878
D-Alanyl-D-serine	Global Aqueous - positive mode	-0.356129	0.287228	0.465258
Allantoin(157.0/114.0)	Targeted Aqueous	0.309427	0.306979	0.465529
Acetylcholine(146.1/87.0)	Targeted Aqueous	0.248131	0.31072	0.46608
Streptozocin	Global Aqueous - negative mode	-0.38566	0.288367	0.466247
C4H12N3O3	Global Aqueous - positive mode	0.231215	0.290425	0.468326
Pristinamycin IA	Global Aqueous - positive mode	0.26438	0.290725	0.46839
Arbutin	Global Aqueous - negative mode	0.284674	0.291094	0.468564
1'-Acetoxychavicol acetate	Global Aqueous - negative mode	0.325172	0.29463	0.471723
5C13-Aspartic acid(139.1/77.0)	Targeted Aqueous	0.333271	0.332682	0.49173
Deoxycarnitine(147.1/87.0)	Targeted Aqueous	-0.357735	0.334946	0.49173
7,8-Dihydrobiopterin	Global Aqueous - positive mode	0.245264	0.316313	0.492834
Difenpiramide	Global Aqueous - negative mode	0.261461	0.317134	0.492914
Putrescine(89.0/72.0)	Targeted Aqueous	-0.302654	0.343597	0.49912
D-Phe-Pro-Arg-CH2Cl	Global Aqueous - positive mode	0.250615	0.3283	0.508426
13-HODE(295.2/195.0)	Targeted Aqueous	-0.245757	0.353925	0.508768
C5H4N4O	Global Aqueous - negative mode	-0.33962	0.330436	0.510667
D-Glycerate2-phosphate	Global Aqueous - negative mode	-0.284038	0.332202	0.512703
Homocysteinesulfinic acid	Global Aqueous - negative mode	-0.262777	0.335335	0.516209
13C-Glucose(185.0/92.0)	Targeted Aqueous	0.296025	0.375454	0.526829
G1P/G6P/F6P/F1P(259.0/97.0)	Targeted Aqueous	-0.255288	0.377943	0.526829
Leukotriene D4	Global Aqueous - positive mode	0.244297	0.344628	0.527804
Taurine	Global Aqueous - positive mode	0.332267	0.344483	0.527804
Glycerol-3-P(171.0/79.0)	Targeted Aqueous	-0.329814	0.388267	0.534465
L-Arginine	Global Aqueous - negative mode	0.254403	0.353773	0.536779
1C13-Lactate(90.0/44.0)	Targeted Aqueous	0.270935	0.398915	0.539708
Isoflavone7-O-beta-D-glucoside	Global Aqueous - positive mode	-0.260746	0.362688	0.545687
9-O-Acetylneuraminic acid	Global Aqueous - negative mode	-0.225435	0.374708	0.556338
Dimethylglycine(104.1/58.0)	Targeted Aqueous	0.184798	0.429134	0.569427
Orotate(155.0/111.0)	Targeted Aqueous	-0.217282	0.425111	0.569427
2-Amino-1-Phenylethanol	Global Aqueous - positive mode	-0.273092	0.394471	0.578515
clemastine	Global Aqueous - positive mode	0.248084	0.396897	0.580651
PE(20:5(5Z,8Z,11Z,14Z,17Z)/14:1(9Z))	Global Aqueous - positive mode	0.214994	0.404112	0.586909
Betaine(118.0/58.0)	Targeted Aqueous	0.333878	0.45264	0.594898
2-Hydroxyglutarate(147.0/129.0)	Targeted Aqueous	-0.165193	0.471607	0.601661
Biotin(243.1/200.0)	Targeted Aqueous	0.171503	0.479562	0.601661
Choline(104.1/60.0)	Targeted Aqueous	0.194995	0.479585	0.601661
Trimethylamine-N-oxide(TMAO)(76.1/58.0)	Targeted Aqueous	0.285026	0.470902	0.601661
Kyotorphin	Global Aqueous - positive mode	0.237341	0.421995	0.604579
Capryloylglycine	Global Aqueous - positive mode	0.230103	0.422709	0.60512
Integerrine	Global Aqueous - positive mode	0.212358	0.425323	0.608378
Urate(167.0/124.0)	Targeted Aqueous	-0.27459	0.495811	0.616413
C18H19N10	Global Aqueous - negative mode	0.210349	0.436648	0.618671
Dihydrostreptomycin	Global Aqueous - positive mode	-0.212836	0.437498	0.619321
Oxalureate	Global Aqueous - negative mode	0.196795	0.440832	0.621173
Guanidinoacetate(116.0/74.0(2))	Targeted Aqueous	-0.274853	0.504665	0.621819
5-Ureido-4-imidazole carboxylate	Global Aqueous - negative mode	-0.193023	0.443329	0.622768
Pentothenate(218.1/88.0)	Targeted Aqueous	-0.18633	0.511585	0.624767
Oxonic acid	Global Aqueous - negative mode	0.312453	0.44531	0.625034
Creatinine(114.1/44.0)	Targeted Aqueous	-0.193662	0.516412	0.625131
Sannamycin B	Global Aqueous - positive mode	0.287729	0.448978	0.627244
CPX	Global Aqueous - positive mode	-0.314465	0.45273	0.630038
N-Acetyl-b-neuraminic acid	Global Aqueous - negative mode	-0.190866	0.454627	0.631523
C10H20N2O4	Global Aqueous - positive mode	0.232582	0.454351	0.631523
d-Dethiobiotin	Global Aqueous - positive mode	0.29084	0.45979	0.635436
2,7-Anhydro-alpha-N-acetylneuraminic acid	Global Aqueous - positive mode	-0.181799	0.469939	0.643527
D-Leucic acid(131.0/85.0)	Targeted Aqueous	0.168982	0.54496	0.653952
C11H21N5O3	Global Aqueous - positive mode	0.181248	0.483343	0.655887
Brucine	Global Aqueous - positive mode	-0.205904	0.489144	0.660586
GeranylPyrophosphate(313.1/79.1)	Targeted Aqueous	0.218655	0.556369	0.661887
Hypoxanthine(135.0/92.0)	Targeted Aqueous	-0.206961	0.570847	0.662951
Mevalonate(147.1/59.0)	Targeted Aqueous	-0.214587	0.571675	0.662951
Inositol(179.0/87.0)	Targeted Aqueous	0.149251	0.582143	0.663932
PPA(163.0/91.0)	Targeted Aqueous	0.155016	0.591698	0.669297
Glycerylphosphate	Global Aqueous - positive mode	0.162223	0.503247	0.67139
Saccharocin	Global Aqueous - negative mode	0.170735	0.515088	0.68303
Toluene	Global Aqueous - negative mode	0.241245	0.520379	0.688985
C13HCl3N2O6S5	Global Aqueous - positive mode	0.228055	0.527194	0.695958
(3a,5b,7a,12a)-24-[(carboxymethyl)amino]-1,12-dihydroxy-24-oxocholan-3-yl-b-D-Glucopyranosiduronica	Global Aqueous - positive mode	0.155406	0.528065	0.696597
Glutaric acid(131.0/87.0)	Targeted Aqueous	-0.150086	0.621053	0.696791
DL-2-amino-octanoic acid	Global Aqueous - positive mode	0.183071	0.530354	0.697568
6-Hydroxyl-1,6-dihydropurine ribonucleoside	Global Aqueous - negative mode	0.195972	0.537624	0.703825
Phosphocreatine	Global Aqueous - negative mode	-0.13992	0.540753	0.706081
Oleandolide	Global Aqueous - positive mode	0.142749	0.543876	0.708558
Lividomycin B	Global Aqueous - negative mode	0.149545	0.544917	0.708944
Dimethylaminoethyl reserpilinate	Global Aqueous - positive mode	0.230489	0.550221	0.714981
C25H39N6O11	Global Aqueous - negative mode	0.135302	0.55333	0.716262
N,N-Diethyl-2-[4-[6-methoxy-2-(4-methoxyphenyl)-1H-inden-3-yl]phenoxy]ethanamine	Global Aqueous - negative mode	-0.164298	0.556072	0.717744
Midodrine	Global Aqueous - negative mode	-0.17286	0.563965	0.723775
Lividomycin B	Global Aqueous - positive mode	0.136022	0.568007	0.725269
3'-Sialyllactosamine	Global Aqueous - negative mode	-0.135853	0.582924	0.732935
(S)-3-(Imidazol-5-yl)lactate	Global Aqueous - negative mode	-0.140364	0.585925	0.735166
Phoenicoxanthin/Adonirubin/3-Hydroxycanthaxanthin	Global Aqueous - positive mode	0.122589	0.588091	0.736856
N-Acetyl-beta-D-glucosaminylamine	Global Aqueous - positive mode	0.1456	0.589773	0.738275
Solamargine	Global Aqueous - negative mode	-0.156347	0.594045	0.740703
5-Hydroxydopamine	Global Aqueous - positive mode	0.20192	0.59614	0.740746
C6H16N5O	Global Aqueous - positive mode	0.133615	0.595031	0.740746
Guanidinoproclavaminic acid	Global Aqueous - negative mode	-0.176059	0.599359	0.742872
Uric acid	Global Aqueous - negative mode	-0.170479	0.621386	0.759003
N-Nitrosoproline	Global Aqueous - negative mode	-0.148756	0.630704	0.765702
Ribose-5-P(229.0/79.0)	Targeted Aqueous	0.10737	0.699748	0.772521
Bromethalin	Global Aqueous - positive mode	-0.12278	0.647512	0.780312
3-Dehydro-L-threonate	Global Aqueous - negative mode	-0.137021	0.652058	0.783166
L-beta-aspartyl-L-glutamic acid	Global Aqueous - negative mode	0.118508	0.656119	0.785492
Inosine	Global Aqueous - negative mode	0.119962	0.660494	0.788035
L-beta-aspartyl-L-alanine	Global Aqueous - negative mode	-0.141093	0.675029	0.798923
Papyramine	Global Aqueous - positive mode	0.115972	0.678217	0.800679
Nudicauline	Global Aqueous - negative mode	0.0957899	0.682746	0.802863
3-hydroxybutyrate	NMR	-0.0919316	0.743403	0.806116
Histidine	NMR	-0.0889754	0.757749	0.806116
Propionate	NMR	0.118378	0.719752	0.806116
Uracil	NMR	-0.0727274	0.74898	0.806116
Aminoisobutyrate(104.1/86.0)	Targeted Aqueous	0.143329	0.737565	0.80781
alpha,alpha'-diethyl-4,4'-bis(2-propynyloxy)stilbene	Global Aqueous - positive mode	-0.0929973	0.69669	0.811827
2,4-Bis(acetamido)-2,4,6-trideoxy-beta-L-altropyranose	Global Aqueous - negative mode	0.104797	0.719419	0.831308
Oxadixyl	Global Aqueous - negative mode	0.108665	0.734283	0.841746
Sarcosine	NMR	0.0652034	0.824472	0.858825
BrevetoxinC	Global Aqueous - negative mode	0.0787486	0.763034	0.864483
Adipic acid(144.9/83.0)	Targeted Aqueous	-0.0473205	0.807788	0.877754
Lacto-N-bioseI	Global Aqueous - positive mode	-0.059693	0.798658	0.882349
γ glutamyl ornithine	Global Aqueous - negative mode	-0.0648071	0.807893	0.887654
1-Aminocyclohexanecarboxylic acid	Global Aqueous - positive mode	-0.0655775	0.815239	0.889442
Calafatimine	Global Aqueous - negative mode	0.0584439	0.816958	0.890047
C14H21N5O6	Global Aqueous - positive mode	0.0515313	0.820661	0.892109
Chlorobenside	Global Aqueous - negative mode	0.0729348	0.82568	0.893782
3-(2,3-Dihydroxyphenyl)propanoate	Global Aqueous - negative mode	0.0884922	0.829036	0.895708
27-O-Demethyl-rifamycin SV	Global Aqueous - positive mode	0.0593964	0.838123	0.901822
Lacto-N-bioseI	Global Aqueous - negative mode	-0.0682819	0.838718	0.901923
Herbimycin	Global Aqueous - positive mode	-0.0516485	0.847919	0.909098
Acetoacetate	NMR	0.0458158	0.909469	0.909469
Asparagine(133.1/74.0)	Targeted Aqueous	-0.0556412	0.853845	0.913416
N-AcetylGlycine(116.0/74.0)	Targeted Aqueous	0.0983109	0.853438	0.913416
AMP(346.1/79.0)	Targeted Aqueous	-0.0440806	0.878916	0.918395
Arginine(175.1/70.0)	Targeted Aqueous	0.0405716	0.865371	0.918395
(a-D-mannosyl)2-b-D-mannosyl-N-acetylglucosamine	Global Aqueous - negative mode	0.0422363	0.861498	0.918727
Hypoxanthine	Global Aqueous - negative mode	0.0547465	0.865178	0.921892
Mesaconitine	Global Aqueous - positive mode	0.0501117	0.868653	0.924712
N-Acetyl-b-neuraminic acid	Global Aqueous - positive mode	0.0420011	0.88825	0.937914
Carnitine(162.1/85.0)	Targeted Aqueous	0.0489194	0.91239	0.939626
L-gamma-glutamyl-L-isoleucine	Global Aqueous - negative mode	0.0419249	0.89432	0.940894
2-Ethyl-2-Hydroxybutyric acid	Global Aqueous - negative mode	-0.0298218	0.903868	0.944335
Hexazinone	Global Aqueous - positive mode	-0.0405957	0.906281	0.944519
MID58087:O-6-deoxy-a-L-galactopyranosyl-(1-2)-O-b-D-galactopyranosyl-(1-3)-2-(acetylamino)-2-deoxy	Global Aqueous - positive mode	-0.0418459	0.906836	0.944519
Oleandolide	Global Aqueous - negative mode	0.0281202	0.909334	0.946171
Melatonin(231.1/58.0)	Targeted Aqueous	0.0525602	0.93218	0.952895
L-beta-aspartyl-L-serine	Global Aqueous - negative mode	-0.0314891	0.921665	0.954737
Hypoxanthine	Global Aqueous - positive mode	0.0321712	0.922877	0.954737
A80987	Global Aqueous - positive mode	-0.019414	0.928483	0.959432
D-Ribulose	Global Aqueous - negative mode	-0.0277635	0.937772	0.966808
Oxidizedglutathione(611.2/306.0)	Targeted Aqueous	0.0172775	0.955053	0.969098
alpha-D-Galactosyl-N-acetyllactosamine	Global Aqueous - negative mode	0.0172218	0.943672	0.969556
Glyceric acid	Global Aqueous - negative mode	-0.0155186	0.949892	0.971967
C24N2O24S	Global Aqueous - positive mode	0.0167074	0.95049	0.971967
Thalicoside A	Global Aqueous - negative mode	-0.0149853	0.952943	0.972965
cis-3-(Carboxy-ethyl)-3,5-cyclo-hexadiene-1,2-diol	Global Aqueous - negative mode	0.0208758	0.955493	0.973358
Cycasin	Global Aqueous - positive mode	-0.0167174	0.960468	0.975662
MID66280:1,3-alpha-D-Mannosyl-(1,2-N-acetyl-alpha-D-glucosaminyl)-1,2-alpha-D-mannosyl-1,2-alpha-D-m	Global Aqueous - positive mode	0.00997024	0.967801	0.980342
2,6-Dimethyl-hexadecanoic acid	Global Lipidomics - negative mode	-0.0321356	0.908568	0.995275
6-ethyl-tetradecanoic acid	Global Lipidomics - negative mode	0.11472	0.701625	0.995275
cholesterol sulfate	Global Lipidomics - negative mode	-0.194551	0.419338	0.995275
DG(17:1(9Z)/18:0/0:0)[iso2]	Global Lipidomics - negative mode	-0.0789464	0.827638	0.995275
Digitoxigenin	Global Lipidomics - negative mode	-0.798122	0.0142521	0.995275
Galbeta1-4Glcbeta-Cer(d18:1/16:0)	Global Lipidomics - negative mode	-0.0711599	0.842364	0.995275
Galbeta1-4Glcbeta-Cer(d18:1/24:1(15Z))	Global Lipidomics - negative mode	-0.0230336	0.946419	0.995275
methyl9,12-dihydroxy-13-oxo-10-octadecenoate	Global Lipidomics - negative mode	0.144058	0.63658	0.995275
Norselic acid D	Global Lipidomics - negative mode	0.0805784	0.637408	0.995275
(9S,10S)-10-hydroxy-9-(phosphonooxy)octadecanoic acid	Global Lipidomics - positive mode	-0.24693	0.481847	0.995275
1-(O-alpha-D-glucopyranosyl)-3-keto-(1,25R)-hexacosanediol	Global Lipidomics - positive mode	-0.383854	0.24207	0.995275
1,3,5(10)-Estratrien-2,3-dial-17-one2-methylether	Global Lipidomics - positive mode	-0.822315	0.426128	0.995275
1α,25-dihydroxy-22-oxavitamin D3 / 1α,25-dihydroxy-22-oxacholecalciferol	Global Lipidomics - positive mode	-0.0811906	0.779322	0.995275
12-amino-dodecanoic acid	Global Lipidomics - positive mode	-0.286135	0.342827	0.995275
26:2(5Z,9Z)(24Me)	Global Lipidomics - positive mode	0.0626159	0.73419	0.995275
3,5-Di-O-methyl-8-prenylafzelechin-4beta-ol	Global Lipidomics - positive mode	-0.0725387	0.813869	0.995275
3beta-(3-methyl-butanoyloxy)-villanovane-13alpha,17-diol	Global Lipidomics - positive mode	-0.175558	0.222928	0.995275
3beta,6alpha,12alpha-Trihydroxy-5beta-cholan-24-oic acid	Global Lipidomics - positive mode	0.143926	0.584192	0.995275
Behenylalcohol	Global Lipidomics - positive mode	0.13954	0.605099	0.995275
C10H14N2	Global Lipidomics - positive mode	0.402836	0.100262	0.995275
C10H18N2O2	Global Lipidomics - positive mode	0.209749	0.361755	0.995275
C13H24NO3	Global Lipidomics - positive mode	-0.0903418	0.814357	0.995275
C14H30O8	Global Lipidomics - positive mode	-0.255481	0.356449	0.995275
C17H3N2O21	Global Lipidomics - positive mode	-0.131026	0.6295	0.995275
C18H38O10	Global Lipidomics - positive mode	-0.17886	0.610449	0.995275
C20H15N3O22S	Global Lipidomics - positive mode	-0.636118	0.0749985	0.995275
C21H29N5O4	Global Lipidomics - positive mode	-0.499151	0.224718	0.995275
C22H52N26	Global Lipidomics - positive mode	-0.112575	0.677657	0.995275
C24H21O24S	Global Lipidomics - positive mode	-0.382063	0.247806	0.995275
C24H55N4O13	Global Lipidomics - positive mode	-0.0551937	0.907264	0.995275
C27H36N14O5	Global Lipidomics - positive mode	-0.23028	0.382478	0.995275
C30H58O4S	Global Lipidomics - positive mode	-0.169722	0.587169	0.995275
C33H17N14	Global Lipidomics - positive mode	0.133445	0.591713	0.995275
C36H72N2O2	Global Lipidomics - positive mode	0.0601476	0.78415	0.995275
C38H66N	Global Lipidomics - positive mode	0.0399089	0.814846	0.995275
C38H79N	Global Lipidomics - positive mode	-0.0172032	0.919924	0.995275
C6H16N3O4	Global Lipidomics - positive mode	-0.0542349	0.836705	0.995275
C7H11NO	Global Lipidomics - positive mode	0.108299	0.602833	0.995275
C7H8N4O2	Global Lipidomics - positive mode	-0.254676	0.414211	0.995275
C8H14N5O	Global Lipidomics - positive mode	-0.00889135	0.969043	0.995275
C8H4O3	Global Lipidomics - positive mode	0.356627	0.105555	0.995275
C9H16N2O2	Global Lipidomics - positive mode	0.00429993	0.982206	0.995275
Cannabinol	Global Lipidomics - positive mode	-0.0635137	0.902673	0.995275
Chenodeoxycholic acid glycine conjugate	Global Lipidomics - positive mode	-0.109058	0.766728	0.995275
cholesterylbeta-D-glucoside	Global Lipidomics - positive mode	0.439325	0.15958	0.995275
cyasterone	Global Lipidomics - positive mode	0.0376117	0.909446	0.995275
Eicosanoyl-EA	Global Lipidomics - positive mode	-0.117511	0.554703	0.995275
Enigmol	Global Lipidomics - positive mode	0.0362264	0.902661	0.995275
GPIns(12:0/13:0)	Global Lipidomics - positive mode	-0.439827	0.612437	0.995275
MID42251:24,24-difluoro-1α,25-dihydroxy-24a-homovitamin D3 / 24,24-difluoro-1α,25-dihydroxy-24a-homo	Global Lipidomics - positive mode	-0.0365937	0.906732	0.995275
MID42464:(6R)-vitaminD36,19-(4-phenyl-1,2,4-triazoline-3,5-dione)adduct/(6R)-cholecalciferol6	Global Lipidomics - positive mode	0.0040013	0.990906	0.995275
N-acylcapnines	Global Lipidomics - positive mode	-0.117612	0.620404	0.995275
Nebrosteroid M	Global Lipidomics - positive mode	0.625978	0.0675005	0.995275
Neurosporaxanthin beta-D-glucopyranoside	Global Lipidomics - positive mode	-0.291574	0.489507	0.995275
Octan-1-ol	Global Lipidomics - positive mode	-1.09876	0.00846561	0.995275
PA(O-16:0/22:6(4Z,7Z,10Z,13Z,16Z,19Z))	Global Lipidomics - positive mode	-0.306872	0.345531	0.995275
Pentanoic acid,4-amino-,(S)-;(S)-4-Aminopentanoic acid;(S)-4-Aminovaleric acid	Global Lipidomics - positive mode	-0.450063	0.135658	0.995275
PG(15:0/14:0)	Global Lipidomics - positive mode	-0.118697	0.674604	0.995275
PI(16:0/18:3(9Z,12Z,15Z))	Global Lipidomics - positive mode	-0.11177	0.699989	0.995275
PI(18:1(9Z)/22:2(13Z,16Z))	Global Lipidomics - positive mode	-0.225893	0.46397	0.995275
PS(O-20:0/0:0)	Global Lipidomics - positive mode	-0.141397	0.566675	0.995275
tetradecan1-ol	Global Lipidomics - positive mode	-0.200683	0.450716	0.995275
TG(22:0/22:0/22:3(10Z,13Z,16Z))[iso3]	Global Lipidomics - positive mode	-0.158905	0.394631	0.995275
Undecanoic acid,3-hydroxy-,(S)-	Global Lipidomics - positive mode	-0.121471	0.697947	0.995275
Vitamin D2 glucosiduronate	Global Lipidomics - positive mode	-0.58018	0.124935	0.995275
Xestoaminol C	Global Lipidomics - positive mode	-0.272893	0.306527	0.995275
Cadaverine(103.0/86.0)	Targeted Aqueous	0.00108135	0.996893	0.996893

## Sheet: N+ vs. N-
		Oral cavity Cancer N+ vs. N-
Compound Name	Profiling Methods	Coefficient	p-value	FDR
(a-D-mannosyl)2-b-D-mannosyl-N-acetylglucosamine	Global Aqueous - negative mode	0.111767	0.714434	0.962605
(R)-Lactate	Global Aqueous - negative mode	-0.102816	0.624569	0.956077
(S)-3-(Imidazol-5-yl)lactate	Global Aqueous - negative mode	-0.197235	0.405375	0.956077
(S)-Mevalonic acid	Global Aqueous - negative mode	-0.574005	0.0276353	0.952613
1,2-Dihydroxynaphthalene-6-sulfonate	Global Aqueous - negative mode	-0.514577	0.134397	0.952613
1'-Acetoxychavicol acetate	Global Aqueous - negative mode	0.112725	0.663824	0.956077
2,4-Bis(acetamido)-2,4,6-trideoxy-beta-L-altropyranose	Global Aqueous - negative mode	-0.184991	0.387021	0.956077
2,6-Dimethoxyphenol	Global Aqueous - negative mode	-0.407011	0.0982911	0.952613
2-epi-Streptamine	Global Aqueous - negative mode	-0.159208	0.465403	0.956077
2-Ethyl-2-Hydroxybutyric acid	Global Aqueous - negative mode	-0.242301	0.295624	0.952613
2-Oxoarginine	Global Aqueous - negative mode	0.157188	0.531451	0.956077
3-(2,3-Dihydroxyphenyl)propanoate	Global Aqueous - negative mode	-0.0583919	0.822015	0.963407
3,6-Dideoxy-L-galactose	Global Aqueous - negative mode	-0.310526	0.135966	0.952613
3-Dehydro-L-threonate	Global Aqueous - negative mode	0.0058637	0.978006	0.993615
3'-Sialyllactosamine	Global Aqueous - negative mode	0.129851	0.613526	0.956077
5-Fluorouridine	Global Aqueous - negative mode	-0.499966	0.0282877	0.952613
5-Ureido-4-imidazole carboxylate	Global Aqueous - negative mode	0.273215	0.176508	0.952613
6-Hydroxyl-1,6-dihydropurine ribonucleoside	Global Aqueous - negative mode	-0.159342	0.488055	0.956077
6-Lactoyltetrahydropterin	Global Aqueous - negative mode	-0.163886	0.460017	0.956077
7-Methylthioheptyl glucosinolate	Global Aqueous - negative mode	-0.0485733	0.829357	0.963407
9-O-Acetylneuraminic acid	Global Aqueous - negative mode	-0.176491	0.443298	0.956077
Allantoate	Global Aqueous - negative mode	0.0734882	0.734425	0.963407
alpha-D-Galactosyl-N-acetyllactosamine	Global Aqueous - negative mode	0.264101	0.367669	0.956077
Altanserin	Global Aqueous - negative mode	0.264037	0.237041	0.952613
AMCC	Global Aqueous - negative mode	0.0174221	0.944184	0.980729
Arabinonic acid	Global Aqueous - negative mode	-0.467859	0.064017	0.952613
Arbutin	Global Aqueous - negative mode	0.0632801	0.800771	0.963407
Azacitidine	Global Aqueous - negative mode	0.0675039	0.736182	0.963407
BrevetoxinC	Global Aqueous - negative mode	0.528898	0.0341487	0.952613
C11H21N3O3	Global Aqueous - negative mode	-0.0239903	0.92388	0.977139
C11H22N2O3	Global Aqueous - negative mode	-0.225662	0.338302	0.952613
C12H24N2O3	Global Aqueous - negative mode	-0.112045	0.635989	0.956077
C17H31N5O4S2	Global Aqueous - negative mode	0.0257545	0.91161	0.973478
C17H33N3O4	Global Aqueous - negative mode	-0.0238562	0.933071	0.97937
C18H19N10	Global Aqueous - negative mode	0.281859	0.185575	0.952613
C19H35N3O14	Global Aqueous - negative mode	0.0272551	0.901334	0.973439
C20H29N12O3	Global Aqueous - negative mode	0.381545	0.115104	0.952613
C25H39N6O11	Global Aqueous - negative mode	-0.0039636	0.988536	0.995439
C27H32N4O8	Global Aqueous - negative mode	-0.113701	0.699792	0.956752
C3H6O3	Global Aqueous - negative mode	-0.485242	0.0288677	0.952613
C5H4N4O	Global Aqueous - negative mode	-0.0984204	0.746565	0.963407
C6H14O5	Global Aqueous - negative mode	0.148367	0.403675	0.956077
C7H14N2O4	Global Aqueous - negative mode	0.15608	0.473644	0.956077
Calafatimine	Global Aqueous - negative mode	0.281449	0.291521	0.952613
Cannabidiolic acid	Global Aqueous - negative mode	-0.443774	0.108726	0.952613
Cellotetraose	Global Aqueous - negative mode	-0.211809	0.284954	0.952613
Chlorobenside	Global Aqueous - negative mode	-0.129867	0.559546	0.956077
cis-3-(Carboxy-ethyl)-3,5-cyclo-hexadiene-1,2-diol	Global Aqueous - negative mode	-0.313925	0.227144	0.952613
Coformycin	Global Aqueous - negative mode	0.114792	0.603592	0.956077
Cystathionine ketimine	Global Aqueous - negative mode	0.155436	0.557985	0.956077
d-Dethiobiotin	Global Aqueous - negative mode	-0.108018	0.652198	0.956077
D-Glutamine	Global Aqueous - negative mode	0.118163	0.663963	0.956077
D-Glycerate2-phosphate	Global Aqueous - negative mode	-0.2731	0.185426	0.952613
Difenpiramide	Global Aqueous - negative mode	-0.575143	0.0306315	0.952613
DL-Serine	Global Aqueous - negative mode	0.0247257	0.912305	0.973486
D-Proline	Global Aqueous - negative mode	0.303344	0.317072	0.952613
D-Ribulose	Global Aqueous - negative mode	-0.189536	0.529187	0.956077
D-Threose	Global Aqueous - negative mode	-0.190767	0.310964	0.952613
Epinephrine	Global Aqueous - negative mode	0.223177	0.284606	0.952613
Ethenodeoxyadenosine	Global Aqueous - negative mode	-0.225101	0.417033	0.956077
Gamma-Glutamylglutamine	Global Aqueous - negative mode	-0.0837653	0.699576	0.956752
Gamma-Glutamyltyrosine	Global Aqueous - negative mode	0.212938	0.234509	0.952613
Glyceric acid	Global Aqueous - negative mode	-0.328703	0.189407	0.952613
Guanidinoproclavaminic acid	Global Aqueous - negative mode	0.0281351	0.896652	0.972342
Homocysteinesulfinic acid	Global Aqueous - negative mode	-0.00736549	0.973508	0.993398
Hypoxanthine	Global Aqueous - negative mode	-0.157114	0.486733	0.956077
Inosine	Global Aqueous - negative mode	-0.127542	0.575439	0.956077
L-(-)-Arabitol	Global Aqueous - negative mode	-0.245455	0.272151	0.952613
Lacto-N-bioseI	Global Aqueous - negative mode	0.0609809	0.770759	0.963407
Lappaol C	Global Aqueous - negative mode	0.318845	0.183666	0.952613
L-Arginine	Global Aqueous - negative mode	0.104555	0.696282	0.956752
L-beta-aspartyl-L-alanine	Global Aqueous - negative mode	-0.122531	0.54431	0.956077
L-beta-aspartyl-L-glutamic acid	Global Aqueous - negative mode	-0.373556	0.151442	0.952613
L-beta-aspartyl-L-serine	Global Aqueous - negative mode	0.085692	0.677135	0.956752
Leucomycin A3	Global Aqueous - negative mode	0.208222	0.408302	0.956077
L-gamma-glutamyl-L-isoleucine	Global Aqueous - negative mode	-0.319339	0.24074	0.952613
Lividomycin B	Global Aqueous - negative mode	0.0603681	0.823161	0.963407
L-threo-3-Phenylserine	Global Aqueous - negative mode	0.183954	0.431028	0.956077
L-β-aspartyl-L-glycine	Global Aqueous - negative mode	-0.399869	0.0818743	0.952613
Methylripariochromene A	Global Aqueous - negative mode	-0.433876	0.0858474	0.952613
Midodrine	Global Aqueous - negative mode	-0.0633928	0.763173	0.963407
N-(6-aminohexanoyl)-6-aminohexanoic acid	Global Aqueous - negative mode	-0.194261	0.39816	0.956077
N,N-Diethyl-2-[4-[6-methoxy-2-(4-methoxyphenyl)-1H-inden-3-yl]phenoxy]ethanamine	Global Aqueous - negative mode	0.116158	0.65117	0.956077
N2-(D-1-Carboxyethyl)-L-lysine	Global Aqueous - negative mode	0.0469333	0.833684	0.964286
N2,N2-Dimethylguanosine	Global Aqueous - negative mode	0.245368	0.282658	0.952613
N-Acetyl-b-neuraminic acid	Global Aqueous - negative mode	-0.137177	0.522736	0.956077
N-Methyl-D-aspartic acid	Global Aqueous - negative mode	-0.264708	0.226825	0.952613
N-Nitrosoproline	Global Aqueous - negative mode	-0.0268027	0.897172	0.972342
Nudicauline	Global Aqueous - negative mode	0.219939	0.374239	0.956077
Oleandolide	Global Aqueous - negative mode	0.285825	0.22048	0.952613
Oxadixyl	Global Aqueous - negative mode	0.26578	0.325103	0.952613
Oxalureate	Global Aqueous - negative mode	0.348056	0.108374	0.952613
Oxonic acid	Global Aqueous - negative mode	0.0265983	0.894914	0.972342
Phosphocreatine	Global Aqueous - negative mode	0.0794468	0.754048	0.963407
PIP(18:1(9Z)/18:1(9Z))	Global Aqueous - negative mode	0.188179	0.477671	0.956077
Pseudoaconitine	Global Aqueous - negative mode	0.390797	0.149074	0.952613
Rifapentine	Global Aqueous - negative mode	0.427323	0.0802301	0.952613
Saccharocin	Global Aqueous - negative mode	-0.00651367	0.979364	0.993615
sn-glycero-3-Phosphoethanolamine	Global Aqueous - negative mode	-0.144631	0.535075	0.956077
Solamargine	Global Aqueous - negative mode	0.35164	0.178333	0.952613
Streptozocin	Global Aqueous - negative mode	0.0577861	0.785031	0.963407
Taurine	Global Aqueous - negative mode	0.0625605	0.781934	0.963407
Terbumeton	Global Aqueous - negative mode	0.258218	0.278058	0.952613
Tetradecylsulfate	Global Aqueous - negative mode	0.0926757	0.741458	0.963407
Thalicoside A	Global Aqueous - negative mode	0.217586	0.424522	0.956077
Threonate	Global Aqueous - negative mode	-0.224973	0.353557	0.952613
Toluene	Global Aqueous - negative mode	-0.0340216	0.877146	0.972342
Triamiphos	Global Aqueous - negative mode	-0.254511	0.301098	0.952613
Uric acid	Global Aqueous - negative mode	-0.242323	0.360397	0.952932
Valclavam	Global Aqueous - negative mode	0.18007	0.3729	0.956077
Zanamivir	Global Aqueous - negative mode	0.0764285	0.777603	0.963407
γ glutamyl ornithine	Global Aqueous - negative mode	0.0250593	0.910298	0.973439
(3a,5b,7a,12a)-24-[(carboxymethyl)amino]-1,12-dihydroxy-24-oxocholan-3-yl-b-D-Glucopyranosiduronica	Global Aqueous - positive mode	0.428193	0.109596	0.952613
(a-D-mannosyl)2-b-D-mannosyl-N-acetylglucosamine	Global Aqueous - positive mode	0.137715	0.558769	0.956077
(R)-3-(4-Hydroxyphenyl)lactate	Global Aqueous - positive mode	0.120829	0.623366	0.956077
1-Aminocyclohexanecarboxylic acid	Global Aqueous - positive mode	0.474831	0.0516862	0.952613
2,7-Anhydro-alpha-N-acetylneuraminic acid	Global Aqueous - positive mode	-0.15261	0.525659	0.956077
2-[3-Carboxy-3-(methylammonio)propyl]-L-histidine	Global Aqueous - positive mode	0.137752	0.597356	0.956077
27-O-Demethyl-rifamycin SV	Global Aqueous - positive mode	-0.39709	0.167886	0.952613
2-Amino-1-Phenylethanol	Global Aqueous - positive mode	0.263223	0.389291	0.956077
2-Oxoarginine	Global Aqueous - positive mode	0.0458572	0.847298	0.966956
2S-amino-pentanoic acid	Global Aqueous - positive mode	-0.328847	0.123141	0.952613
5-Hydroxydopamine	Global Aqueous - positive mode	0.559035	0.0359528	0.952613
5-hydroxyvaleric acid	Global Aqueous - positive mode	-0.0641717	0.764319	0.963407
5-Ureido-4-imidazolecarboxylate	Global Aqueous - positive mode	0.138391	0.5427	0.956077
7,8-Dihydrobiopterin	Global Aqueous - positive mode	-0.14671	0.61105	0.956077
A80987	Global Aqueous - positive mode	-0.150994	0.621327	0.956077
alpha,alpha'-diethyl-4,4'-bis(2-propynyloxy)stilbene	Global Aqueous - positive mode	0.0681326	0.804574	0.963407
a-L-Rhamnose	Global Aqueous - positive mode	0.128018	0.685295	0.956752
Bromethalin	Global Aqueous - positive mode	0.242297	0.35696	0.952613
Brucine	Global Aqueous - positive mode	0.191685	0.399864	0.956077
C10H20N2O4	Global Aqueous - positive mode	0.0131547	0.957154	0.984533
C11H21N5O3	Global Aqueous - positive mode	0.218037	0.333361	0.952613
C11H23N3O3	Global Aqueous - positive mode	-0.456264	0.0591546	0.952613
C12Cl3O3S5	Global Aqueous - positive mode	0.307882	0.206311	0.952613
C13HCl3N2O6S5	Global Aqueous - positive mode	-0.113196	0.619569	0.956077
C14Cl2NO10S5	Global Aqueous - positive mode	0.348346	0.201989	0.952613
C14H21N5O6	Global Aqueous - positive mode	-0.0570344	0.842489	0.966956
C15H35N15O3S	Global Aqueous - positive mode	0.276318	0.238431	0.952613
C16H33N6O8	Global Aqueous - positive mode	0.0867348	0.72732	0.963407
C24N2O24S	Global Aqueous - positive mode	0.367895	0.162032	0.952613
C4H12N3O3	Global Aqueous - positive mode	-0.137009	0.544657	0.956077
C4H7N3O4	Global Aqueous - positive mode	-0.184969	0.495594	0.956077
C5H11N	Global Aqueous - positive mode	-0.0355473	0.890506	0.972342
C5H7N4O	Global Aqueous - positive mode	-0.124963	0.580719	0.956077
C6H14O3	Global Aqueous - positive mode	-0.719691	0.0125563	0.952613
C6H16N5O	Global Aqueous - positive mode	0.0233679	0.909815	0.973439
C7H15NO2	Global Aqueous - positive mode	0.0658039	0.753583	0.963407
C7H15NO3	Global Aqueous - positive mode	-0.256004	0.395404	0.956077
C7H16N5O2	Global Aqueous - positive mode	-0.293571	0.147646	0.952613
C7H18N3O3	Global Aqueous - positive mode	-0.236329	0.404426	0.956077
C7H19N4O2	Global Aqueous - positive mode	-0.181873	0.487715	0.956077
C7H19N4O3	Global Aqueous - positive mode	-0.377017	0.0639342	0.952613
C8H20N7O	Global Aqueous - positive mode	-0.190349	0.406925	0.956077
C9H16N3O3	Global Aqueous - positive mode	0.0959157	0.688824	0.956752
Capryloylglycine	Global Aqueous - positive mode	-0.180631	0.405405	0.956077
Citrulline	Global Aqueous - positive mode	-0.033332	0.87834	0.972342
clemastine	Global Aqueous - positive mode	0.210868	0.360154	0.952932
Codonocarpine	Global Aqueous - positive mode	0.371822	0.160849	0.952613
CPX	Global Aqueous - positive mode	0.0509342	0.835043	0.964445
Creatine	Global Aqueous - positive mode	-0.258745	0.291828	0.952613
Cycasin	Global Aqueous - positive mode	-0.359052	0.123654	0.952613
Cytidine	Global Aqueous - positive mode	0.504639	0.0484826	0.952613
D-Alanyl-D-serine	Global Aqueous - positive mode	-0.0948071	0.696541	0.956752
d-Dethiobiotin	Global Aqueous - positive mode	0.01098	0.96246	0.986042
dexpanthenol	Global Aqueous - positive mode	-0.222636	0.417938	0.956077
Diaminopimelic acid	Global Aqueous - positive mode	0.076163	0.724847	0.963407
diamino-pimelic acid	Global Aqueous - positive mode	0.0869447	0.698296	0.956752
Dihydrostreptomycin	Global Aqueous - positive mode	0.0277783	0.914875	0.974645
Dihydrozeatin	Global Aqueous - positive mode	0.216624	0.349603	0.952613
Dimethylaminoethyl reserpilinate	Global Aqueous - positive mode	0.0742959	0.721911	0.963407
DL-2-amino-octanoic acid	Global Aqueous - positive mode	-0.122197	0.650312	0.956077
DNOC	Global Aqueous - positive mode	-0.140045	0.463484	0.956077
D-Phe-Pro-Arg-CH2Cl	Global Aqueous - positive mode	-0.117941	0.61937	0.956077
D-Proline	Global Aqueous - positive mode	0.179725	0.420712	0.956077
Fagomine	Global Aqueous - positive mode	0.000545044	0.997879	0.99899
Falaconitine	Global Aqueous - positive mode	0.301816	0.205446	0.952613
Ferimzone	Global Aqueous - positive mode	-0.221016	0.405577	0.956077
Feruloylputrescine	Global Aqueous - positive mode	-0.0420839	0.836112	0.96491
Flavinemononucleotide(FMN)	Global Aqueous - positive mode	-0.205367	0.475263	0.956077
Gamma-Glutamylglutamine	Global Aqueous - positive mode	-0.281397	0.393093	0.956077
Glycerylphosphate	Global Aqueous - positive mode	-0.507286	0.0651316	0.952613
Herbimycin	Global Aqueous - positive mode	0.197537	0.469796	0.956077
Hexaflumuron	Global Aqueous - positive mode	0.187911	0.460107	0.956077
Hexazinone	Global Aqueous - positive mode	-0.0247479	0.922248	0.976561
Hypoxanthine	Global Aqueous - positive mode	-0.00475058	0.981618	0.993716
Integerrine	Global Aqueous - positive mode	0.325746	0.176105	0.952613
Isoflavone7-O-beta-D-glucoside	Global Aqueous - positive mode	-0.0918183	0.671398	0.956752
Kyotorphin	Global Aqueous - positive mode	0.00420876	0.985999	0.994852
Lacto-N-bioseI	Global Aqueous - positive mode	-0.0662662	0.783925	0.963407
Lankacidin C	Global Aqueous - positive mode	0.15496	0.536882	0.956077
L-Arginine	Global Aqueous - positive mode	0.104488	0.685154	0.956752
Leukotriene D4	Global Aqueous - positive mode	0.155707	0.520511	0.956077
Leukotriene E4	Global Aqueous - positive mode	0.191149	0.482433	0.956077
L-isoleucyl-L-proline	Global Aqueous - positive mode	-0.458406	0.0275937	0.952613
Lividomycin B	Global Aqueous - positive mode	-0.0675799	0.809026	0.963407
L-Norleucine	Global Aqueous - positive mode	0.143976	0.483006	0.956077
LysoPE(0:0/20:5(5Z,8Z,11Z,14Z,17Z))	Global Aqueous - positive mode	0.234601	0.336032	0.952613
L-β-aspartyl-L-glycine	Global Aqueous - positive mode	-0.221989	0.304099	0.952613
Mesaconitine	Global Aqueous - positive mode	0.0614468	0.831793	0.964258
MID58087:O-6-deoxy-a-L-galactopyranosyl-(1-2)-O-b-D-galactopyranosyl-(1-3)-2-(acetylamino)-2-deoxy	Global Aqueous - positive mode	0.0211261	0.930146	0.978704
MID66280:1,3-alpha-D-Mannosyl-(1,2-N-acetyl-alpha-D-glucosaminyl)-1,2-alpha-D-mannosyl-1,2-alpha-D-m	Global Aqueous - positive mode	-0.266479	0.345441	0.952613
Midodrine	Global Aqueous - positive mode	0.242992	0.260234	0.952613
Mycalamide A	Global Aqueous - positive mode	0.160186	0.516927	0.956077
N3'-Acetylgentamicin	Global Aqueous - positive mode	0.360412	0.125777	0.952613
N-Acetyl-ala-ala-ala-methylester	Global Aqueous - positive mode	-0.0788128	0.763579	0.963407
N-Acetyl-beta-D-glucosaminylamine	Global Aqueous - positive mode	-0.0964523	0.76316	0.963407
N-Acetyl-b-neuraminic acid	Global Aqueous - positive mode	-0.252112	0.305621	0.952613
N-Acetyl-L-Histidine	Global Aqueous - positive mode	0.0504137	0.815075	0.963407
N-Acetylmannosamine	Global Aqueous - positive mode	0.250268	0.256021	0.952613
Netilmicin	Global Aqueous - positive mode	0.813812	0.0879349	0.952613
Octylamine	Global Aqueous - positive mode	-0.306199	0.197291	0.952613
Oleandolide	Global Aqueous - positive mode	0.301885	0.215793	0.952613
Ouabain	Global Aqueous - positive mode	0.0077021	0.976951	0.993528
Papyramine	Global Aqueous - positive mode	0.0720459	0.775376	0.963407
PE(20:5(5Z,8Z,11Z,14Z,17Z)/14:1(9Z))	Global Aqueous - positive mode	0.132846	0.608619	0.956077
Phoenicoxanthin/Adonirubin/3-Hydroxycanthaxanthin	Global Aqueous - positive mode	-0.0444836	0.820504	0.963407
Picrasin C	Global Aqueous - positive mode	0.307543	0.231985	0.952613
Pristinamycin IA	Global Aqueous - positive mode	0.0709606	0.795786	0.963407
Red chlorophyll catabolite	Global Aqueous - positive mode	0.125834	0.587334	0.956077
Sannamycin B	Global Aqueous - positive mode	-0.11307	0.596049	0.956077
Taurine	Global Aqueous - positive mode	-0.23595	0.316073	0.952613
THTC	Global Aqueous - positive mode	-0.0191838	0.928014	0.97865
Tylocrebrine	Global Aqueous - positive mode	0.0763585	0.77403	0.963407
Urea	Global Aqueous - positive mode	0.294191	0.236176	0.952613
Withaferin A	Global Aqueous - positive mode	0.246721	0.365923	0.956077
γ glutamyl ornithine	Global Aqueous - positive mode	0.240583	0.322156	0.952613
δ-Valerolactam	Global Aqueous - positive mode	-0.273739	0.246917	0.952613
2,6-Dimethyl-hexadecanoic acid	Global Lipidomics - negative mode	-0.0546358	0.818251	0.98167
6-ethyl-tetradecanoic acid	Global Lipidomics - negative mode	-0.177182	0.495173	0.95097
cholesterol sulfate	Global Lipidomics - negative mode	-0.0121131	0.961539	0.995848
DG(17:1(9Z)/18:0/0:0)[iso2]	Global Lipidomics - negative mode	0.0313997	0.884763	0.986006
Digitoxigenin	Global Lipidomics - negative mode	-0.175983	0.459845	0.95097
Galbeta1-4Glcbeta-Cer(d18:1/16:0)	Global Lipidomics - negative mode	-0.0860671	0.742966	0.96276
Galbeta1-4Glcbeta-Cer(d18:1/24:1(15Z))	Global Lipidomics - negative mode	-0.0717792	0.772612	0.976682
methyl9,12-dihydroxy-13-oxo-10-octadecenoate	Global Lipidomics - negative mode	-0.361051	0.174669	0.945966
Norselic acid D	Global Lipidomics - negative mode	0.0469933	0.810059	0.98167
(9S,10S)-10-hydroxy-9-(phosphonooxy)octadecanoic acid	Global Lipidomics - positive mode	-0.512376	0.0305285	0.901422
1-(O-alpha-D-glucopyranosyl)-3-keto-(1,25R)-hexacosanediol	Global Lipidomics - positive mode	-0.586655	0.0227018	0.901422
1,3,5(10)-Estratrien-2,3-dial-17-one2-methylether	Global Lipidomics - positive mode	-0.517271	0.543624	0.95097
12-amino-dodecanoic acid	Global Lipidomics - positive mode	-0.155985	0.564324	0.95097
1α,25-dihydroxy-22-oxavitamin D3 / 1α,25-dihydroxy-22-oxacholecalciferol	Global Lipidomics - positive mode	-1.20229	0.247136	0.945966
26:2(5Z,9Z)(24Me)	Global Lipidomics - positive mode	0.0388292	0.827002	0.98167
3,5-Di-O-methyl-8-prenylafzelechin-4beta-ol	Global Lipidomics - positive mode	-0.14548	0.637669	0.95097
3beta-(3-methyl-butanoyloxy)-villanovane-13alpha,17-diol	Global Lipidomics - positive mode	-0.0127475	0.920781	0.986006
3beta,6alpha,12alpha-Trihydroxy-5beta-cholan-24-oic acid	Global Lipidomics - positive mode	-0.0935335	0.633809	0.95097
Behenylalcohol	Global Lipidomics - positive mode	0.0907607	0.644168	0.95097
C10H14N2	Global Lipidomics - positive mode	-0.28788	0.138124	0.945966
C10H18N2O2	Global Lipidomics - positive mode	-0.0641496	0.76047	0.97165
C13H24NO3	Global Lipidomics - positive mode	-0.377271	0.250524	0.945966
C14H30O8	Global Lipidomics - positive mode	0.297309	0.363125	0.945966
C17H3N2O21	Global Lipidomics - positive mode	-0.464735	0.0513383	0.901422
C18H38O10	Global Lipidomics - positive mode	0.492292	0.257616	0.945966
C20H15N3O22S	Global Lipidomics - positive mode	-0.630895	0.00567304	0.901422
C21H29N5O4	Global Lipidomics - positive mode	-0.0894204	0.700551	0.960546
C22H52N26	Global Lipidomics - positive mode	-0.332062	0.0896157	0.924716
C24H21O24S	Global Lipidomics - positive mode	-0.529444	0.0195799	0.901422
C24H55N4O13	Global Lipidomics - positive mode	-0.512068	0.334742	0.945966
C27H36N14O5	Global Lipidomics - positive mode	0.122718	0.682074	0.960546
C30H58O4S	Global Lipidomics - positive mode	0.00315343	0.989418	0.995848
C33H17N14	Global Lipidomics - positive mode	0.233158	0.32891	0.945966
C36H72N2O2	Global Lipidomics - positive mode	-0.020524	0.917782	0.986006
C38H66N	Global Lipidomics - positive mode	-0.304992	0.0360574	0.901422
C38H79N	Global Lipidomics - positive mode	0.140437	0.435011	0.95097
C6H16N3O4	Global Lipidomics - positive mode	-0.258296	0.299481	0.945966
C7H11NO	Global Lipidomics - positive mode	-0.0169981	0.89875	0.986006
C7H8N4O2	Global Lipidomics - positive mode	-0.0646926	0.779569	0.978494
C8H14N5O	Global Lipidomics - positive mode	-0.417917	0.155684	0.945966
C8H4O3	Global Lipidomics - positive mode	0.263181	0.242341	0.945966
C9H16N2O2	Global Lipidomics - positive mode	0.0543654	0.8041	0.98167
Cannabinol	Global Lipidomics - positive mode	-0.47449	0.309657	0.945966
Chenodeoxycholic acid glycine conjugate	Global Lipidomics - positive mode	-0.112509	0.589278	0.95097
cholesterylbeta-D-glucoside	Global Lipidomics - positive mode	0.00228445	0.991648	0.995848
cyasterone	Global Lipidomics - positive mode	-0.269624	0.534386	0.95097
Eicosanoyl-EA	Global Lipidomics - positive mode	0.0332246	0.893121	0.986006
Enigmol	Global Lipidomics - positive mode	-0.0459442	0.860192	0.986006
GPIns(12:0/13:0)	Global Lipidomics - positive mode	-0.786341	0.327363	0.945966
MID42251:24,24-difluoro-1α,25-dihydroxy-24a-homovitamin D3 / 24,24-difluoro-1α,25-dihydroxy-24a-homo	Global Lipidomics - positive mode	0.711015	0.0646444	0.901422
MID42464:(6R)-vitaminD36,19-(4-phenyl-1,2,4-triazoline-3,5-dione)adduct/(6R)-cholecalciferol6	Global Lipidomics - positive mode	0.646146	0.177792	0.945966
N-acylcapnines	Global Lipidomics - positive mode	0.134285	0.618675	0.95097
Nebrosteroid M	Global Lipidomics - positive mode	-0.206285	0.459197	0.95097
Neurosporaxanthin beta-D-glucopyranoside	Global Lipidomics - positive mode	0.398524	0.267771	0.945966
Octan-1-ol	Global Lipidomics - positive mode	-0.254982	0.388476	0.95097
PA(O-16:0/22:6(4Z,7Z,10Z,13Z,16Z,19Z))	Global Lipidomics - positive mode	-0.49022	0.0447061	0.901422
Pentanoic acid,4-amino-,(S)-;(S)-4-Aminopentanoic acid;(S)-4-Aminovaleric acid	Global Lipidomics - positive mode	-0.252659	0.306845	0.945966
PG(15:0/14:0)	Global Lipidomics - positive mode	-0.0164121	0.966005	0.995848
PI(16:0/18:3(9Z,12Z,15Z))	Global Lipidomics - positive mode	-0.4044	0.253821	0.945966
PI(18:1(9Z)/22:2(13Z,16Z))	Global Lipidomics - positive mode	0.100615	0.639783	0.95097
PS(O-20:0/0:0)	Global Lipidomics - positive mode	0.227995	0.489213	0.95097
tetradecan1-ol	Global Lipidomics - positive mode	-0.0836905	0.685764	0.960546
TG(22:0/22:0/22:3(10Z,13Z,16Z))[iso3]	Global Lipidomics - positive mode	0.103246	0.480735	0.95097
Undecanoic acid,3-hydroxy-,(S)-	Global Lipidomics - positive mode	-0.0134645	0.958451	0.995848
Vitamin D2 glucosiduronate	Global Lipidomics - positive mode	0.130242	0.562239	0.95097
Xestoaminol C	Global Lipidomics - positive mode	-0.0865652	0.665447	0.956338
2-hydroxy-3-methylvalerate	NMR	0.202578	0.438348	0.995257
2-Hydroxybutyrate	NMR	0.0874735	0.668889	0.995257
2-hydroxyisovaleric acid	NMR	0.0345358	0.879516	0.995257
2-Oxoisocaproic acid	NMR	-0.217224	0.374114	0.995257
3-hydroxybutyrate	NMR	0.213972	0.35418	0.995257
Acetate	NMR	-0.0205024	0.924541	0.995257
Acetoacetate	NMR	-0.00691401	0.975471	0.995257
Alanine	NMR	-0.264715	0.290651	0.995257
Choline	NMR	-0.464993	0.122493	0.995257
Citrate	NMR	0.220388	0.433712	0.995257
Dimethylamine	NMR	-0.339742	0.147527	0.995257
Ethylalcohol	NMR	0.0453352	0.845938	0.995257
Formate	NMR	0.258454	0.276214	0.995257
Fumarate	NMR	-0.0505162	0.831027	0.995257
Galactose	NMR	0.0655927	0.763624	0.995257
Glucose	NMR	-0.267728	0.187739	0.995257
Glutamate	NMR	-0.172501	0.557578	0.995257
Glutamine	NMR	0.0934417	0.728503	0.995257
Glycine	NMR	0.0646244	0.799188	0.995257
Histidine	NMR	0.0830427	0.717345	0.995257
Hypoxanthine	NMR	-0.183484	0.530372	0.995257
Iso-leucine	NMR	-0.136595	0.573304	0.995257
Isovaleric acid	NMR	0.0608741	0.790604	0.995257
Lactate	NMR	-0.120357	0.555684	0.995257
Leucine	NMR	-0.0957024	0.681715	0.995257
Lysine	NMR	-0.0355092	0.890189	0.995257
Maleate	NMR	-0.00687884	0.975648	0.995257
Mannose	NMR	-0.0016525	0.995257	0.995257
Methionine	NMR	-0.26859	0.224958	0.995257
Methylamine	NMR	-0.574223	0.0160697	0.803484
Methylmalonate	NMR	0.0544709	0.8216	0.995257
Phenylalanine	NMR	0.0972269	0.656769	0.995257
Proline	NMR	0.0257818	0.922245	0.995257
Propionate	NMR	0.124607	0.555372	0.995257
Propyleneglycol	NMR	-0.0809632	0.763916	0.995257
Pyruvate	NMR	-0.163835	0.409874	0.995257
Sarcosine	NMR	0.123498	0.607448	0.995257
Succinate	NMR	-0.223988	0.335121	0.995257
Threonine	NMR	0.150709	0.640158	0.995257
Trimethylamine	NMR	-0.346127	0.217585	0.995257
Tryptophan	NMR	-0.0123999	0.962047	0.995257
Tyrosine	NMR	0.431114	0.0629081	0.995257
UDP-glucose	NMR	-0.245707	0.345991	0.995257
Uracil	NMR	-0.0899086	0.765689	0.995257
Valine	NMR	-0.0925802	0.689877	0.995257
1013C-Tyrosine(192.1/145.0)	Targeted Aqueous	-0.0334743	0.882405	0.959647
10C13-Arginine(185.1/75.0)	Targeted Aqueous	-0.0747251	0.734213	0.959647
10C13-Phenylalanine(176.1/129.0)	Targeted Aqueous	-0.0773927	0.7282	0.959647
12-HETE(319.2/179.0)	Targeted Aqueous	-0.19286	0.471151	0.959647
13C13-Tryptophan(218.1/156.0)	Targeted Aqueous	-0.0747139	0.737676	0.959647
13C-Glucose(185.0/92.0)	Targeted Aqueous	-0.0546619	0.806955	0.959647
13-HODE(295.2/195.0)	Targeted Aqueous	-0.20516	0.363713	0.959647
1C13-Lactate(90.0/44.0)	Targeted Aqueous	-0.0355659	0.876134	0.959647
213C-Tyrosine(184.1/138.0)	Targeted Aqueous	-0.0733775	0.740281	0.959647
2C13-3HBA(105.0/60.0)	Targeted Aqueous	-0.0435902	0.846098	0.959647
2C13-Glutamic acid(150.1/85.0)	Targeted Aqueous	-0.10493	0.633106	0.959647
2-Hydroxyglutarate(147.0/129.0)	Targeted Aqueous	0.0905635	0.64414	0.959647
2-Hydroxyisovaleric acid(117.0/71.0)	Targeted Aqueous	-0.406514	0.068175	0.959647
3C13-Glycine(79.0/32.1)	Targeted Aqueous	-0.0883326	0.692335	0.959647
3HBA(103.0/59.0)	Targeted Aqueous	0.267436	0.296195	0.959647
4C13-Alanine(94.0/47.0)	Targeted Aqueous	-0.0550394	0.804846	0.959647
4C13-Serine(110.0/63.0)	Targeted Aqueous	-0.0813001	0.715801	0.959647
4d-Succinate(121.0/77.0)	Targeted Aqueous	-0.0646462	0.769824	0.959647
4-Pyridoxic acid(182.1/138.0)	Targeted Aqueous	-0.0578907	0.794012	0.959647
5-Aminovaleric acid(118.0/55.0)	Targeted Aqueous	0.0223142	0.921185	0.971739
5C13-Aspartic acid(139.1/77.0)	Targeted Aqueous	-0.126991	0.563084	0.959647
5C13-Threonine(125.1/78.0)	Targeted Aqueous	-0.0718138	0.748031	0.959647
6C13-Asparagine(139.1/77.0(2))	Targeted Aqueous	-0.0294791	0.894653	0.964548
6C13-Glutamic acid(154.1/89.0(2))	Targeted Aqueous	-0.105135	0.631548	0.959647
6C13-Methionine(156.1/63.0)	Targeted Aqueous	-0.0852866	0.704022	0.959647
6C13-Proline(122.1/75.0)	Targeted Aqueous	-0.0874839	0.694965	0.959647
6C13-Valine(124.1/77.0)	Targeted Aqueous	-0.0841764	0.706016	0.959647
7C13-Glutamine(154.1/89.0)	Targeted Aqueous	-0.0737217	0.739496	0.959647
7C13-iso-Leucine(139.1/92.0(2))	Targeted Aqueous	-0.0570595	0.800039	0.959647
7C13-Leucine(139.1/92.0)	Targeted Aqueous	-0.0638172	0.774187	0.959647
8C13-Cystine(249.1/124.0)	Targeted Aqueous	-0.0624374	0.776229	0.959647
8C13-Lysine(155.1/90.0)	Targeted Aqueous	-0.0723335	0.743459	0.959647
9C13-Histidine(165.1/118.0)	Targeted Aqueous	-0.0909151	0.683614	0.959647
Acetylcarnitine(204.1/85.0)	Targeted Aqueous	0.144934	0.5627	0.959647
Acetylcholine(146.1/87.0)	Targeted Aqueous	0.19137	0.328625	0.959647
Adenine(134.1/107.0)	Targeted Aqueous	0.0466266	0.853393	0.959647
Adenosine(268.1/136.1)	Targeted Aqueous	-0.098517	0.690195	0.959647
Adipic acid(144.9/83.0)	Targeted Aqueous	-0.156365	0.525814	0.959647
Agmatine(131.0/72.0)	Targeted Aqueous	0.146004	0.531697	0.959647
Alanine(90.0/44.0)	Targeted Aqueous	-0.177841	0.492022	0.959647
Allantoin(157.0/114.0)	Targeted Aqueous	0.0177234	0.93201	0.972406
Alpha-Ketoglutaric acid(145.0/101.0)	Targeted Aqueous	0.169879	0.482355	0.959647
Aminoisobutyrate(104.1/86.0)	Targeted Aqueous	0.133498	0.577872	0.959647
AMP(346.1/79.0)	Targeted Aqueous	-0.393261	0.125344	0.959647
Anthranilate(136.0/118.0)	Targeted Aqueous	-0.0559677	0.803513	0.959647
Arginine(175.1/70.0)	Targeted Aqueous	0.184656	0.420932	0.959647
Asparagine(133.1/74.0)	Targeted Aqueous	0.38775	0.114707	0.959647
Aspartic acid(134.1/74.0)	Targeted Aqueous	-0.511731	0.0400352	0.959647
Azelaic acid(187.0/125.0)	Targeted Aqueous	-0.31805	0.283079	0.959647
Betaine(118.0/58.0)	Targeted Aqueous	-0.197194	0.344771	0.959647
Biotin(243.1/200.0)	Targeted Aqueous	-0.0699799	0.778079	0.959647
Cadaverine(103.0/86.0)	Targeted Aqueous	0.278077	0.250129	0.959647
Carnitine(162.1/85.0)	Targeted Aqueous	-0.392631	0.207437	0.959647
Choline(104.1/60.0)	Targeted Aqueous	-0.551544	0.0381211	0.959647
Citraconic acid(129.0/85.0)	Targeted Aqueous	-0.522126	0.0110191	0.959647
Citrulline(174.0/131.0)	Targeted Aqueous	0.0675733	0.774337	0.959647
Creatine(132.1/90.0)	Targeted Aqueous	-0.173143	0.500975	0.959647
Creatinine(114.1/44.0)	Targeted Aqueous	-0.0737476	0.751389	0.959647
Deoxycarnitine(147.1/87.0)	Targeted Aqueous	-0.0669228	0.762968	0.959647
Dimethylglycine(104.1/58.0)	Targeted Aqueous	0.00101418	0.996105	0.998591
D-Leucic acid(131.0/85.0)	Targeted Aqueous	-0.317165	0.151641	0.959647
G1P/G6P/F6P/F1P(259.0/97.0)	Targeted Aqueous	-0.510383	0.0216007	0.959647
GeranylPyrophosphate(313.1/79.1)	Targeted Aqueous	-0.23103	0.326045	0.959647
Glucose(179.0/89.0)	Targeted Aqueous	-0.239855	0.272892	0.959647
Glutamic acid(148.1/84.0)	Targeted Aqueous	-0.282037	0.221447	0.959647
Glutamine(147.1/84.0)	Targeted Aqueous	0.130671	0.574273	0.959647
Glutaric acid(131.0/87.0)	Targeted Aqueous	-0.218137	0.401321	0.959647
Glyceraldehyde(89.0/59.0)	Targeted Aqueous	-0.335877	0.0974028	0.959647
Glycerate(105.0/75.0)	Targeted Aqueous	0.15101	0.522627	0.959647
Glycerol-3-P(171.0/79.0)	Targeted Aqueous	-0.333759	0.241504	0.959647
Glycine(76.0/30.1)	Targeted Aqueous	0.186762	0.493049	0.959647
Guanidinoacetate(116.0/74.0(2))	Targeted Aqueous	-0.209959	0.375668	0.959647
Histidine(156.1/110.0)	Targeted Aqueous	-0.0593463	0.8183	0.959647
Homovanilate(181.0/137.0)	Targeted Aqueous	-0.263617	0.250043	0.959647
Hypoxanthine(135.0/92.0)	Targeted Aqueous	0.0437061	0.850922	0.959647
Inositol(179.0/87.0)	Targeted Aqueous	-0.230157	0.304849	0.959647
iso-Leucine(132.1/86.0(2))	Targeted Aqueous	-0.000393646	0.998591	0.998591
lactate(89.0/43.0)	Targeted Aqueous	-0.211213	0.34848	0.959647
Leucine(132.1/86.0)	Targeted Aqueous	0.157071	0.473208	0.959647
Linolenic acid(279.1/261.0)	Targeted Aqueous	-0.553456	0.0397884	0.959647
Lysine(147.1/84.0(2))	Targeted Aqueous	0.184702	0.441271	0.959647
Malonic acid(103.0/41.0)	Targeted Aqueous	0.101241	0.711736	0.959647
Melatonin(231.1/58.0)	Targeted Aqueous	-0.166014	0.522325	0.959647
Methionine(150.1/61.0)	Targeted Aqueous	-0.0362618	0.877112	0.959647
Mevalonate(147.1/59.0)	Targeted Aqueous	-0.357135	0.0852535	0.959647
N-AcetylGlycine(116.0/74.0)	Targeted Aqueous	-0.0405686	0.863112	0.959647
Niacinamide(123.0/80.0)	Targeted Aqueous	-0.139753	0.590276	0.959647
Ornithine(133.1/70.0)	Targeted Aqueous	0.148108	0.552551	0.959647
Orotate(155.0/111.0)	Targeted Aqueous	0.0560387	0.844356	0.959647
Oxalacetate(131.0/113.0)	Targeted Aqueous	0.17465	0.529203	0.959647
Oxidizedglutathione(611.2/306.0)	Targeted Aqueous	-0.0118143	0.951377	0.972519
Oxypurinol(151.0/42.0)	Targeted Aqueous	0.284092	0.256312	0.959647
Pentothenate(218.1/88.0)	Targeted Aqueous	0.205038	0.348345	0.959647
Phenylalanine(166.1/120.0)	Targeted Aqueous	0.24489	0.284153	0.959647
Pipecolate(130.0/84.0)	Targeted Aqueous	0.184108	0.42865	0.959647
PPA(163.0/91.0)	Targeted Aqueous	-0.155729	0.527687	0.959647
Proline(116.1/70.0)	Targeted Aqueous	0.228098	0.406879	0.959647
Putrescine(89.0/72.0)	Targeted Aqueous	0.330811	0.133632	0.959647
Pyruvate(87.0/43.0)	Targeted Aqueous	-0.239047	0.300647	0.959647
Ribose-5-P(229.0/79.0)	Targeted Aqueous	-0.372415	0.131643	0.959647
Sarcosine(89.9/44.0)	Targeted Aqueous	-0.175376	0.494268	0.959647
Serine(106.0/60.0)	Targeted Aqueous	-0.0164243	0.944357	0.972519
Shikimic acid(173.0/93.0)	Targeted Aqueous	-0.221246	0.318227	0.959647
Sorbitol(183.0/91.0)	Targeted Aqueous	0.288441	0.221118	0.959647
Succinate(117.0/73.0)	Targeted Aqueous	-0.209436	0.424786	0.959647
Taurine(126.0/108.0)	Targeted Aqueous	-0.263668	0.352162	0.959647
Threonine(120.1/74.0(2))	Targeted Aqueous	-0.183861	0.469831	0.959647
Trimethylamine-N-oxide(TMAO)(76.1/58.0)	Targeted Aqueous	-0.0328031	0.883153	0.959647
Tryptophan(205.1/146.0)	Targeted Aqueous	0.122535	0.593063	0.959647
Tyrosine(182.1/136.0)	Targeted Aqueous	0.383302	0.0847971	0.959647
Uracil(111.0/42.0)	Targeted Aqueous	-0.0425212	0.85727	0.959647
Urate(167.0/124.0)	Targeted Aqueous	-0.208205	0.431243	0.959647
Valine(118.1/72.0)	Targeted Aqueous	0.0598857	0.789599	0.959647
Xanthosine(283.1/151.0)	Targeted Aqueous	-0.134666	0.577489	0.959647

## Sheet: OPC vs. controls
		Oropharyngeal Cases vs. Controls
Compound Name	Profiling Methods	Coefficient	p-value	FDR
(a-D-mannosyl)2-b-D-mannosyl-N-acetylglucosamine	Global Aqueous - negative mode	-0.236794	0.398695	0.875672
(R)-Lactate	Global Aqueous - negative mode	-0.0675418	0.862828	0.968906
(S)-3-(Imidazol-5-yl)lactate	Global Aqueous - negative mode	0.02356	0.954123	0.989286
(S)-Mevalonic acid	Global Aqueous - negative mode	0.171536	0.681874	0.96648
1,2-Dihydroxynaphthalene-6-sulfonate	Global Aqueous - negative mode	0.725611	0.0482104	0.809787
1'-Acetoxychavicol acetate	Global Aqueous - negative mode	-0.118096	0.774679	0.968906
2,4-Bis(acetamido)-2,4,6-trideoxy-beta-L-altropyranose	Global Aqueous - negative mode	0.31437	0.282119	0.856259
2,6-Dimethoxyphenol	Global Aqueous - negative mode	0.47451	0.226715	0.809787
2-epi-Streptamine	Global Aqueous - negative mode	0.452523	0.144592	0.809787
2-Ethyl-2-Hydroxybutyric acid	Global Aqueous - negative mode	0.475218	0.166976	0.809787
2-Oxoarginine	Global Aqueous - negative mode	-0.377047	0.362027	0.875672
3-(2,3-Dihydroxyphenyl)propanoate	Global Aqueous - negative mode	-0.100483	0.760424	0.968906
3,6-Dideoxy-L-galactose	Global Aqueous - negative mode	0.0414609	0.892226	0.973337
3-Dehydro-L-threonate	Global Aqueous - negative mode	0.484184	0.112344	0.809787
3'-Sialyllactosamine	Global Aqueous - negative mode	-0.573908	0.0798193	0.809787
5-Fluorouridine	Global Aqueous - negative mode	-0.154595	0.633523	0.946797
5-Ureido-4-imidazole carboxylate	Global Aqueous - negative mode	0.232327	0.406191	0.875672
6-Hydroxyl-1,6-dihydropurine ribonucleoside	Global Aqueous - negative mode	-0.0379787	0.902182	0.976029
6-Lactoyltetrahydropterin	Global Aqueous - negative mode	-0.306943	0.362734	0.875672
7-Methylthioheptyl glucosinolate	Global Aqueous - negative mode	-0.400692	0.165693	0.809787
9-O-Acetylneuraminic acid	Global Aqueous - negative mode	-0.115182	0.755509	0.968906
Allantoate	Global Aqueous - negative mode	0.0671511	0.820052	0.968906
alpha-D-Galactosyl-N-acetyllactosamine	Global Aqueous - negative mode	-0.806467	0.0401159	0.809787
Altanserin	Global Aqueous - negative mode	-0.245442	0.421131	0.875672
AMCC	Global Aqueous - negative mode	0.103864	0.796267	0.968906
Arabinonic acid	Global Aqueous - negative mode	0.213029	0.439122	0.893928
Arbutin	Global Aqueous - negative mode	-0.366971	0.218385	0.809787
Azacitidine	Global Aqueous - negative mode	-0.00947022	0.981049	0.989731
BrevetoxinC	Global Aqueous - negative mode	-0.183799	0.622277	0.939596
C11H21N3O3	Global Aqueous - negative mode	-0.0145824	0.969157	0.989731
C11H22N2O3	Global Aqueous - negative mode	0.439146	0.196769	0.809787
C12H24N2O3	Global Aqueous - negative mode	0.32054	0.38929	0.875672
C17H31N5O4S2	Global Aqueous - negative mode	0.140911	0.640303	0.94798
C17H33N3O4	Global Aqueous - negative mode	0.691036	0.0376408	0.809787
C18H19N10	Global Aqueous - negative mode	0.447994	0.153467	0.809787
C19H35N3O14	Global Aqueous - negative mode	-0.561056	0.128324	0.809787
C20H29N12O3	Global Aqueous - negative mode	-0.377018	0.291679	0.856259
C25H39N6O11	Global Aqueous - negative mode	0.0787787	0.821303	0.968906
C27H32N4O8	Global Aqueous - negative mode	-0.11293	0.698565	0.968906
C3H6O3	Global Aqueous - negative mode	0.231563	0.452476	0.8999
C5H4N4O	Global Aqueous - negative mode	0.438801	0.126465	0.809787
C6H14O5	Global Aqueous - negative mode	0.419494	0.241395	0.809787
C7H14N2O4	Global Aqueous - negative mode	0.193507	0.581234	0.926722
Calafatimine	Global Aqueous - negative mode	0.519031	0.105637	0.809787
Cannabidiolic acid	Global Aqueous - negative mode	-0.341911	0.238945	0.809787
Cellotetraose	Global Aqueous - negative mode	-0.341859	0.357184	0.875672
Chlorobenside	Global Aqueous - negative mode	0.627335	0.135961	0.809787
cis-3-(Carboxy-ethyl)-3,5-cyclo-hexadiene-1,2-diol	Global Aqueous - negative mode	0.0385382	0.907536	0.976029
Coformycin	Global Aqueous - negative mode	0.0302885	0.936706	0.988745
Cystathionine ketimine	Global Aqueous - negative mode	-0.579125	0.120402	0.809787
d-Dethiobiotin	Global Aqueous - negative mode	0.443956	0.181016	0.809787
D-Glutamine	Global Aqueous - negative mode	0.0764484	0.841941	0.968906
D-Glycerate2-phosphate	Global Aqueous - negative mode	-0.0117823	0.959946	0.989731
Difenpiramide	Global Aqueous - negative mode	0.571124	0.101509	0.809787
DL-Serine	Global Aqueous - negative mode	0.117026	0.714393	0.968906
D-Proline	Global Aqueous - negative mode	-0.184845	0.592482	0.930697
D-Ribulose	Global Aqueous - negative mode	0.147998	0.713701	0.968906
D-Threose	Global Aqueous - negative mode	0.209473	0.409531	0.875672
Epinephrine	Global Aqueous - negative mode	-0.0875015	0.781052	0.968906
Ethenodeoxyadenosine	Global Aqueous - negative mode	0.717256	0.0701048	0.809787
Gamma-Glutamylglutamine	Global Aqueous - negative mode	0.247599	0.505417	0.901083
Gamma-Glutamyltyrosine	Global Aqueous - negative mode	0.231633	0.575801	0.926722
Glyceric acid	Global Aqueous - negative mode	-0.267928	0.53133	0.909122
Guanidinoproclavaminic acid	Global Aqueous - negative mode	0.113666	0.78587	0.968906
Homocysteinesulfinic acid	Global Aqueous - negative mode	0.0451797	0.856133	0.968906
Hypoxanthine	Global Aqueous - negative mode	0.41882	0.177575	0.809787
Inosine	Global Aqueous - negative mode	0.606284	0.0318467	0.809787
L-(-)-Arabitol	Global Aqueous - negative mode	0.211372	0.482356	0.901083
Lacto-N-bioseI	Global Aqueous - negative mode	-0.474814	0.143596	0.809787
Lappaol C	Global Aqueous - negative mode	-0.39128	0.212347	0.809787
L-Arginine	Global Aqueous - negative mode	-0.27972	0.337258	0.875672
L-beta-aspartyl-L-alanine	Global Aqueous - negative mode	-0.108443	0.788082	0.968906
L-beta-aspartyl-L-glutamic acid	Global Aqueous - negative mode	-0.0994766	0.794811	0.968906
L-beta-aspartyl-L-serine	Global Aqueous - negative mode	0.383102	0.242268	0.809787
Leucomycin A3	Global Aqueous - negative mode	-0.116461	0.731061	0.968906
L-gamma-glutamyl-L-isoleucine	Global Aqueous - negative mode	0.282197	0.529522	0.909122
Lividomycin B	Global Aqueous - negative mode	0.0677522	0.860756	0.968906
L-threo-3-Phenylserine	Global Aqueous - negative mode	0.345204	0.295189	0.856259
L-β-aspartyl-L-glycine	Global Aqueous - negative mode	0.0264067	0.947671	0.989286
Methylripariochromene A	Global Aqueous - negative mode	-0.797572	0.024448	0.809787
Midodrine	Global Aqueous - negative mode	0.055109	0.871199	0.968906
N-(6-aminohexanoyl)-6-aminohexanoic acid	Global Aqueous - negative mode	0.322767	0.378575	0.875672
N,N-Diethyl-2-[4-[6-methoxy-2-(4-methoxyphenyl)-1H-inden-3-yl]phenoxy]ethanamine	Global Aqueous - negative mode	0.23218	0.496745	0.901083
N2-(D-1-Carboxyethyl)-L-lysine	Global Aqueous - negative mode	0.534827	0.188019	0.809787
N2,N2-Dimethylguanosine	Global Aqueous - negative mode	-0.197166	0.474024	0.901083
N-Acetyl-b-neuraminic acid	Global Aqueous - negative mode	-0.613669	0.10523	0.809787
N-Methyl-D-aspartic acid	Global Aqueous - negative mode	0.352874	0.24798	0.809787
N-Nitrosoproline	Global Aqueous - negative mode	0.270998	0.322059	0.875672
Nudicauline	Global Aqueous - negative mode	0.129564	0.735336	0.968906
Oleandolide	Global Aqueous - negative mode	0.0642574	0.799256	0.968906
Oxadixyl	Global Aqueous - negative mode	-0.584784	0.0652897	0.809787
Oxalureate	Global Aqueous - negative mode	0.401708	0.398969	0.875672
Oxonic acid	Global Aqueous - negative mode	-0.0705089	0.761545	0.968906
Phosphocreatine	Global Aqueous - negative mode	-0.202763	0.528741	0.909122
PIP(18:1(9Z)/18:1(9Z))	Global Aqueous - negative mode	-0.0633403	0.846435	0.968906
Pseudoaconitine	Global Aqueous - negative mode	-0.00478997	0.985785	0.990127
Rifapentine	Global Aqueous - negative mode	-0.390272	0.209408	0.809787
Saccharocin	Global Aqueous - negative mode	-0.317707	0.494628	0.901083
sn-glycero-3-Phosphoethanolamine	Global Aqueous - negative mode	0.493139	0.187086	0.809787
Solamargine	Global Aqueous - negative mode	-0.0858775	0.773833	0.968906
Streptozocin	Global Aqueous - negative mode	0.0547789	0.881659	0.971102
Taurine	Global Aqueous - negative mode	0.225032	0.457844	0.8999
Terbumeton	Global Aqueous - negative mode	0.158191	0.65486	0.96235
Tetradecylsulfate	Global Aqueous - negative mode	0.0530247	0.862438	0.968906
Thalicoside A	Global Aqueous - negative mode	-0.236262	0.45543	0.8999
Threonate	Global Aqueous - negative mode	0.496895	0.103222	0.809787
Toluene	Global Aqueous - negative mode	0.128485	0.682278	0.96648
Triamiphos	Global Aqueous - negative mode	-0.205593	0.521614	0.909122
Uric acid	Global Aqueous - negative mode	-0.182928	0.378195	0.875672
Valclavam	Global Aqueous - negative mode	0.37334	0.20679	0.809787
Zanamivir	Global Aqueous - negative mode	0.439126	0.157412	0.809787
γ glutamyl ornithine	Global Aqueous - negative mode	0.522329	0.065324	0.809787
(3a,5b,7a,12a)-24-[(carboxymethyl)amino]-1,12-dihydroxy-24-oxocholan-3-yl-b-D-Glucopyranosiduronica	Global Aqueous - positive mode	0.411463	0.303253	0.86427
(a-D-mannosyl)2-b-D-mannosyl-N-acetylglucosamine	Global Aqueous - positive mode	-0.393797	0.216715	0.809787
(R)-3-(4-Hydroxyphenyl)lactate	Global Aqueous - positive mode	0.168561	0.550258	0.909122
1-Aminocyclohexanecarboxylic acid	Global Aqueous - positive mode	0.169906	0.60954	0.933783
2,7-Anhydro-alpha-N-acetylneuraminic acid	Global Aqueous - positive mode	-0.760734	0.0671892	0.809787
2-[3-Carboxy-3-(methylammonio)propyl]-L-histidine	Global Aqueous - positive mode	0.282851	0.377475	0.875672
27-O-Demethyl-rifamycin SV	Global Aqueous - positive mode	0.595953	0.0741323	0.809787
2-Amino-1-Phenylethanol	Global Aqueous - positive mode	0.0240057	0.945009	0.989286
2-Oxoarginine	Global Aqueous - positive mode	-0.482385	0.19156	0.809787
2S-amino-pentanoic acid	Global Aqueous - positive mode	-0.0921835	0.71061	0.968906
5-Hydroxydopamine	Global Aqueous - positive mode	0.214182	0.544744	0.909122
5-hydroxyvaleric acid	Global Aqueous - positive mode	-0.128662	0.588124	0.930697
5-Ureido-4-imidazolecarboxylate	Global Aqueous - positive mode	-0.0552427	0.870936	0.968906
7,8-Dihydrobiopterin	Global Aqueous - positive mode	-0.117262	0.635351	0.946797
A80987	Global Aqueous - positive mode	-0.0120727	0.970668	0.989731
alpha,alpha'-diethyl-4,4'-bis(2-propynyloxy)stilbene	Global Aqueous - positive mode	0.0203153	0.954574	0.989286
a-L-Rhamnose	Global Aqueous - positive mode	-0.410357	0.332814	0.875672
Bromethalin	Global Aqueous - positive mode	-0.146248	0.673136	0.96648
Brucine	Global Aqueous - positive mode	-0.25285	0.426447	0.875944
C10H20N2O4	Global Aqueous - positive mode	0.578306	0.0604938	0.809787
C11H21N5O3	Global Aqueous - positive mode	-0.0637093	0.848783	0.968906
C11H23N3O3	Global Aqueous - positive mode	0.394515	0.195223	0.809787
C12Cl3O3S5	Global Aqueous - positive mode	-0.333519	0.368634	0.875672
C13HCl3N2O6S5	Global Aqueous - positive mode	-0.174549	0.505871	0.901083
C14Cl2NO10S5	Global Aqueous - positive mode	-0.38728	0.236412	0.809787
C14H21N5O6	Global Aqueous - positive mode	-0.0710759	0.812381	0.968906
C15H35N15O3S	Global Aqueous - positive mode	-0.279717	0.445967	0.899827
C16H33N6O8	Global Aqueous - positive mode	-0.191965	0.570127	0.926722
C24N2O24S	Global Aqueous - positive mode	-0.0548032	0.837611	0.968906
C4H12N3O3	Global Aqueous - positive mode	-0.244738	0.381997	0.875672
C4H7N3O4	Global Aqueous - positive mode	0.474843	0.10411	0.809787
C5H11N	Global Aqueous - positive mode	0.468504	0.071829	0.809787
C5H7N4O	Global Aqueous - positive mode	0.354596	0.274427	0.856259
C6H14O3	Global Aqueous - positive mode	-0.1441	0.604147	0.933783
C6H16N5O	Global Aqueous - positive mode	0.357255	0.175222	0.809787
C7H15NO2	Global Aqueous - positive mode	0.202262	0.545593	0.909122
C7H15NO3	Global Aqueous - positive mode	-0.280842	0.491404	0.901083
C7H16N5O2	Global Aqueous - positive mode	0.0101782	0.980773	0.989731
C7H18N3O3	Global Aqueous - positive mode	-0.197528	0.462993	0.901083
C7H19N4O2	Global Aqueous - positive mode	0.356589	0.338426	0.875672
C7H19N4O3	Global Aqueous - positive mode	-0.0893035	0.821778	0.968906
C8H20N7O	Global Aqueous - positive mode	0.436322	0.205074	0.809787
C9H16N3O3	Global Aqueous - positive mode	-0.0474972	0.859442	0.968906
Capryloylglycine	Global Aqueous - positive mode	-0.132455	0.681929	0.96648
Citrulline	Global Aqueous - positive mode	-0.111801	0.710977	0.968906
clemastine	Global Aqueous - positive mode	0.619429	0.0176467	0.809787
Codonocarpine	Global Aqueous - positive mode	-0.320399	0.337745	0.875672
CPX	Global Aqueous - positive mode	-0.47909	0.311856	0.875672
Creatine	Global Aqueous - positive mode	-0.0245701	0.912759	0.977038
Cycasin	Global Aqueous - positive mode	-0.174656	0.616199	0.936622
Cytidine	Global Aqueous - positive mode	0.46323	0.0964811	0.809787
D-Alanyl-D-serine	Global Aqueous - positive mode	-0.0251122	0.93012	0.98636
d-Dethiobiotin	Global Aqueous - positive mode	-0.396978	0.475587	0.901083
dexpanthenol	Global Aqueous - positive mode	0.0720015	0.783495	0.968906
Diaminopimelic acid	Global Aqueous - positive mode	0.302341	0.38441	0.875672
diamino-pimelic acid	Global Aqueous - positive mode	0.167213	0.595973	0.930697
Dihydrostreptomycin	Global Aqueous - positive mode	-0.144882	0.65845	0.96235
Dihydrozeatin	Global Aqueous - positive mode	-0.3036	0.34907	0.875672
Dimethylaminoethyl reserpilinate	Global Aqueous - positive mode	0.535912	0.112352	0.809787
DL-2-amino-octanoic acid	Global Aqueous - positive mode	0.359716	0.222173	0.809787
DNOC	Global Aqueous - positive mode	-0.268803	0.419312	0.875672
D-Phe-Pro-Arg-CH2Cl	Global Aqueous - positive mode	0.294527	0.263828	0.847224
D-Proline	Global Aqueous - positive mode	0.00131923	0.996192	0.996192
Fagomine	Global Aqueous - positive mode	0.0839789	0.819901	0.968906
Falaconitine	Global Aqueous - positive mode	0.277352	0.486578	0.901083
Ferimzone	Global Aqueous - positive mode	-0.250263	0.283161	0.856259
Feruloylputrescine	Global Aqueous - positive mode	0.781842	0.0163906	0.809787
Flavinemononucleotide(FMN)	Global Aqueous - positive mode	0.0851228	0.775842	0.968906
Gamma-Glutamylglutamine	Global Aqueous - positive mode	-0.137907	0.703539	0.968906
Glycerylphosphate	Global Aqueous - positive mode	-0.249172	0.422474	0.875672
Herbimycin	Global Aqueous - positive mode	-0.0947403	0.776916	0.968906
Hexaflumuron	Global Aqueous - positive mode	-0.315051	0.337639	0.875672
Hexazinone	Global Aqueous - positive mode	0.117713	0.54831	0.909122
Hypoxanthine	Global Aqueous - positive mode	0.371114	0.413216	0.875672
Integerrine	Global Aqueous - positive mode	0.436039	0.232815	0.809787
Isoflavone7-O-beta-D-glucoside	Global Aqueous - positive mode	-0.51635	0.172055	0.809787
Kyotorphin	Global Aqueous - positive mode	-0.405978	0.333651	0.875672
Lacto-N-bioseI	Global Aqueous - positive mode	-0.719384	0.0669097	0.809787
Lankacidin C	Global Aqueous - positive mode	-0.458484	0.0727817	0.809787
L-Arginine	Global Aqueous - positive mode	-0.31916	0.281855	0.856259
Leukotriene D4	Global Aqueous - positive mode	-0.430067	0.248619	0.809787
Leukotriene E4	Global Aqueous - positive mode	0.44539	0.231721	0.809787
L-isoleucyl-L-proline	Global Aqueous - positive mode	0.335571	0.296686	0.856259
Lividomycin B	Global Aqueous - positive mode	0.0429333	0.920119	0.980314
L-Norleucine	Global Aqueous - positive mode	0.388712	0.421684	0.875672
LysoPE(0:0/20:5(5Z,8Z,11Z,14Z,17Z))	Global Aqueous - positive mode	-0.397808	0.247296	0.809787
L-β-aspartyl-L-glycine	Global Aqueous - positive mode	-0.00956789	0.980211	0.989731
Mesaconitine	Global Aqueous - positive mode	-0.110885	0.74166	0.968906
MID58087:O-6-deoxy-a-L-galactopyranosyl-(1-2)-O-b-D-galactopyranosyl-(1-3)-2-(acetylamino)-2-deoxy	Global Aqueous - positive mode	-0.109915	0.726465	0.968906
MID66280:1,3-alpha-D-Mannosyl-(1,2-N-acetyl-alpha-D-glucosaminyl)-1,2-alpha-D-mannosyl-1,2-alpha-D-m	Global Aqueous - positive mode	-0.286545	0.295938	0.856259
Midodrine	Global Aqueous - positive mode	0.975001	0.00206331	0.470434
Mycalamide A	Global Aqueous - positive mode	-0.112064	0.744665	0.968906
N3'-Acetylgentamicin	Global Aqueous - positive mode	-0.27024	0.365654	0.875672
N-Acetyl-ala-ala-ala-methylester	Global Aqueous - positive mode	0.367414	0.207039	0.809787
N-Acetyl-beta-D-glucosaminylamine	Global Aqueous - positive mode	-0.15778	0.579857	0.926722
N-Acetyl-b-neuraminic acid	Global Aqueous - positive mode	-0.82465	0.047654	0.809787
N-Acetyl-L-Histidine	Global Aqueous - positive mode	-0.178348	0.504619	0.901083
N-Acetylmannosamine	Global Aqueous - positive mode	-0.247456	0.419559	0.875672
Netilmicin	Global Aqueous - positive mode	-0.117067	0.694484	0.968906
Octylamine	Global Aqueous - positive mode	0.172444	0.51952	0.909122
Oleandolide	Global Aqueous - positive mode	-0.0389697	0.890254	0.973337
Ouabain	Global Aqueous - positive mode	0.129486	0.774511	0.968906
Papyramine	Global Aqueous - positive mode	-0.0594712	0.871875	0.968906
PE(20:5(5Z,8Z,11Z,14Z,17Z)/14:1(9Z))	Global Aqueous - positive mode	0.420837	0.227193	0.809787
Phoenicoxanthin/Adonirubin/3-Hydroxycanthaxanthin	Global Aqueous - positive mode	-0.131326	0.682471	0.96648
Picrasin C	Global Aqueous - positive mode	-0.168593	0.610236	0.933783
Pristinamycin IA	Global Aqueous - positive mode	-0.223852	0.547403	0.909122
Red chlorophyll catabolite	Global Aqueous - positive mode	-0.237188	0.488259	0.901083
Sannamycin B	Global Aqueous - positive mode	0.581465	0.0887107	0.809787
Taurine	Global Aqueous - positive mode	0.16597	0.556167	0.912274
THTC	Global Aqueous - positive mode	0.705708	0.0262492	0.809787
Tylocrebrine	Global Aqueous - positive mode	0.439033	0.0796626	0.809787
Urea	Global Aqueous - positive mode	-0.505097	0.0567696	0.809787
Withaferin A	Global Aqueous - positive mode	-0.0678167	0.875415	0.968906
γ glutamyl ornithine	Global Aqueous - positive mode	-0.0358682	0.906391	0.976029
δ-Valerolactam	Global Aqueous - positive mode	0.411705	0.150584	0.809787
2,6-Dimethyl-hexadecanoic acid	Global Lipidomics - negative mode	-0.727546	0.0290999	0.384118
6-ethyl-tetradecanoic acid	Global Lipidomics - negative mode	-0.258378	0.27373	0.950852
cholesterol sulfate	Global Lipidomics - negative mode	-0.858202	0.0185908	0.350785
DG(17:1(9Z)/18:0/0:0)[iso2]	Global Lipidomics - negative mode	-0.571653	0.0667728	0.610923
Digitoxigenin	Global Lipidomics - negative mode	0.0471515	0.863286	0.966535
Galbeta1-4Glcbeta-Cer(d18:1/16:0)	Global Lipidomics - negative mode	0.337136	0.324728	0.966535
Galbeta1-4Glcbeta-Cer(d18:1/24:1(15Z))	Global Lipidomics - negative mode	0.420545	0.152058	0.852977
methyl9,12-dihydroxy-13-oxo-10-octadecenoate	Global Lipidomics - negative mode	-0.718394	0.207427	0.949421
Norselic acid D	Global Lipidomics - negative mode	-0.0826826	0.845341	0.966535
(9S,10S)-10-hydroxy-9-(phosphonooxy)octadecanoic acid	Global Lipidomics - positive mode	-0.25685	0.401762	0.966535
1-(O-alpha-D-glucopyranosyl)-3-keto-(1,25R)-hexacosanediol	Global Lipidomics - positive mode	0.0469984	0.909721	0.966535
1,3,5(10)-Estratrien-2,3-dial-17-one2-methylether	Global Lipidomics - positive mode	-0.0469427	0.880789	0.966535
12-amino-dodecanoic acid	Global Lipidomics - positive mode	0.0089938	0.979389	0.993178
1α,25-dihydroxy-22-oxavitamin D3 / 1α,25-dihydroxy-22-oxacholecalciferol	Global Lipidomics - positive mode	0.27348	0.502436	0.966535
26:2(5Z,9Z)(24Me)	Global Lipidomics - positive mode	0.722444	0.0740513	0.610923
3,5-Di-O-methyl-8-prenylafzelechin-4beta-ol	Global Lipidomics - positive mode	-0.176387	0.528088	0.966535
3beta-(3-methyl-butanoyloxy)-villanovane-13alpha,17-diol	Global Lipidomics - positive mode	0.0818696	0.808236	0.966535
3beta,6alpha,12alpha-Trihydroxy-5beta-cholan-24-oic acid	Global Lipidomics - positive mode	0.162147	0.577659	0.966535
Behenylalcohol	Global Lipidomics - positive mode	-0.0494353	0.868853	0.966535
C10H14N2	Global Lipidomics - positive mode	0.0858573	0.80709	0.966535
C10H18N2O2	Global Lipidomics - positive mode	0.399523	0.245966	0.950852
C13H24NO3	Global Lipidomics - positive mode	-0.676506	0.155087	0.852977
C14H30O8	Global Lipidomics - positive mode	0.132649	0.614902	0.966535
C17H3N2O21	Global Lipidomics - positive mode	0.0285813	0.945655	0.975207
C18H38O10	Global Lipidomics - positive mode	-0.231623	0.423849	0.966535
C20H15N3O22S	Global Lipidomics - positive mode	0.0479087	0.908089	0.966535
C21H29N5O4	Global Lipidomics - positive mode	-0.55281	0.046355	0.509905
C22H52N26	Global Lipidomics - positive mode	0.00363366	0.993178	0.993178
C24H21O24S	Global Lipidomics - positive mode	0.122243	0.762387	0.966535
C24H55N4O13	Global Lipidomics - positive mode	-0.0802098	0.778693	0.966535
C27H36N14O5	Global Lipidomics - positive mode	0.164368	0.595589	0.966535
C30H58O4S	Global Lipidomics - positive mode	-0.177848	0.582335	0.966535
C33H17N14	Global Lipidomics - positive mode	-0.0803543	0.790293	0.966535
C36H72N2O2	Global Lipidomics - positive mode	0.313593	0.380239	0.966535
C38H66N	Global Lipidomics - positive mode	0.165338	0.609729	0.966535
C38H79N	Global Lipidomics - positive mode	-0.122682	0.715746	0.966535
C6H16N3O4	Global Lipidomics - positive mode	0.0503102	0.82743	0.966535
C7H11NO	Global Lipidomics - positive mode	-0.453727	0.269711	0.950852
C7H8N4O2	Global Lipidomics - positive mode	-1.01414	0.0113008	0.350785
C8H14N5O	Global Lipidomics - positive mode	0.0436085	0.876468	0.966535
C8H4O3	Global Lipidomics - positive mode	-0.163436	0.650487	0.966535
C9H16N2O2	Global Lipidomics - positive mode	-0.0420859	0.893254	0.966535
Cannabinol	Global Lipidomics - positive mode	-0.678581	0.0212597	0.350785
Chenodeoxycholic acid glycine conjugate	Global Lipidomics - positive mode	0.176024	0.553641	0.966535
cholesterylbeta-D-glucoside	Global Lipidomics - positive mode	-0.0460633	0.882402	0.966535
cyasterone	Global Lipidomics - positive mode	-0.0791492	0.783645	0.966535
Eicosanoyl-EA	Global Lipidomics - positive mode	-0.18006	0.507534	0.966535
Enigmol	Global Lipidomics - positive mode	-0.0915792	0.800345	0.966535
GPIns(12:0/13:0)	Global Lipidomics - positive mode	-0.275226	0.357484	0.966535
MID42251:24,24-difluoro-1α,25-dihydroxy-24a-homovitamin D3 / 24,24-difluoro-1α,25-dihydroxy-24a-homo	Global Lipidomics - positive mode	-0.170602	0.613714	0.966535
MID42464:(6R)-vitaminD36,19-(4-phenyl-1,2,4-triazoline-3,5-dione)adduct/(6R)-cholecalciferol6	Global Lipidomics - positive mode	-0.0275494	0.922601	0.966535
N-acylcapnines	Global Lipidomics - positive mode	-0.183296	0.566904	0.966535
Nebrosteroid M	Global Lipidomics - positive mode	-0.0580815	0.810449	0.966535
Neurosporaxanthin beta-D-glucopyranoside	Global Lipidomics - positive mode	-0.83509	0.00457191	0.301746
Octan-1-ol	Global Lipidomics - positive mode	0.0559842	0.836314	0.966535
PA(O-16:0/22:6(4Z,7Z,10Z,13Z,16Z,19Z))	Global Lipidomics - positive mode	0.0696463	0.865742	0.966535
Pentanoic acid,4-amino-,(S)-;(S)-4-Aminopentanoic acid;(S)-4-Aminovaleric acid	Global Lipidomics - positive mode	0.441908	0.186488	0.946783
PG(15:0/14:0)	Global Lipidomics - positive mode	-0.0426488	0.892997	0.966535
PI(16:0/18:3(9Z,12Z,15Z))	Global Lipidomics - positive mode	-0.267142	0.215777	0.949421
PI(18:1(9Z)/22:2(13Z,16Z))	Global Lipidomics - positive mode	-0.0732331	0.799629	0.966535
PS(O-20:0/0:0)	Global Lipidomics - positive mode	0.484264	0.118803	0.784101
tetradecan1-ol	Global Lipidomics - positive mode	0.286265	0.567183	0.966535
TG(22:0/22:0/22:3(10Z,13Z,16Z))[iso3]	Global Lipidomics - positive mode	-0.0596485	0.849304	0.966535
Undecanoic acid,3-hydroxy-,(S)-	Global Lipidomics - positive mode	-0.575113	0.094176	0.690624
Vitamin D2 glucosiduronate	Global Lipidomics - positive mode	-0.170983	0.592181	0.966535
Xestoaminol C	Global Lipidomics - positive mode	0.516399	0.25251	0.950852
2-hydroxy-3-methylvalerate	NMR	0.197245	0.444292	0.799726
2-Hydroxybutyrate	NMR	0.333535	0.309296	0.730855
2-hydroxyisovaleric acid	NMR	0.0791562	0.733239	0.928657
2-Oxoisocaproic acid	NMR	-0.02575	0.917822	0.943532
3-hydroxybutyrate	NMR	-0.210575	0.423722	0.799726
Acetate	NMR	0.0494388	0.866746	0.928657
Acetoacetate	NMR	0.358022	0.199709	0.730855
Alanine	NMR	0.171751	0.559165	0.86767
Choline	NMR	-0.343098	0.27279	0.730855
Citrate	NMR	0.211366	0.468821	0.811421
Dimethylamine	NMR	-0.0507249	0.801267	0.928657
Ethylalcohol	NMR	0.401476	0.203789	0.730855
Formate	NMR	0.0607613	0.822728	0.928657
Fumarate	NMR	-0.0248442	0.922565	0.943532
Galactose	NMR	-0.570237	0.0649997	0.730855
Glucose	NMR	-0.129017	0.708545	0.928657
Glutamate	NMR	0.086589	0.795599	0.928657
Glutamine	NMR	-0.127747	0.491765	0.819609
Glycine	NMR	-0.126738	0.764386	0.928657
Histidine	NMR	-0.770087	0.0863361	0.730855
Hypoxanthine	NMR	0.215134	0.398587	0.799726
Iso-leucine	NMR	0.247603	0.341066	0.730855
Isovaleric acid	NMR	0.335644	0.262674	0.730855
Lactate	NMR	0.231687	0.434736	0.799726
Leucine	NMR	0.344533	0.198159	0.730855
Lysine	NMR	0.137298	0.639427	0.899194
Maleate	NMR	-0.301176	0.335639	0.730855
Mannose	NMR	-0.59646	0.0502228	0.730855
Methionine	NMR	0.5495	0.0490801	0.730855
Methylamine	NMR	-0.188872	0.603794	0.879512
Methylmalonate	NMR	-0.245147	0.338062	0.730855
Phenylalanine	NMR	0.128307	0.605886	0.879512
Proline	NMR	-0.0551147	0.849365	0.928657
Propionate	NMR	0.434791	0.309707	0.730855
Propyleneglycol	NMR	0.565337	0.149108	0.730855
Pyruvate	NMR	-0.00268647	0.994579	0.994579
Sarcosine	NMR	0.0501978	0.842681	0.928657
Succinate	NMR	0.389696	0.228569	0.730855
Threonine	NMR	-0.433654	0.156679	0.730855
Trimethylamine	NMR	-0.105239	0.696872	0.928657
Tryptophan	NMR	-0.366888	0.278486	0.730855
Tyrosine	NMR	0.169901	0.512796	0.824136
UDP-glucose	NMR	0.44666	0.0483654	0.730855
Uracil	NMR	0.266157	0.238289	0.730855
Valine	NMR	0.375199	0.142984	0.730855
1013C-Tyrosine(192.1/145.0)	Targeted Aqueous	-0.262464	0.361837	0.696256
10C13-Arginine(185.1/75.0)	Targeted Aqueous	-0.268333	0.380145	0.696256
10C13-Phenylalanine(176.1/129.0)	Targeted Aqueous	-0.300252	0.311476	0.696256
12-HETE(319.2/179.0)	Targeted Aqueous	-0.875154	0.0333923	0.696256
13C13-Tryptophan(218.1/156.0)	Targeted Aqueous	-0.2733	0.336739	0.696256
13C-Glucose(185.0/92.0)	Targeted Aqueous	-0.339627	0.249689	0.696256
13-HODE(295.2/195.0)	Targeted Aqueous	-0.648098	0.016004	0.696256
1C13-Lactate(90.0/44.0)	Targeted Aqueous	-0.323573	0.247934	0.696256
213C-Tyrosine(184.1/138.0)	Targeted Aqueous	-0.324909	0.256441	0.696256
2C13-3HBA(105.0/60.0)	Targeted Aqueous	-0.302468	0.292652	0.696256
2C13-Glutamic acid(150.1/85.0)	Targeted Aqueous	-0.33798	0.264615	0.696256
2-Hydroxyglutarate(147.0/129.0)	Targeted Aqueous	0.394118	0.134452	0.696256
2-Hydroxyisovaleric acid(117.0/71.0)	Targeted Aqueous	0.316315	0.303812	0.696256
3C13-Glycine(79.0/32.1)	Targeted Aqueous	-0.225211	0.436868	0.749098
3HBA(103.0/59.0)	Targeted Aqueous	0.223167	0.44683	0.749098
4C13-Alanine(94.0/47.0)	Targeted Aqueous	-0.323095	0.298259	0.696256
4C13-Serine(110.0/63.0)	Targeted Aqueous	-0.278841	0.343911	0.696256
4d-Succinate(121.0/77.0)	Targeted Aqueous	-0.358116	0.215185	0.696256
4-Pyridoxic acid(182.1/138.0)	Targeted Aqueous	-0.284754	0.292463	0.696256
5-Aminovaleric acid(118.0/55.0)	Targeted Aqueous	0.180407	0.577641	0.812715
5C13-Aspartic acid(139.1/77.0)	Targeted Aqueous	-0.257775	0.382041	0.696256
5C13-Threonine(125.1/78.0)	Targeted Aqueous	-0.314806	0.297031	0.696256
6C13-Asparagine(139.1/77.0(2))	Targeted Aqueous	-0.343345	0.257959	0.696256
6C13-Glutamic acid(154.1/89.0(2))	Targeted Aqueous	-0.320338	0.282511	0.696256
6C13-Methionine(156.1/63.0)	Targeted Aqueous	-0.23669	0.432508	0.749098
6C13-Proline(122.1/75.0)	Targeted Aqueous	-0.299357	0.292665	0.696256
6C13-Valine(124.1/77.0)	Targeted Aqueous	-0.213857	0.443511	0.749098
7C13-Glutamine(154.1/89.0)	Targeted Aqueous	-0.309654	0.311034	0.696256
7C13-iso-Leucine(139.1/92.0(2))	Targeted Aqueous	-0.339394	0.244282	0.696256
7C13-Leucine(139.1/92.0)	Targeted Aqueous	-0.304368	0.306043	0.696256
8C13-Cystine(249.1/124.0)	Targeted Aqueous	-0.296628	0.304983	0.696256
8C13-Lysine(155.1/90.0)	Targeted Aqueous	-0.291382	0.326731	0.696256
9C13-Histidine(165.1/118.0)	Targeted Aqueous	-0.26127	0.370402	0.696256
Acetylcarnitine(204.1/85.0)	Targeted Aqueous	-0.422874	0.281993	0.696256
Acetylcholine(146.1/87.0)	Targeted Aqueous	0.293756	0.298599	0.696256
Adenine(134.1/107.0)	Targeted Aqueous	-0.0410627	0.895548	0.954856
Adenosine(268.1/136.1)	Targeted Aqueous	0.568446	0.0489265	0.696256
Adipic acid(144.9/83.0)	Targeted Aqueous	-0.31842	0.174046	0.696256
Agmatine(131.0/72.0)	Targeted Aqueous	0.112772	0.74116	0.898853
Alanine(90.0/44.0)	Targeted Aqueous	0.182159	0.599248	0.812715
Allantoin(157.0/114.0)	Targeted Aqueous	0.209743	0.562229	0.812715
Alpha-Ketoglutaric acid(145.0/101.0)	Targeted Aqueous	0.336693	0.345338	0.696256
Aminoisobutyrate(104.1/86.0)	Targeted Aqueous	-0.272027	0.379951	0.696256
AMP(346.1/79.0)	Targeted Aqueous	0.45212	0.235238	0.696256
Anthranilate(136.0/118.0)	Targeted Aqueous	-0.363098	0.230208	0.696256
Arginine(175.1/70.0)	Targeted Aqueous	-0.388116	0.196933	0.696256
Asparagine(133.1/74.0)	Targeted Aqueous	-0.00220538	0.993394	0.993394
Aspartic acid(134.1/74.0)	Targeted Aqueous	-0.0723701	0.826574	0.930445
Azelaic acid(187.0/125.0)	Targeted Aqueous	-0.223969	0.360175	0.696256
Betaine(118.0/58.0)	Targeted Aqueous	-0.571734	0.182718	0.696256
Biotin(243.1/200.0)	Targeted Aqueous	0.302412	0.219604	0.696256
Cadaverine(103.0/86.0)	Targeted Aqueous	0.329744	0.202847	0.696256
Carnitine(162.1/85.0)	Targeted Aqueous	0.213455	0.601832	0.812715
Choline(104.1/60.0)	Targeted Aqueous	-0.826278	0.0551663	0.696256
Citraconic acid(129.0/85.0)	Targeted Aqueous	-0.330207	0.390881	0.696256
Citrulline(174.0/131.0)	Targeted Aqueous	-0.0553453	0.872435	0.954856
Creatine(132.1/90.0)	Targeted Aqueous	-0.456075	0.0691616	0.696256
Creatinine(114.1/44.0)	Targeted Aqueous	-0.0630671	0.76526	0.916379
Deoxycarnitine(147.1/87.0)	Targeted Aqueous	0.287964	0.312124	0.696256
Dimethylglycine(104.1/58.0)	Targeted Aqueous	-0.00870563	0.971183	0.99184
D-Leucic acid(131.0/85.0)	Targeted Aqueous	0.405334	0.143059	0.696256
G1P/G6P/F6P/F1P(259.0/97.0)	Targeted Aqueous	0.476732	0.203493	0.696256
GeranylPyrophosphate(313.1/79.1)	Targeted Aqueous	-0.184574	0.470468	0.750059
Glucose(179.0/89.0)	Targeted Aqueous	-0.197498	0.565263	0.812715
Glutamic acid(148.1/84.0)	Targeted Aqueous	0.267691	0.387274	0.696256
Glutamine(147.1/84.0)	Targeted Aqueous	0.350428	0.334045	0.696256
Glutaric acid(131.0/87.0)	Targeted Aqueous	-0.452757	0.207906	0.696256
Glyceraldehyde(89.0/59.0)	Targeted Aqueous	-0.254094	0.362014	0.696256
Glycerate(105.0/75.0)	Targeted Aqueous	-0.0124176	0.969668	0.99184
Glycerol-3-P(171.0/79.0)	Targeted Aqueous	-0.153128	0.613101	0.812715
Glycine(76.0/30.1)	Targeted Aqueous	-0.124716	0.689642	0.873546
Guanidinoacetate(116.0/74.0(2))	Targeted Aqueous	0.00639005	0.981473	0.99184
Histidine(156.1/110.0)	Targeted Aqueous	-0.273414	0.494179	0.761303
Homovanilate(181.0/137.0)	Targeted Aqueous	-0.3799	0.333943	0.696256
Hypoxanthine(135.0/92.0)	Targeted Aqueous	-0.0535107	0.896225	0.954856
Inositol(179.0/87.0)	Targeted Aqueous	-0.538602	0.120986	0.696256
iso-Leucine(132.1/86.0(2))	Targeted Aqueous	0.269164	0.506799	0.770334
lactate(89.0/43.0)	Targeted Aqueous	0.158489	0.622585	0.815802
Leucine(132.1/86.0)	Targeted Aqueous	0.186023	0.594203	0.812715
Linolenic acid(279.1/261.0)	Targeted Aqueous	0.174469	0.61108	0.812715
Lysine(147.1/84.0(2))	Targeted Aqueous	0.0672621	0.842539	0.932519
Malonic acid(103.0/41.0)	Targeted Aqueous	0.173125	0.592931	0.812715
Melatonin(231.1/58.0)	Targeted Aqueous	-0.101848	0.586612	0.812715
Methionine(150.1/61.0)	Targeted Aqueous	0.596783	0.05223	0.696256
Mevalonate(147.1/59.0)	Targeted Aqueous	-0.518964	0.113533	0.696256
N-AcetylGlycine(116.0/74.0)	Targeted Aqueous	0.067249	0.782545	0.916379
Niacinamide(123.0/80.0)	Targeted Aqueous	-0.303967	0.369372	0.696256
Ornithine(133.1/70.0)	Targeted Aqueous	-0.25433	0.359097	0.696256
Orotate(155.0/111.0)	Targeted Aqueous	0.0883455	0.80117	0.917842
Oxalacetate(131.0/113.0)	Targeted Aqueous	0.00607481	0.98314	0.99184
Oxidizedglutathione(611.2/306.0)	Targeted Aqueous	0.196661	0.488896	0.761303
Oxypurinol(151.0/42.0)	Targeted Aqueous	0.110024	0.678023	0.868479
Pentothenate(218.1/88.0)	Targeted Aqueous	0.142683	0.570484	0.812715
Phenylalanine(166.1/120.0)	Targeted Aqueous	-0.0160333	0.962696	0.99184
Pipecolate(130.0/84.0)	Targeted Aqueous	0.142037	0.675503	0.868479
PPA(163.0/91.0)	Targeted Aqueous	-0.259704	0.454296	0.750059
Proline(116.1/70.0)	Targeted Aqueous	-0.215519	0.471377	0.750059
Putrescine(89.0/72.0)	Targeted Aqueous	0.0921712	0.787764	0.916379
Pyruvate(87.0/43.0)	Targeted Aqueous	-0.0215022	0.951069	0.99184
Ribose-5-P(229.0/79.0)	Targeted Aqueous	0.446027	0.211433	0.696256
Sarcosine(89.9/44.0)	Targeted Aqueous	0.0586324	0.805124	0.917842
Serine(106.0/60.0)	Targeted Aqueous	0.109486	0.729991	0.898853
Shikimic acid(173.0/93.0)	Targeted Aqueous	0.52777	0.160023	0.696256
Sorbitol(183.0/91.0)	Targeted Aqueous	-0.0684183	0.832503	0.930445
Succinate(117.0/73.0)	Targeted Aqueous	0.431247	0.190307	0.696256
Taurine(126.0/108.0)	Targeted Aqueous	0.282348	0.473722	0.750059
Threonine(120.1/74.0(2))	Targeted Aqueous	0.518471	0.0702863	0.696256
Trimethylamine-N-oxide(TMAO)(76.1/58.0)	Targeted Aqueous	0.119958	0.773196	0.916379
Tryptophan(205.1/146.0)	Targeted Aqueous	0.490012	0.118962	0.696256
Tyrosine(182.1/136.0)	Targeted Aqueous	-0.11453	0.733617	0.898853
Uracil(111.0/42.0)	Targeted Aqueous	-0.0535615	0.891918	0.954856
Urate(167.0/124.0)	Targeted Aqueous	-0.180341	0.36245	0.696256
Valine(118.1/72.0)	Targeted Aqueous	0.140396	0.700131	0.877087
Xanthosine(283.1/151.0)	Targeted Aqueous	0.308625	0.354025	0.696256
