# Supplementary material for: Salivary metabolite profiling distinguishes patients with oral cavity squamous cell carcinoma from normal controls
Source: PLoS One. 2018 Sep 20;13(9):e0204249. doi: 10.1371/journal.pone.0204249 (PMC6147497; doi:10.1371/journal.pone.0204249)
Supplement: S5 Table — (XLSX) [file pone.0204249.s006.xlsx]

## Sheet: pathway_results
Pathway Name	# Total	# Hits	p value	FDR	Impact
Glycine, serine and threonine metabolism	48	13	3.3801e-06	0.00013388	0.53414
D-Glutamine and D-glutamate metabolism	11	3	4.7815e-06	0.00013388	0.35294
Vitamin B6 metabolism	32	4	2.5365e-05	0.00047347	0.1067
Arginine and proline metabolism	77	14	5.0388e-05	0.00067465	0.38133
Ascorbate and aldarate metabolism	45	5	6.944e-05	0.00067465	0.04603
Aminoacyl-tRNA biosynthesis	75	18	7.2284e-05	0.00067465	0.16902
Thiamine metabolism	24	2	0.00015177	0.0010259	0
Porphyrin and chlorophyll metabolism	104	2	0.00016046	0.0010259	0
Alanine, aspartate and glutamate metabolism	24	9	0.00017647	0.0010259	0.5831
Histidine metabolism	44	3	0.0001832	0.0010259	0.13988
Pyrimidine metabolism	60	7	0.00020395	0.0010383	0.10009
Cyanoamino acid metabolism	16	4	0.00048978	0.0020077	0
Citrate cycle (TCA cycle)	20	6	0.00050447	0.0020077	0.40203
Lysine biosynthesis	32	3	0.00052684	0.0020077	0.09993
Cysteine and methionine metabolism	56	5	0.00053779	0.0020077	0.06652
Primary bile acid biosynthesis	47	2	0.00063428	0.00222	0.01644
Phenylalanine metabolism	45	6	0.0009255	0.0030487	0.16781
Butanoate metabolism	40	7	0.0011488	0.0035741	0.18589
Ubiquinone and other terpenoid-quinone biosynthesis	36	1	0.001388	0.0040432	0
Propanoate metabolism	35	7	0.001497	0.0040432	0.03012
Purine metabolism	92	9	0.0015162	0.0040432	0.12196
Biotin metabolism	11	2	0.0020417	0.0051971	0.20325
Tyrosine metabolism	76	6	0.0022756	0.0055405	0.09817
Valine, leucine and isoleucine degradation	40	6	0.0027271	0.0063633	0.06442
Nitrogen metabolism	39	12	0.0052806	0.011828	0.0083
Sulfur metabolism	18	2	0.0054979	0.011842	0.03307
beta-Alanine metabolism	28	5	0.0059299	0.012299	0.01119
Starch and sucrose metabolism	50	2	0.0090734	0.018147	0.15605
Selenoamino acid metabolism	22	2	0.011093	0.02142	0.00321
Valine, leucine and isoleucine biosynthesis	27	7	0.011516	0.021497	0.09434
Phenylalanine, tyrosine and tryptophan biosynthesis	27	6	0.013829	0.024982	0.1802
Glyoxylate and dicarboxylate metabolism	50	7	0.01479	0.025882	0.20008
Sphingolipid metabolism	25	1	0.017229	0.029238	0
Galactose metabolism	41	5	0.019475	0.032077	0.00369
Lysine degradation	47	7	0.02017	0.032273	0.3119
D-Arginine and D-ornithine metabolism	8	2	0.021968	0.034172	0.5
Methane metabolism	34	8	0.026112	0.03952	0.16466
Pentose phosphate pathway	32	4	0.033481	0.048869	0.11982
Amino sugar and nucleotide sugar metabolism	88	4	0.034034	0.048869	0.09284
Synthesis and degradation of ketone bodies	6	2	0.04844	0.064617	0.7
Taurine and hypotaurine metabolism	20	4	0.049171	0.064617	0.38489
Glycolysis or Gluconeogenesis	31	6	0.049539	0.064617	0.09576
Glutathione metabolism	38	4	0.049617	0.064617	0.01714
Pentose and glucuronate interconversions	53	3	0.080497	0.10245	0.00638
Pyruvate metabolism	32	6	0.13865	0.17254	0.42654
Glycerophospholipid metabolism	39	3	0.14688	0.17881	0.05375
Glycerolipid metabolism	32	4	0.15052	0.17934	0.06757
Fructose and mannose metabolism	48	2	0.20485	0.23899	0.03835
Nicotinate and nicotinamide metabolism	44	6	0.22137	0.25299	0.0467
Pantothenate and CoA biosynthesis	27	5	0.23025	0.25788	0.18014
alpha-Linolenic acid metabolism	29	1	0.29327	0.32202	0.20335
Caffeine metabolism	21	1	0.62861	0.67696	0
Tryptophan metabolism	79	3	0.68261	0.72125	0.1795
Fatty acid metabolism	50	1	0.78017	0.80906	0
Inositol phosphate metabolism	39	1	0.92074	0.93748	0.13703
Terpenoid backbone biosynthesis	33	3	0.94964	0.94964	0.03985
